# Supplementary material for: Combined Transcriptome and Metabolome Analysis Reveals That the Potent Antifungal Pyrylium Salt Inhibits Mitochondrial Complex I in Candida albicans
Source: Microbiol Spectr. 2023 Feb 15;11(2):e03209-22. doi: 10.1128/spectrum.03209-22 (PMC10100848; doi:10.1128/spectrum.03209-22)
Supplement: Supplemental file 2 — Supplemental material. Download spectrum.03209-22-s0002.xlsx, XLSX file, 3.7 MB [file spectrum.03209-22-s0002.xlsx]

## Sheet: test2_vs_con
ID	adduct	Name	VIP	Fold change	p-value	m/z	rt(s)	PPM	HMDB	KEGG	SuperClass	Class	SubClass	SUM	C1	C2	C3	C4	C5	xy12-1	xy12-2	xy12-3	xy12-4	xy12-5	QC-1	QC-2	QC-3	RSD	QCRSD
M221T456	[M-H]-	Dl-cystathionine	3.74905	6.31544	1.70355e-10	221.06	456.134	1.24824	HMDB0000455	C00542	Organic acids and derivatives	Carboxylic acids and derivatives	Amino acids, peptides, and analogues	10	176850	127934	153076	143136	109083	903972	838566	904520	924550	912841	480643	497405	461221	0.0377453	0.0377453
M151T243_2	[M-H]-	Xylitol	22.6331	14.2963	1.1887e-09	151.061	242.561	0.917353	HMDB0002917	C00379	Organic oxygen compounds	Organooxygen compounds	Carbohydrates and carbohydrate conjugates	10	2.64519e+06	2.67142e+06	1.88363e+06	957084	1.27775e+06	2.73716e+07	2.78091e+07	2.54437e+07	2.52338e+07	2.90287e+07	1.91322e+07	1.92556e+07	1.90722e+07	0.00488081	0.00488081
M311T243	[M-H]-	Tyr-Met	10.124	6.05787	4.04641e-09	311.115	242.82	0.0611689			Organic acids and derivatives	Carboxylic acids and derivatives	Amino acids, peptides, and analogues	10	1.13156e+06	1.2943e+06	1.12972e+06	789232	1.11501e+06	6.93527e+06	6.43195e+06	6.51536e+06	6.06384e+06	7.12845e+06	4.99129e+06	5.45684e+06	4.70669e+06	0.0749652	0.0749652
M380T32	[M-H]-	D-erythro-sphinganine-1-phosphate	6.99086	326.866	6.8057e-09	380.258	32.369	1.49293	HMDB0001383	C01120	Lipids and lipid-like molecules	Sphingolipids	Phosphosphingolipids	6	7391.83	7351.27	7011.16	7880.52	5381.32	2.21555e+06	2.60033e+06	2.17385e+06	2.37346e+06	2.08239e+06	1.32367e+06	1.26179e+06	1.56182e+06	0.11459	0.11459
M921T228	[M-H]-	3-(glucosyl(1-2) glucuronyl)-22-ddmp soyasapogenol b	1.04052	0.0210457	9.7628e-09	921.486	228.073	2.92021			Lipids and lipid-like molecules	Prenol lipids	Terpene glycosides	6	32757.3	32161.5	30236.5	32822.4	26156.7	563.073	796.818	666.85	667.664	549.462	10736.5	9808.73	9395.4	0.0688148	0.0688148
M371T298	[M-H]-	Arctigenin	2.92549	82.3915	1.09884e-08	371.135	298.183	0.600758		C10545	Lignans, neolignans and related compounds	Furanoid lignans	Tetrahydrofuran lignans	10	6009.25	4052.11	5779.81	3518.13	5146.46	446528	429000	377888	411881	353768	298096	322251	260043	0.106868	0.106868
M205T460	[M-H]-	Homocitrate	4.40764	19.7466	6.72935e-08	205.036	460.289	2.56242	HMDB0003518	C01251				10	65545.1	25299.7	91724.5	51262.1	20243.9	937463	1.095e+06	1.02524e+06	849806	1.10961e+06	506346	525669	577024	0.0681071	0.0681071
M325T247_1	[M-H]-	C12-las	1.46447	37.8344	7.23724e-08	325.129	246.836	0.00293823			Benzenoids	Benzene and substituted derivatives	Benzenesulfonic acids and derivatives	7	3614.16	3560.78	3442.51	1167.51	1996.03	120653	104975	92393.4	92511.8	110863	62299.9	68717.1	64255.6	0.0505316	0.0505316
M154T377_2	[M-H-C3H5ON]-	L-carnosine	10.0233	0.116568	8.43088e-08	154.062	376.618	2.13672	HMDB0000033	C00386	Organic acids and derivatives	Peptidomimetics	Hybrid peptides	10	3.0976e+06	3.55131e+06	2.71364e+06	2.98358e+06	2.84441e+06	340156	420464	283771	288466	437876	2.11651e+06	2.306e+06	2.13558e+06	0.0477283	0.0477283
M179T343	[M-H]-	D-allose	1.87306	8.19693	1.20552e-07	179.056	343.055	1.77887	HMDB0001151	C01487	Organic oxygen compounds	Organooxygen compounds	Carbohydrates and carbohydrate conjugates	10	27211.7	30174.8	24334.5	19455.7	23799.1	213294	232343	170957	197124	210700	160038	157199	114018	0.179401	0.179401
M241T46_2	[M-H]-	Pentadecanoic acid	4.82663	7.37166	1.94323e-07	241.217	46.29	0.466108	HMDB0000826	C16537	Lipids and lipid-like molecules	Fatty Acyls	Fatty acids and conjugates	10	218694	177692	179339	190143	189987	1.39854e+06	1.3603e+06	1.18436e+06	1.64078e+06	1.46225e+06	884926	832918	900524	0.0405588	0.0405588
M155T233_2	[M-H]-	Uracil 5-carboxylate	1.61111	6.79968	2.44953e-07	155.009	233.104	0.454974		C03030	Organoheterocyclic compounds	Diazines	Pyrimidines and pyrimidine derivatives	10	29220.9	23856.4	19908.3	20699.6	24212.4	158060	165422	128969	173406	175810	96508.9	115584	116652	0.103428	0.103428
M113T243	[M-H]-	Dihydrouracil	1.42252	11.6237	3.73813e-07	113.024	242.561	1.56286	HMDB0000076	C00429	Organoheterocyclic compounds	Diazines	Pyrimidines and pyrimidine derivatives	10	8810.12	14407.3	6545.09	8152.56	9492.75	126685	106555	95444	97861	124508	84015.5	87827.8	77680.7	0.0616239	0.0616239
M275T396	[M-H]-	Gamma-l-glutamyl-l-glutamic acid	1.37325	6.83873	4.21339e-07	275.088	395.887	0.570781	HMDB0011737		Organic acids and derivatives	Carboxylic acids and derivatives	Amino acids, peptides, and analogues	10	19035.8	20083.8	15718.8	15820.2	14286.7	113658	125431	100992	104412	136425	73387.9	74610.9	72821.8	0.0124231	0.0124231
M211T242	[M-H]-	Perseitol	4.7049	30.5562	5.38743e-07	211.082	241.949	0.976612	HMDB0033750	C08255	Organic oxygen compounds	Organooxygen compounds	Carbohydrates and carbohydrate conjugates	10	55789.8	56567.4	35003.5	11499.8	20911.3	918403	1.0844e+06	1.03994e+06	1.08439e+06	1.36599e+06	705625	660486	742101	0.0581785	0.0581785
M146T301_2	[M-H]-	Glutamic acid	5.31484	4.33118	6.92501e-07	146.046	300.696	3.72405	HMDB0000148	C00025	Organic acids and derivatives	Carboxylic acids and derivatives	Amino acids, peptides, and analogues	10	528160	559780	494748	441552	440537	2.26757e+06	2.20723e+06	1.7564e+06	2.01408e+06	2.43009e+06	1.56445e+06	1.6774e+06	1.59219e+06	0.0365297	0.0365297
M253T46_2	[M-H]-	Cis-9-palmitoleic acid	14.7511	3.61496	1.0467e-06	253.217	45.599	0.897147	HMDB0003229	C08362	Lipids and lipid-like molecules	Fatty Acyls	Fatty acids and conjugates	10	7.15513e+06	5.20888e+06	4.73377e+06	4.51345e+06	4.91382e+06	1.83104e+07	1.84829e+07	1.74504e+07	1.88219e+07	2.28216e+07	1.5267e+07	1.56838e+07	1.68947e+07	0.0530154	0.0530154
M348T256	[M-H]-	His-Gly-His	1.79272	35.8178	1.22483e-06	348.145	255.755	2.67315			Organic acids and derivatives	Carboxylic acids and derivatives	Amino acids, peptides, and analogues	10	5274.92	7864.58	3194.94	2722.23	2925.6	145466	159026	124631	161371	196863	157016	133698	135441	0.0914377	0.0914377
M606T434	[M-H]-	Udp-n-acetylglucosamine	8.68665	3.89076	1.23687e-06	606.073	433.648	4.71692	HMDB0000290	C00043	Nucleosides, nucleotides, and analogues	Pyrimidine nucleotides	Pyrimidine nucleotide sugars	10	1.51208e+06	1.49734e+06	1.79038e+06	1.47192e+06	1.77271e+06	5.87519e+06	7.35035e+06	5.36119e+06	5.94499e+06	6.76725e+06	4.08457e+06	4.74045e+06	4.58606e+06	0.0767063	0.0767063
M130T344	[M-H]-	cis-4-Hydroxy-D-proline	5.74014	22.275	1.34036e-06	130.051	343.85	2.96156	HMDB0060460	C03440	Organic acids and derivatives	Carboxylic acids and derivatives	Amino acids, peptides, and analogues	10	88573.8	93766.3	71240.8	56615	63243.1	1.58204e+06	1.7348e+06	1.40673e+06	1.48467e+06	2.1101e+06	894853	953727	1.01934e+06	0.0651402	0.0651402
M148T248	[M-H]-	L-methionine	2.2518	0.175001	1.36722e-06	148.043	248.123	2.49354	HMDB0000696	C00073	Organic acids and derivatives	Carboxylic acids and derivatives	Amino acids, peptides, and analogues	10	160777	190335	172164	147052	134108	27377.9	25066.3	20705.9	25371.1	42256.2	230598	236270	226460	0.0213096	0.0213096
M181T298_3	[M-H]-	L-iditol	10.6607	46.6034	1.36934e-06	181.072	298.223	1.84214	HMDB0011632	C01507	Organic oxygen compounds	Organooxygen compounds	Carbohydrates and carbohydrate conjugates	10	131513	141638	99552.7	108396	110689	5.41419e+06	6.1073e+06	4.50173e+06	4.76046e+06	6.79564e+06	4.03575e+06	4.01085e+06	4.06715e+06	0.00698729	0.00698729
M191T105	[M-H]-	Ethyl p-coumarate	4.67232	0.403428	1.65297e-06	191.073	104.9	1.98264	HMDB0131282		Phenylpropanoids and polyketides	Cinnamic acids and derivatives	Hydroxycinnamic acids and derivatives	10	792069	843658	837223	731191	934737	363499	348506	357395	351824	248514	524773	523135	531077	0.0079672	0.0079672
M127T371	[M-H]-	Dihydrothymine	2.44492	3.50782	1.73931e-06	127.051	371.452	1.4028	HMDB0000079	C00906	Organoheterocyclic compounds	Diazines	Pyrimidines and pyrimidine derivatives	10	169563	171090	142658	148620	130174	480441	551120	479891	519823	642053	430271	440686	441512	0.0143216	0.0143216
M135T171_2	[M-H]-	Hypoxanthine	4.9108	0.549867	1.92649e-06	135.031	170.774	0.340764	HMDB0000157	C00262	Organoheterocyclic compounds	Imidazopyrimidines	Purines and purine derivatives	10	1.106e+06	1.07956e+06	979730	964733	968863	528426	566802	499917	575554	633010	819890	921915	953706	0.0778095	0.0778095
M485T28_2	[M-H]-	Kendomycin	2.66915	4.43656	1.96189e-06	485.28	28.1545	2.66352						6	115098	162099	140985	110890	79550.9	563014	543286	432042	534780	627070	414817	387216	456392	0.0830135	0.0830135
M88T344_2	[M-H]-	D-alanine	3.06946	2.36139	2.16409e-06	88.0408	344.352	2.37394	HMDB0001310	C01401	Organic acids and derivatives	Carboxylic acids and derivatives	Amino acids, peptides, and analogues	10	693652	750738	620529	570552	623263	1.52071e+06	1.54266e+06	1.39575e+06	1.4502e+06	1.78583e+06	1.26453e+06	1.24793e+06	1.26746e+06	0.0083593	0.0083593
M289T469	[M-H]-	Argininosuccinic acid	1.61101	0.40053	2.18562e-06	289.115	468.86	2.06372	HMDB0000052	C03406	Organic acids and derivatives	Carboxylic acids and derivatives	Amino acids, peptides, and analogues	10	87033.9	109247	91844.5	102874	91702	30415	36230	39387.7	41937.1	45366.7	92545	93441.3	97439.2	0.0275812	0.0275812
M253T33_2	[M-H]-	3-furancarboxylic acid, tetrahydro-4-methylene-2-octyl-5-oxo-, (2r,3s)-rel-	1.49601	21.3851	2.30278e-06	253.144	33.153	1.694			Organoheterocyclic compounds	Lactones	Gamma butyrolactones	10	5501.15	4282.55	5184.28	6237.27	5435.24	110292	129542	92952.6	96904.2	140019	106523	103744	103008	0.0177529	0.0177529
M227T47	[M-H]-	Myristic acid	1.90082	2.01353	2.40327e-06	227.201	47.161	0.559295	HMDB0000806	C06424	Lipids and lipid-like molecules	Fatty Acyls	Fatty acids and conjugates	10	436379	475495	464746	445870	500425	1.05427e+06	905837	905053	981999	830108	736470	564179	750315	0.151685	0.151685
M455T75	[M-H]-	L-alaninamide, n-[2-[2-(hydroxyamino)-2-oxoethyl]-4-methyl-1-oxopentyl]-3-(2-naphthalenyl)-l-alanyl-	2.8889	188.669	2.43537e-06	455.244	74.5005	2.72717			Organic acids and derivatives	Carboxylic acids and derivatives	Amino acids, peptides, and analogues	5	2151.91	2647.71	1763.52	2116.46	2100.67	311646	457710	463690	335045	465804	186302	177167	180072	0.0257585	0.0257585
M117T389_2	[M-H]-	Succinate	2.0275	1.97054	3.14699e-06	117.02	389.01	0.322053	HMDB0000254	C00042	Organic acids and derivatives	Carboxylic acids and derivatives	Dicarboxylic acids and derivatives	10	856536	829862	741784	705829	703880	1.49676e+06	1.44392e+06	1.38973e+06	1.50792e+06	1.72439e+06	1.45386e+06	1.491e+06	1.43621e+06	0.0191512	0.0191512
M89T230_2	[M-H]-	.beta.-hydroxypropionic acid	3.54326	3.69666	3.19518e-06	89.0252	229.715	1.17262	HMDB0000700	C01013	Organic acids and derivatives	Hydroxy acids and derivatives	Beta hydroxy acids and derivatives	10	379355	300197	257968	247933	286953	1.13446e+06	1.03679e+06	859285	1.17936e+06	1.2331e+06	899325	889418	895849	0.00561696	0.00561696
M161T374	[M-H]-	3-hydroxy-3-methylglutaric acid	6.97225	8.54274	4.7152e-06	161.046	374.48	0.457477	HMDB0000355	C03761	Lipids and lipid-like molecules	Fatty Acyls	Fatty acids and conjugates	10	371183	375683	298082	335299	276440	2.69998e+06	3.16562e+06	2.1672e+06	2.62076e+06	3.49909e+06	2.15796e+06	2.23994e+06	2.22682e+06	0.019941	0.019941
M375T79	[M-H]-	Lithocholic acid	2.08715	37.1391	5.93743e-06	375.288	79.279	2.05154		C03990	Lipids and lipid-like molecules	Steroids and steroid derivatives	Bile acids, alcohols and derivatives	10	7023.97	7443.65	6000.99	2871.02	5905.15	148439	247714	208624	215427	265922	102926	99891.2	98896.4	0.0208739	0.0208739
M293T26_2	[M-H]-	Cinchonidine	5.44964	5.21591	6.50174e-06	293.178	26.197	1.29625		C11379				10	453461	475461	359299	342296	326594	1.98826e+06	2.06889e+06	1.70225e+06	1.83509e+06	2.61363e+06	1.57578e+06	1.54e+06	1.46514e+06	0.0369721	0.0369721
M112T169	[M-H]-	Creatinine	1.59972	0.228339	6.99871e-06	112.051	168.735	3.14101	HMDB0000562	C00791	Organic acids and derivatives	Carboxylic acids and derivatives	Amino acids, peptides, and analogues	10	97216	101650	76993.7	75685.3	71448.4	18011	19033.2	16163.6	18060.1	25318	70832.6	76981	78529.7	0.0539603	0.0539603
M231T246	[M-H]-	Costunolide	1.3007	15.559	7.20703e-06	231.134	245.618	1.66988		C09382	Lipids and lipid-like molecules	Prenol lipids	Terpene lactones	10	7427.58	7449.78	5033.47	4004.45	4833.61	96439.6	101177	67304.9	73183.3	109198	68554.3	77361	52736.9	0.188429	0.188429
M266T170	[M-H]-	Adenosine	3.12249	5.29342	1.0014e-05	266.089	170.015	0.876138		C00212				10	139486	129077	108214	139269	125970	749324	545354	540942	785936	776908	493057	533909	521876	0.0406612	0.0406612
M190T201	[M-H]-	N-acetyl-l-methionine	2.18614	0.139212	1.04271e-05	190.054	201.174	1.75339	HMDB0011745	C02712	Organic acids and derivatives	Carboxylic acids and derivatives	Amino acids, peptides, and analogues	10	147284	201457	132197	130704	138202	22256.4	25108.2	18700.9	17158.6	21163.6	92468	96382.2	97335.1	0.0270386	0.0270386
M597T241	[M-H]-	Phe-met-arg-phe-amide	5.35493	5.51085	1.04918e-05	597.302	240.738	3.34118			Organic acids and derivatives	Carboxylic acids and derivatives	Amino acids, peptides, and analogues	10	455988	472103	321510	251608	274714	2.09435e+06	2.02483e+06	1.35127e+06	2.03584e+06	2.28055e+06	1.58366e+06	1.54422e+06	1.15916e+06	0.164121	0.164121
M265T45	[M-H]-	Aphyllic acid	1.28717	2.23651	1.302e-05	265.216	45.164	0.141521			Organic acids and derivatives	Carboxylic acids and derivatives	Amino acids, peptides, and analogues	10	124128	129159	126725	184292	181382	339467	284438	339155	370280	334394	286190	275698	279996	0.0187963	0.0187963
M131T127_2	[M-H]-	Hydroxyisocaproic acid	2.17653	3.5804	1.74773e-05	131.071	126.983	4.2688	HMDB0000665		Lipids and lipid-like molecules	Fatty Acyls	Fatty acids and conjugates	10	126043	112691	127945	91504.4	133574	499863	346867	403642	502015	366345	271251	275689	280248	0.0163145	0.0163145
M352T345_2	[M-H]-	4-[2-[(2-ethyl-2,3-dihydroxybutanoyl)oxymethyl]anilino]-4-oxobutanoic acid	1.68583	0.0917556	1.77401e-05	352.142	345.294	3.2952			Benzenoids	Benzene and substituted derivatives	Benzyloxycarbonyls	10	89479.4	116770	64188.8	86803.3	77000.1	8318.87	6805.74	9140.84	6654.06	8924.59	43808.1	47033.9	36914	0.121394	0.121394
M147T71	[M-H]-	3-hydroxyglutaric acid	1.19111	3.83563	1.99292e-05	147.03	70.811	3.82205	HMDB0000428		Organic acids and derivatives	Hydroxy acids and derivatives	Beta hydroxy acids and derivatives	10	37491.2	37387.7	26286.9	28445.6	27877.9	153568	109811	95731.7	116986	127973	104810	102606	97999.5	0.0341337	0.0341337
M451T28_2	[M-H]-	(2r,4as,6ar,6as,14as,14br)-10,11-dihydroxy-2,4a,6a,6a,14a-pentamethyl-8-oxo-1,3,4,5,6,13,14,14b-octahydropicene-2-carboxylic acid	1.0559	16.8082	2.17586e-05	451.249	28.1845	0.0232541						9	1394.34	1995.7	6489.98	778.664	7128.52	40462.3	63816.7	56980.3	58425.5	79285.7	46394.7	40839	44890.4	0.0652454	0.0652454
M149T242	[M-H]-	D-ribose	2.16668	7.9641	2.23702e-05	149.045	241.949	1.75157	HMDB0000283	C00121	Organic oxygen compounds	Organooxygen compounds	Carbohydrates and carbohydrate conjugates	10	42229.9	44250.6	34551.1	27308.4	29861.3	308299	333137	213801	219340	344637	244291	236719	238739	0.0163418	0.0163418
M321T26_2	[M-H]-	8-gingerol	1.4165	3.93119	2.25444e-05	321.209	26.143	1.78942		C17495	Benzenoids	Phenols	Methoxyphenols	10	44059.7	46893.8	34665.9	45165.8	44392.5	124079	190910	152926	173238	204753	117515	123295	133551	0.0650848	0.0650848
M204T159	[M-H]-	Indolelactic acid	1.01775	0.114442	2.42431e-05	204.066	158.829	0.0877694	HMDB0000671	C02043	Organoheterocyclic compounds	Indoles and derivatives	Indolyl carboxylic acids and derivatives	6	26293.9	26379.7	30906.3	43910.6	32645.6	2859.73	3517.5	5728.11	2578.56	3642.43	23366.2	21669.4	22421	0.0378131	0.0378131
M218T275	[M-H]-	Pantothenate	4.70125	24.4189	2.68581e-05	218.103	275.184	2.48472	HMDB0000210	C00864	Organic oxygen compounds	Organooxygen compounds	Alcohols and polyols	10	44657.5	58892	46151.4	41611.3	38794.8	858741	1.31201e+06	876220	1.0651e+06	1.50689e+06	596037	591790	632056	0.0364702	0.0364702
M135T323	[M-H]-	L-threonate	1.15901	15.5428	2.74866e-05	135.029	323.433	4.44283	HMDB0000943	C01620	Organic oxygen compounds	Organooxygen compounds	Carbohydrates and carbohydrate conjugates	10	5211.28	6191.65	4447.01	3967.24	3068.54	68930.4	70172.9	53059.5	63689.3	99855.2	49887.5	30571.4	28394.1	0.32606	0.32606
M181T322	[M-H]-	D-Mannitol	2.70184	23.6032	2.783e-05	181.071	322.012	3.60181	HMDB0000765	C00392	Organic oxygen compounds	Organooxygen compounds	Carbohydrates and carbohydrate conjugates	5	7793.82	8383.55	18859.6	22602.2	23462.1	334542	326487	378083	550123	325014	117324	140639	60876.3	0.38589	0.38589
M145T372	[M-H]-	Glutamine	6.04859	4.77079	2.80129e-05	145.062	371.978	4.81556	HMDB0000641	C00064	Organic acids and derivatives	Carboxylic acids and derivatives	Amino acids, peptides, and analogues	10	629205	648688	514475	517218	481604	2.23951e+06	2.63928e+06	2.42462e+06	2.40239e+06	3.6104e+06	2.16595e+06	2.168e+06	2.25705e+06	0.0236743	0.0236743
M481T28	[M-H]-	1.alpha.-methyl-5.alpha.-androstan-3.alpha.,17.beta.-diol glucuronide	2.08518	35.441	2.97689e-05	481.296	27.909	2.06255						10	5338.48	6946.18	4467.24	5235.42	9039.69	135493	254531	218008	206067	285530	141741	151053	169590	0.091981	0.091981
M131T371	[M-H]-	Asparagine	1.57851	0.0300324	3.15786e-05	130.998	371.421	4.28747	HMDB0000168	C16438	Organic acids and derivatives	Carboxylic acids and derivatives	Amino acids, peptides, and analogues	5	80796.4	102775	71116.8	51556.7	64494.1	1937.57	2885.12	1639.48	1847.11	2824.89	1562.09	2433.05	178019	1.67504	1.67504
M132T403_2	[M-H]-	L-aspartic acid	3.70559	0.381352	3.16658e-05	132.03	402.85	2.06007	HMDB0062186	C00049	Organic acids and derivatives	Carboxylic acids and derivatives	Amino acids, peptides, and analogues	10	502223	488809	410603	624704	513057	191732	218650	162517	158632	236873	454170	443008	437364	0.0192267	0.0192267
M258T418	[M-H]-	D-glucosamine 6-phosphate	1.70783	0.256258	3.18313e-05	258.038	417.666	3.14703		C00352	Organic oxygen compounds	Organooxygen compounds	Carbohydrates and carbohydrate conjugates	10	109378	126769	82520.1	86853.9	89662.6	17917	32875.2	27723.6	19284.6	29094.6	90908.7	96456.2	91244.2	0.0334936	0.0334936
M227T114	[M-H]-	Ile-Pro	6.46857	0.0657503	3.27385e-05	227.067	113.698	1.47754	HMDB0000012	C00526	Nucleosides, nucleotides, and analogues	Pyrimidine nucleosides	Pyrimidine 2'-deoxyribonucleosides	10	1.55534e+06	1.66847e+06	1.08816e+06	965782	1.07049e+06	81530.1	92771	71764.8	77046.9	94285.9	978021	922767	975686	0.0325911	0.0325911
M498T157_2	[M-H]-	Tauroursodeoxycholic acid	9.28449	537.377	3.49887e-05	498.287	156.517	1.7645		C16868	Lipids and lipid-like molecules	Steroids and steroid derivatives	Bile acids, alcohols and derivatives	9	7442.81	6902.4	7171.27	8293.58	8471.03	3.169e+06	5.10288e+06	3.23025e+06	3.54706e+06	5.52219e+06	1.86034e+06	1.70686e+06	1.78379e+06	0.0430233	0.0430233
M133T405_2	[M-H]-	Malate	2.60928	1.96544	3.64924e-05	133.015	405.444	3.43901	HMDB0000156	C00149	Organic acids and derivatives	Hydroxy acids and derivatives	Beta hydroxy acids and derivatives	10	1.24242e+06	1.28248e+06	1.12874e+06	1.22258e+06	1.117e+06	2.18199e+06	2.51909e+06	2.17467e+06	2.08502e+06	2.8185e+06	2.31151e+06	2.23961e+06	2.3618e+06	0.0266517	0.0266517
M117T146	[M-H]-	2-methyl-3-hydroxybutyric acid	1.31753	9.41028	3.72127e-05	117.056	146.304	1.75419	HMDB0000354		Lipids and lipid-like molecules	Fatty Acyls	Fatty acids and conjugates	6	12608.3	12051.3	7890.4	12967.9	8206.22	104864	92305.3	67143.9	106309	134936	63615.3	66822.8	65912.8	0.0252556	0.0252556
M71T242	[M-H]-	Pyruvaldehyde	1.98099	13.6091	3.78668e-05	71.0138	241.946	6.63855	HMDB0001167	C00546	Organic oxygen compounds	Organooxygen compounds	Carbonyl compounds	10	25156.4	16118.8	19223.7	6916.81	11212.8	235624	180937	155493	203306	294704	133038	170462	188638	0.172817	0.172817
M432T172	[M-H]-	Lithocholylglycine	3.53703	230.759	4.13499e-05	432.309	172.481	4.51734	HMDB0000698	C15557	Lipids and lipid-like molecules	Steroids and steroid derivatives	Bile acids, alcohols and derivatives	10	2224.98	2884.47	3181.49	2335.38	2647	408281	862741	537028	582505	672384	308513	353714	353718	0.0770661	0.0770661
M176T198	[M-H]-	N-formylmethionine	3.89629	0.0163484	4.47035e-05	176.039	198.371	1.26126	HMDB0001015	C03145	Organic acids and derivatives	Carboxylic acids and derivatives	Amino acids, peptides, and analogues	10	536012	617958	410433	326921	354666	7591.78	7439.88	6620.04	6737.27	8329.43	214584	228568	254469	0.087024	0.087024
M165T222	[M-H]-	L-fucitol	1.94894	16.6763	4.90349e-05	165.077	222.071	2.14851			Organic oxygen compounds	Organooxygen compounds	Carbohydrates and carbohydrate conjugates	10	12888	13286	10943.1	11208.6	11647	175527	205308	149957	180481	288848	122992	124127	130315	0.0313297	0.0313297
M249T33	[M-H]-	NCGC00169093-01	1.77493	12.1879	6.08184e-05	249.149	33.265	1.8187			Lipids and lipid-like molecules	Prenol lipids	Sesquiterpenoids	10	14980.8	14624.4	14654.4	13798.2	13625.3	115820	190849	153830	170382	242784	117558	111361	134931	0.100746	0.100746
M604T474	[M-H]-	Gdp-glucose	1.07315	11.3064	6.08312e-05	604.067	473.767	0.635328	HMDB0003351	C00394	Nucleosides, nucleotides, and analogues	Purine nucleotides	Purine nucleotide sugars	10	7074.54	5157.49	6296.09	5709.41	4207.53	54444.2	66968.3	54683.7	52336.9	93176.8	37959.1	38259.5	38240.7	0.00441077	0.00441077
M503T28_2	[M+CH3COOH-H]-	(19r)-9-acetyl-19-hydroxy-10,14-dimethyl-20-oxopentacyclo[11.8.0.0<2,10>.0<4,9 >.0<14,19>]henicos-17-yl acetate	1.83707	39.7123	7.23935e-05	503.28	27.504	3.60751			Lipids and lipid-like molecules	Steroids and steroid derivatives	Steroid esters	10	4339.66	4892.66	2872.44	5195.98	4131.44	99069.7	203971	161305	157647	229128	114219	118047	130258	0.0693201	0.0693201
M535T31_3	[M-H]-	Senegenin	4.45688	190.083	7.43406e-05	535.305	31.279	1.197			Lipids and lipid-like molecules	Steroids and steroid derivatives	Hydroxysteroids	6	6521.83	5300.75	2392.98	5044.77	5968.98	626767	1.05845e+06	743315	1.00678e+06	1.36034e+06	686016	653159	669417	0.024538	0.024538
M188T389	[M-H]-	N-acetyl-l-glutamate	1.21234	4.48398	7.90141e-05	188.056	388.887	2.44021	HMDB0001138	C00624	Organic acids and derivatives	Carboxylic acids and derivatives	Amino acids, peptides, and analogues	10	25473.4	26451.8	24178.2	27256.6	23370	111273	138650	87101.2	88010.7	143219	80662.1	88049.3	81856.1	0.0474785	0.0474785
M479T28	[M-H]-	1.alpha.-methyl-5.alpha.-androstan-3.alpha.-ol-17-one glucuronide	1.56641	23.9925	8.1514e-05	479.279	28.1185	1.32938						9	3943.96	8141.24	3443.14	4433.39	6532.28	75981.2	153318	115610	118827	171922	92457.9	89216.2	92232.9	0.019826	0.019826
M296T199	[M-H]-	2-o-methylguanosine	1.22232	0.252864	8.30415e-05	296.099	199.234	3.24611						10	60520.3	66533	44629.8	39055.6	46383.7	13383.9	13867.8	10011.3	12220	15533.9	40947.3	44035.5	44759.6	0.0468146	0.0468146
M249T241	[M-H]-	Gamma-Glu-Cys	5.21731	0.25098	8.56549e-05	249.055	240.84	9.20457	HMDB0001049	C00669	Organic acids and derivatives	Carboxylic acids and derivatives	Amino acids, peptides, and analogues	2	927603	929690	915489	918817	892724	422142	1296.31	2017.21	383066	342049	2032.91	3093.53	361759	1.69575	1.69575
M165T356	[M-H]-	D-arabinonic acid	3.17756	13.7487	8.66285e-05	165.04	356.419	2.35348	HMDB0000539	C00878	Organic oxygen compounds	Organooxygen compounds	Carbohydrates and carbohydrate conjugates	10	42991.6	40564.5	37058.7	50782.4	28556.3	502990	614427	401391	440155	790143	404214	420368	415703	0.0201093	0.0201093
M257T88	[M-H]-	2'-o-methyluridine	2.01646	0.468692	0.000100475	257.077	87.93	1.74433						10	173114	196243	141758	148227	148344	81461.6	69555.3	60027.8	69922.6	97588.5	91105	183791	94321.4	0.427457	0.427457
M168T106	[M-H]-	Pyridoxine	1.51495	8.21642	0.000105093	168.066	105.638	2.75109	HMDB0000239	C00314	Organoheterocyclic compounds	Pyridines and derivatives	Pyridoxines	10	17235.1	13965.9	15018.8	17260.2	21353.9	119662	177006	99146.2	116762	184455	150796	129108	142745	0.0778166	0.0778166
M495T58	[M-H]-	Leukotriene d4	2.24405	12.849	0.000112219	495.275	58.405	0.972056	HMDB0003080	C05951	Lipids and lipid-like molecules	Fatty Acyls	Eicosanoids	5	29184.1	28314.3	16299.8	18145.6	15955.5	174302	330346	243203	254563	383985	168858	168469	157753	0.0381894	0.0381894
M362T37	[M-H]-	N-palmitoyltaurine	3.45009	9.84339	0.000113039	362.236	36.821	0.197165			Lipids and lipid-like molecules	Fatty Acyls	Fatty amides	10	80269.8	65878.6	57188.7	76462.8	80073.4	388072	729074	706789	768155	950283	502519	412502	510068	0.114271	0.114271
M147T392	[M-H]-	Citramalate	1.34223	6.46149	0.000114826	147.03	392.037	0.0762543	HMDB0000426	C00815	Lipids and lipid-like molecules	Fatty Acyls	Fatty acids and conjugates	10	20519.7	20398.2	16594.9	19279.4	13991.7	115172	139277	79303.8	95549.2	157297	85120.4	100118	86255	0.0922737	0.0922737
M131T375	[M-H]-	3-Ureidopropionate	1.23041	2.43373	0.000126813	131.046	375.241	4.64574	HMDB0000026	C02642	Organic acids and derivatives	Organic carbonic acids and derivatives	Ureas	10	110513	123642	93929.6	73923.1	84845.2	214109	241392	204612	218972	305783	212005	207874	208689	0.0104429	0.0104429
M386T36_2	[M-H]-	4-hydroxytamoxifen	4.86632	22.2178	0.000128042	386.235	36.259	0.0728649	HMDB0060530	C05011				10	65445.5	58947.9	42077.8	59083.7	55277.1	685326	1.2783e+06	1.14954e+06	1.3692e+06	1.7571e+06	856113	705336	871105	0.113074	0.113074
M483T163	[M-H]-	1-palmitoyl-2-hydroxy-sn-glycero-3-phospho-(1'-rac-glycerol)	2.66194	0.287657	0.000140782	483.27	163.394	1.44518			Lipids and lipid-like molecules	Glycerophospholipids	Glycerophosphoglycerols	10	174110	209867	284586	313419	265517	74439.4	96565.7	67824.2	58472.1	61550.6	225872	160500	151034	0.227487	0.227487
M373T73	[M-H-H2O]-	Isodeoxycholic acid	1.09639	26.1822	0.000147198	373.272	72.514	0.0598502	HMDB0002536	C17661	Lipids and lipid-like molecules	Steroids and steroid derivatives	Bile acids, alcohols and derivatives	6	2682.88	2808.2	1833.41	2011.68	2562.57	33480.9	73358.7	58158.9	59634	86902.5	22430.7	22875.3	21360.2	0.0350454	0.0350454
M553T27	[M-H-H2O]-	Ganoderic acid h	3.3171	38.5923	0.000157698	553.283	27.459	1.36956			Lipids and lipid-like molecules	Prenol lipids	Triterpenoids	10	15386.3	15296.3	14988.9	16735.6	9150.11	347406	652976	446230	508076	806869	374121	385252	383375	0.0156438	0.0156438
M122T221	[M-H]-	Nicotinate	1.52168	40.0942	0.000161997	122.025	221.255	0.395445	HMDB0001488	C00253	Organoheterocyclic compounds	Pyridines and derivatives	Pyridinecarboxylic acids and derivatives	10	3086	1922.51	2494.5	4345.88	2722.88	106657	139152	78982.6	87814.6	171639	62273.2	67774.7	72018.6	0.0725431	0.0725431
M105T303_2	[M-H]-	Glyceric acid	1.31741	2.86449	0.000164585	105.02	302.616	2.24776	HMDB0000139	C00258	Organic oxygen compounds	Organooxygen compounds	Carbohydrates and carbohydrate conjugates	10	87079.5	94475.1	59872.8	63154	51091.4	198614	208632	156033	188167	267375	154847	159306	166709	0.0373807	0.0373807
M497T32_3	[M-H-H2O]-	Ganoderic acid a	3.78696	178.884	0.000167742	497.29	31.733	2.77606			Lipids and lipid-like molecules	Prenol lipids	Triterpenoids	10	6855.55	1435.57	3781.83	3682.12	3700.22	413851	806943	568842	662735	1.02786e+06	429865	428650	459325	0.0395433	0.0395433
M175T299_2	[M-H]-	2-Isopropylmalic acid	2.51443	4.47188	0.0001678	175.061	299.425	1.76252			Lipids and lipid-like molecules	Fatty Acyls	Fatty acids and conjugates	10	110790	124709	90674.8	113448	99535.3	398719	539850	391513	402320	678644	322794	400592	416898	0.132306	0.132306
M746T76	[M-H]-	1-palmitoyl-2-linoleoyl-sn-glycero-3-phospho-(1'-rac-glycerol)	12.8452	0.0939018	0.000177713	745.5	76.369	1.51107			Lipids and lipid-like molecules	Glycerophospholipids	Glycerophosphoglycerols	8	3.56993e+06	3.4272e+06	5.52193e+06	6.87237e+06	6.31832e+06	669435	587635	507506	520003	129612	388818	249279	239032	0.286199	0.286199
M519T28	[M-H]-	3-hydroxystanozolol glucuronide	5.45507	120.827	0.000189122	519.276	28.096	2.58315			Lipids and lipid-like molecules	Steroids and steroid derivatives	Steroidal glycosides	9	3159.51	3161	2530.75	48024.3	3743.79	802721	1.74657e+06	1.32878e+06	1.31746e+06	2.12894e+06	1.00656e+06	1.00108e+06	1.02504e+06	0.0124206	0.0124206
M297T35_2	[M-H]-	3',4'-methylenedioxyorobol	1.03574	5.86412	0.000199742	297.04	34.519	0.846217			Phenylpropanoids and polyketides	Isoflavonoids	Isoflav-2-enes	10	10764.3	14733.1	13432	12604.7	10806.9	48186.6	88286.4	64587.4	63972.2	100542	67549.6	50349.2	62172.8	0.146595	0.146595
M493T30_2	[M-H-H2O]-	Ganoderic acid f	3.87823	42.2949	0.000211684	493.261	29.851	1.72995			Lipids and lipid-like molecules	Prenol lipids	Triterpenoids	8	20258.3	18219.8	17315.7	16590.4	16767.4	453099	878901	592376	727987	1.11829e+06	503846	497077	541531	0.0465857	0.0465857
M555T29_2	[2M-H]-	2,5,7,8-tetramethyl-2-(.beta.-carboxyethyl)-6-hydroxychroman	4.00037	158.728	0.000237093	555.298	29.492	2.44271			Organoheterocyclic compounds	Benzopyrans	1-benzopyrans	5	5691.12	5002.62	4143.97	5299.47	4365.24	506212	932037	595844	675398	1.17972e+06	548706	558232	539312	0.0172394	0.0172394
M399T82	[M-H]-	Reserpic acid	2.56712	215.876	0.000286357	399.183	81.686	3.17374						5	1583.79	1979.09	1250.86	1367.02	1397.02	178849	472344	270125	291402	423139	237940	148383	243403	0.254171	0.254171
M319T32_2	[M-H]-	5-[(z)-5-hydroxy-3-methylpent-3-enyl]-1,4a-dimethyl-6-methylidene-3,4,5,7,8,8a-hexahydro-2h-naphthalene-1-carboxylic acid	1.46045	5.64153	0.000289691	319.229	32.369	2.51061			Lipids and lipid-like molecules	Prenol lipids	Diterpenoids	10	26307.8	30060	20917	26020.8	27256.9	92211.2	159110	127058	145574	212619	109800	108609	109946	0.00669982	0.00669982
M128T301_2	[M-H]-	D-pyroglutamic acid	2.95786	0.76798	0.00030787	128.036	300.723	1.94024		C02237	Organic acids and derivatives	Carboxylic acids and derivatives	Amino acids, peptides, and analogues	10	444683	479768	447325	506027	423155	357266	363617	319240	347835	379132	469852	508323	495538	0.0398849	0.0398849
M353T364	[M-H-C9H6O3]-	1,5-dicaffeoylquinic acid	1.3708	0.512997	0.000308128	353.086	363.906	2.29828	HMDB0029279		Organic oxygen compounds	Organooxygen compounds	Alcohols and polyols	9	79366.1	96065.6	59935.1	84025.4	74169.5	39336.3	48742.9	36462.2	36503.5	40851.2	195558	92034.1	72151.2	0.552555	0.552555
M311T29_2	[M-H]-	Thymol-beta-d-glucoside	3.81088	7.34822	0.000331075	311.167	28.549	2.13105			Lipids and lipid-like molecules	Prenol lipids	Terpene glycosides	10	126022	185484	107080	69391.7	125216	603279	1.05972e+06	743133	776942	1.32281e+06	681617	708658	674072	0.0264287	0.0264287
M325T29_2	[M-H]-	2,3-dinor-8-isoprostaglandin-f2.alpha.	5.24644	8.7319	0.000340154	325.183	28.519	1.02024		C14794	Lipids and lipid-like molecules	Fatty Acyls	Eicosanoids	10	201459	257990	187422	120666	177431	1.00629e+06	1.71079e+06	1.56225e+06	1.46492e+06	2.50712e+06	1.21761e+06	1.30233e+06	1.32688e+06	0.0447107	0.0447107
M464T37	[M-H]-	Glycocholate	1.15548	6.91664	0.000373071	464.281	36.95	0.647897		C01921	Lipids and lipid-like molecules	Steroids and steroid derivatives	Bile acids, alcohols and derivatives	9	18538.8	14282.1	7404.9	13540.5	10445.9	55215.5	71050.5	90973.4	95907.7	130985	78403.2	72346.3	89560.9	0.109013	0.109013
M514T202	[M-H]-	Taurocholate	2.3617	255.596	0.000375925	514.281	201.849	1.68178	HMDB0000036	C05122	Lipids and lipid-like molecules	Steroids and steroid derivatives	Bile acids, alcohols and derivatives	10	999.249	1065.27	795.314	1271.9	1210.56	184767	362275	188049	224420	405961	167342	176012	184841	0.0496973	0.0496973
M311T40	[M-H]1-	Arachidonic acid (peroxide free)	1.43012	0.535955	0.000376348	311.293	40.4835	0.667977	HMDB0001043	C00219	Lipids and lipid-like molecules	Fatty Acyls	Fatty acids and conjugates	10	81890.6	80471.6	91769.8	88143.8	91292.7	62006.1	35166.5	48942.7	57843.9	28413.8	32690.4	39651.7	34141.4	0.10347	0.10347
M399T31	[M-H]-	Bonactin	3.13027	229.81	0.000402039	399.22	31.1055	0.686055			Organic acids and derivatives	Carboxylic acids and derivatives	Dicarboxylic acids and derivatives	10	2717.19	2715.46	1296.63	1314.74	2388.93	250882	590567	375549	457560	723037	309622	377694	389139	0.119804	0.119804
M537T27_2	[M-H]-	Phe(benzoyl)-leu-arg	12.4861	5188.66	0.000406119	537.287	26.867	2.20696			Organic acids and derivatives	Carboxylic acids and derivatives	Amino acids, peptides, and analogues	10	1440.71	1562.59	1602.8	1916.84	820.683	3.67635e+06	9.37568e+06	7.00293e+06	6.61812e+06	1.14304e+07	4.9753e+06	5.12701e+06	5.03049e+06	0.0152223	0.0152223
M525T410	[M+FA-H]-	(2s,3r,5r,10r,13r,14s,17s)-2,3,14-trihydroxy-10,13-dimethyl-17-[(2r,3r)-2,3,6-trihydroxy-6-methylheptan-2-yl]-2,3,4,5,9,11,12,15,16,17-decahydro-1h-cyclopenta[a]phenanthren-6-one	1.064	0.139895	0.00042756	525.301	410.5	0.630215			Lipids and lipid-like molecules	Steroids and steroid derivatives	Bile acids, alcohols and derivatives	10	44374.5	54868.5	34252.8	26442.6	25974.7	5078.46	5083.21	4125.9	4873.49	6847.27	29289.3	30066	31772	0.0418099	0.0418099
M157T186	[M-H]-	L-dihydroorotate	1.11518	25.8284	0.000439981	157.036	185.879	3.72238	HMDB0003349	C00337	Organic acids and derivatives	Carboxylic acids and derivatives	Amino acids, peptides, and analogues	6	2919.28	2785.51	2076.22	3366.18	1488.5	60337.9	75785	45419.3	42687	102131	43805.3	44256.4	54445.3	0.126668	0.126668
M565T29_2	[M-H]-	Mesoporphyrin ix	3.12274	19.9118	0.000440642	565.282	29.1755	2.40173			Organoheterocyclic compounds	Tetrapyrroles and derivatives	Porphyrins	7	50730.6	855.055	33338.6	46372.8	366.457	264184	660304	434798	504979	757400	336137	346485	352753	0.024313	0.024313
M158T35	[M-H]-	Indole-3-acetaldehyde	4.19691	0.24109	0.000560025	158.061	34.853	2.08189	HMDB0001190	C00637	Organoheterocyclic compounds	Indoles and derivatives	Indoles	9	882941	751246	636501	402650	505986	179743	112329	175492	195844	103093	227481	248632	212140	0.0798675	0.0798675
M291T33_2	[M-H]-	9-oxo-10e,12z,15z-octadecatrienoic acid	1.35157	4.03929	0.000574699	291.198	33.264	7.35537			Lipids and lipid-like molecules	Fatty Acyls	Lineolic acids and derivatives	10	36579.7	41121.9	34435.4	37471.2	41290.3	95921.9	176247	128078	151094	219753	118898	118830	116246	0.0128151	0.0128151
M391T156	[M-H]-	Ursodeoxycholic acid	3.84673	196.39	0.000756376	391.283	156.185	0.178938	HMDB0000946	C07880	Lipids and lipid-like molecules	Steroids and steroid derivatives	Bile acids, alcohols and derivatives	10	5068.26	3870.31	3542.56	2757.79	3223.62	419017	839428	547045	620321	1.20005e+06	331801	328700	329367	0.00494638	0.00494638
M239T26_2	[M-H]-	Heptanedioic acid, 1-(2-cyclopentylidenehydrazide)	1.34308	10.6087	0.000850215	239.128	25.848	0.187008			Lipids and lipid-like molecules	Fatty Acyls	Fatty acids and conjugates	10	10161.9	11506	8864.8	9972.68	9842.97	53570.9	149263	88639.4	92997.2	149661	68978.8	77934.9	93581.7	0.155331	0.155331
M174T234	[M-H]-	Indoleacetic acid	1.57991	0.213187	0.00086066	174.077	234.042	0.952286	HMDB0000197	C00954	Organoheterocyclic compounds	Indoles and derivatives	Indolyl carboxylic acids and derivatives	7	111168	123179	71172.9	58457.6	67373	16677.8	20627.1	13770.4	14167.8	26715.4	127184	166227	159182	0.137926	0.137926
M193T97	[M-H]-	D-galacturonic acid	1.01373	0.456257	0.000929252	193.034	97.291	2.95331	HMDB0002545	C08348	Organic oxygen compounds	Organooxygen compounds	Carbohydrates and carbohydrate conjugates	5	31494	48378.2	38514.1	45614.3	39003.2	17977.4	22334.5	9588.53	14710.3	28011.2	47432.5	44073.5	4521.13	0.745552	0.745552
M337T26_2	[M-H-C2H6O4]-	Eplerenone hydroxy acid	2.4613	5.89763	0.000932567	337.204	26.282	0.977533						10	81455.4	86589	58278.6	65382.5	60327.4	224142	506507	375997	352841	616673	316636	331708	356291	0.0597741	0.0597741
M473T27	[M-H]-	Amastatin	2.72224	7.98502	0.000961758	473.279	26.93	2.04399			Organic acids and derivatives	Peptidomimetics	Hybrid peptides	10	65937.7	67597.1	52116.4	52303.8	51899.4	228614	515441	442942	407559	719937	360496	391278	373957	0.041123	0.041123
M448T210	[M-H]-	Glycochenodeoxycholate	2.77706	158.358	0.00105142	448.304	210.198	0.104308	HMDB0000637	C05466				10	2908.35	2561.39	2164.11	2127.56	2274.36	211182	474957	271476	319721	628620	225850	226087	227599	0.00418986	0.00418986
M161T74	[M-H-H2O]-	Myo-inositol	1.42812	0.175465	0.00106274	161.045	74.212	0.113992	HMDB0000211	C00137	Organic oxygen compounds	Organooxygen compounds	Alcohols and polyols	10	96559.1	99916.5	51302.8	52071.8	50161.9	12630.7	13855.3	10276.5	11408.3	13244	50717.5	73538.5	47991.7	0.244339	0.244339
M397T27_2	[M-H]-	Mitragynine	1.20038	6.2302	0.00107738	397.224	27.461	2.40381		C09226				9	15300.1	17144.9	14694.3	9041.15	22938.3	53475.8	128202	83516.3	83748	143984	67694.7	74486.9	80792.2	0.0881303	0.0881303
M515T35_2	[M-H]-	Probucol	6.71752	650.754	0.00111185	515.301	35.4015	0.995959	HMDB0015537	C07373	Benzenoids	Benzene and substituted derivatives	Phenylpropanes	9	4531.74	3605.17	2081.57	2687.78	4715.63	990329	1.83114e+06	2.17989e+06	2.69515e+06	3.77099e+06	1.54611e+06	1.62572e+06	2.38472e+06	0.249922	0.249922
M147T235	[M-H]-	Mevalonic acid	2.3362	0.410559	0.00115083	147.066	235.369	3.04544	HMDB0000227	C00418	Lipids and lipid-like molecules	Fatty Acyls	Fatty acids and conjugates	10	219413	308889	180535	173970	193299	84794.7	96119.9	73567.4	74640.5	112683	285879	292181	313784	0.0492287	0.0492287
M333T111	[M-H]-	7-hydroxy-1,4a-dimethyl-9-oxo-7-propan-2-yl-2,3,4,4b,5,6,10,10a-octahydrophenanthrene-1-carboxylic acid	1.04686	24.3079	0.0011916	333.205	111.26	2.60692			Lipids and lipid-like molecules	Prenol lipids	Diterpenoids	9	1980.34	2152.14	2164.66	2849.53	2764.07	31400.1	72674.4	43102.2	48001.9	94345.9	52360.7	53949.1	54762.9	0.0227556	0.0227556
M87T106_2	[M-H]-	Pyruvate	2.69937	4.96386	0.00128157	87.0454	105.705	0.102036	HMDB0000243	C00022	Organic acids and derivatives	Keto acids and derivatives	Alpha-keto acids and derivatives	10	127844	119198	98762.5	118166	95636.6	404072	698972	498119	345414	831236	455141	354781	371220	0.136719	0.136719
M151T219_2	[M-H]-	3,4-dihydroxyacetophenone	3.10728	2.31146	0.00138584	151.027	218.861	1.79912	HMDB0029661	C10675	Organic oxygen compounds	Organooxygen compounds	Carbonyl compounds	10	794106	855757	683446	779115	800566	1.68159e+06	2.08628e+06	1.29036e+06	1.50572e+06	2.48077e+06	1.53599e+06	1.54548e+06	1.78684e+06	0.0876082	0.0876082
M114T310_2	[M-H]-	Proline	1.9973	2.20436	0.00139586	114.056	309.875	0.161828	HMDB0000162	C00148	Organic acids and derivatives	Carboxylic acids and derivatives	Amino acids, peptides, and analogues	10	508063	572436	427234	250371	382757	889915	1.1193e+06	732668	776687	1.20065e+06	887181	860293	850422	0.0219695	0.0219695
M222T261	[M-H]-	N-acetyl-d-galactosaminitol	3.00594	0.129032	0.0014717	222.098	260.93	1.52524			Organic oxygen compounds	Organooxygen compounds	Carbohydrates and carbohydrate conjugates	3	396226	410591	312790	119416	306621	74397.7	114600	3057.97	3847.44	3535.14	2135.45	354891	362737	0.858473	0.858473
M181T351	[M-H]-	3,4-dihydroxyhydrocinnamic acid	1.24188	0.849157	0.00167043	181.009	350.703	1.72632	HMDB0000423	C10447				10	91285.9	95117.8	85411.4	86849.4	88771.8	74182.5	75686.4	72657.8	72338.9	85078.1	85940.4	85495.3	88296.4	0.0173862	0.0173862
M695T32	[M+HCOO]-	S4:18(p3:16/f1:2)	5.25482	0.384541	0.00188594	695.31	31.764	1.5679						10	1.12789e+06	1.23917e+06	1.06658e+06	805215	879418	234545	339336	416570	165104	812630	713996	792680	699183	0.0683452	0.0683452
M147T70	[M-H]-	Anethole	1.15252	2.52655	0.00204113	147.066	70.397	1.37425	HMDB0030837	C10428	Benzenoids	Phenol ethers	Anisoles	10	99231	84621.7	70984.3	125619	87823.4	162598	268672	232989	185018	333856	130614	126735	110722	0.0859487	0.0859487
M277T45	[M-H]-	Linolenic acid	23.0207	0.362969	0.00207352	277.216	45.112	6.25389	HMDB0001388	C06427	Lipids and lipid-like molecules	Fatty Acyls	Lineolic acids and derivatives	10	1.5563e+07	1.68755e+07	1.55811e+07	2.82764e+07	2.70499e+07	6.64426e+06	6.63047e+06	6.27449e+06	9.66901e+06	8.29307e+06	1.79916e+07	1.79666e+07	1.73122e+07	0.0216968	0.0216968
M313T33	[M-H]-	(.+/-.)-cannabichromene	1.42932	0.379906	0.00260123	313.216	33.1615	0.10215		C08998	Organoheterocyclic compounds	Benzopyrans	1-benzopyrans	7	96035.3	107499	79814.6	67247.6	47548.8	29458	38991.5	20925.8	20011.9	41870.5	37132.8	49642.4	52958.1	0.179182	0.179182
M389T31	[M-H]-	Ilicicolin a	1.24449	7.41492	0.0027882	389.187	30.817	2.02125			Lipids and lipid-like molecules	Prenol lipids	Sesquiterpenoids	8	1170.97	6048.89	1125.18	1188.54	72439.7	65984.2	129871	100575	121363	190031	80832.7	80103.8	87072.6	0.0463339	0.0463339
M283T34	[M-H]-	Glu-His	1.61331	3.36124	0.00315755	283.061	33.9005	0.434803	HMDB0005781	C14536	Phenylpropanoids and polyketides	Isoflavonoids	Isoflav-2-enes	9	46744.3	93168.2	98958.9	91900	94385.8	183852	295923	236919	251547	460815	263895	251832	281792	0.056705	0.056705
M74T362	[M-H]-	Glycine	1.87108	0.515317	0.00368643	74.0253	361.559	2.34516	HMDB0000123	C00037	Organic acids and derivatives	Carboxylic acids and derivatives	Amino acids, peptides, and analogues	10	173488	203832	136138	118993	122501	84106	79775.8	58792.4	64283.5	102082	155216	159578	166579	0.0357239	0.0357239
M279T44_3	[M-H]-	Linoleic acid	19.1625	1.19595	0.00384192	279.233	43.894	0.0555614	HMDB0000673	C01595	Lipids and lipid-like molecules	Fatty Acyls	Lineolic acids and derivatives	10	3.41894e+07	3.78466e+07	3.69877e+07	4.27971e+07	3.84148e+07	4.78916e+07	4.68186e+07	4.11029e+07	4.46223e+07	4.70765e+07	4.27999e+07	4.45429e+07	4.54592e+07	0.0305167	0.0305167
M367T38	[M-H]-	Lignoceric acid	1.1695	0.346371	0.00437692	367.355	38.488	1.87784	HMDB0002003	C08320	Lipids and lipid-like molecules	Fatty Acyls	Fatty acids and conjugates	10	33224.6	34868.9	72743.8	61925.5	60913.3	28283.3	15622.8	21268.3	20803.8	5351.49	6979.59	5759.53	4472.49	0.218521	0.218521
M478T190_2	[M-H]-	1-oleoyl-sn-glycero-3-phosphoethanolamine	6.43709	2.24592	0.00494609	478.291	190.182	1.13313	HMDB0011506		Lipids and lipid-like molecules	Glycerophospholipids	Glycerophosphoethanolamines	10	4.21691e+06	3.83936e+06	3.43388e+06	3.18536e+06	3.47806e+06	4.87663e+06	9.90436e+06	6.91827e+06	7.54212e+06	1.15302e+07	8.51695e+06	8.43899e+06	4.1696e+06	0.35328	0.35328
M487T442	[M-H]-	Cytidine 5'-diphosphocholine	1.77847	0.687394	0.00531946	487.098	442.129	2.66523	HMDB0001413	C00307	Nucleosides, nucleotides, and analogues	Pyrimidine nucleotides	Pyrimidine ribonucleotides	10	173819	185658	142705	131177	145085	94152.5	118577	89628.5	101970	130769	182152	185392	188180	0.0162875	0.0162875
M353T27	[M-H]-	Rauwolscine	1.48284	4.52183	0.0055107	353.198	26.893	1.7015						9	33157.3	36439.2	28643.7	21689.1	101921	113133	236400	145219	175290	333128	140490	171012	164685	0.101491	0.101491
M339T28_2	[M-H]-	Gly-His-Lys	1.87935	2.71767	0.00688874	339.198	28.089	2.46605			Organic acids and derivatives	Carboxylic acids and derivatives	Amino acids, peptides, and analogues	10	213351	269860	205249	157082	707472	535206	861798	1.0371e+06	674265	1.11221e+06	745182	749264	763868	0.0130513	0.0130513
M482T33_3	[M-H-O3S]-	Taurolithocholic acid sulfate	4.87651	631.22	0.00831042	482.295	32.607	8.25536	HMDB0002580	C03642	Lipids and lipid-like molecules	Steroids and steroid derivatives	Bile acids, alcohols and derivatives	10	2469.67	1669.27	1829.86	1174.69	3249.38	808664	1.76662e+06	1.77e+06	2.12706e+06	87840.2	1.91617e+06	1.87522e+06	1.43889e+06	0.151729	0.151729
M501T61	[M-H]-	Propanoic acid, 2-[[4-[2-[[(cyclohexylamino)carbonyl](4-cyclohexylbutyl)amino]ethyl]phenyl]thio]-2-methyl-	1.63298	127.767	0.0140319	501.34	61.335	5.70242		C15622	Organosulfur compounds	Thioethers	Aryl thioethers	1	1062.29	1261.23	883.705	937.599	982.968	254721	168702	98517.2	131598	1624.88	1776.64	90058.9	1761.01	1.63385	1.63385
M487T370	[M-H]-	Blood group b trisaccharide	1.2669	0.50464	0.0142264	487.176	369.878	4.45177			Organic oxygen compounds	Organooxygen compounds	Carbohydrates and carbohydrate conjugates	10	80277.9	107182	50641.6	51969.5	67029.1	31602.2	44157.3	31850.3	24437	48160.5	102894	84934.5	80987.7	0.130306	0.130306
M241T61	[M-H]-	His-ser	3.54967	0.416741	0.0147356	241.073	60.803	0.461458	HMDB0000273	C00214	Nucleosides, nucleotides, and analogues	Pyrimidine nucleosides	Pyrimidine 2'-deoxyribonucleosides	10	811977	737553	436579	450809	374365	463470	199419	174186	192991	141509	480537	476002	468111	0.013241	0.013241
M145T523	[M-H]-	Dimethylbenzimidazole	3.61089	0.418387	0.0162733	145.098	523.093	4.04213	HMDB0003701	C03114				10	548934	994023	433814	556994	361561	280661	219499	202925	231269	277012	689764	700726	750470	0.0453326	0.0453326
M115T62	[M-H]-	Fumarate	1.5134	2.73052	0.0168948	115.003	61.6425	1.24761	HMDB0000134	C00122	Organic acids and derivatives	Carboxylic acids and derivatives	Dicarboxylic acids and derivatives	10	120274	225076	224949	77529.5	68499.5	361298	365326	255281	294970	679069	196448	396812	214159	0.412134	0.412134
M243T243	[M-H]-	Pseudouridine	1.15273	1.47545	0.0169608	243.061	243.174	0.998183						10	406664	439689	387002	355694	374535	593522	622295	425039	482385	773924	718169	770124	748866	0.0350267	0.0350267
M205T33_4	[M-H]-	2,4-di-tert-butylphenol	2.89775	0.741849	0.0175342	205.16	33.009	1.83184			Benzenoids	Benzene and substituted derivatives	Phenylpropanes	10	341865	483190	408715	525092	446564	344540	360909	248013	315883	366747	377269	423325	419224	0.062688	0.062688
M403T475	[M-H]-	Uridine 5'-diphosphate	1.25007	0.744155	0.0177507	402.993	474.912	1.38642	HMDB0000295	C00015	Nucleosides, nucleotides, and analogues	Pyrimidine nucleotides	Pyrimidine ribonucleotides	10	86416.9	100327	70668.7	77290.7	73596.6	61883.4	61085.4	47227	58082.8	75560	96384.4	89615.8	85055.3	0.06309	0.06309
M296T99	[M-H]-	S-methyl-5'-thioadenosine	3.36646	1.27811	0.0227931	296.081	98.595	0.704041	HMDB0001173	C00170	Nucleosides, nucleotides, and analogues	5'-deoxyribonucleosides	5'-deoxy-5'-thionucleosides	10	1.99481e+06	2.35687e+06	2.19004e+06	1.89586e+06	1.80915e+06	2.94407e+06	2.45329e+06	2.93061e+06	2.76039e+06	2.00814e+06	2.06046e+06	2.06361e+06	2.03119e+06	0.0087136	0.0087136
M557T40	[M-H]-	Fahfa 36:4	1.90208	0.45195	0.0228049	557.454	39.581	1.04526			Lipids and lipid-like molecules	Fatty Acyls	Fatty acids and conjugates	10	188935	234267	133143	138206	84101.7	49443.3	47031.1	92862.3	39509.6	123065	200172	199571	182006	0.0532146	0.0532146
M353T420	[M-H]-	Chlorogenate	1.05234	0.536831	0.0249325	353.082	419.621	9.16082	HMDB0003164	C00852	Organic oxygen compounds	Organooxygen compounds	Alcohols and polyols	10	92290.3	42184.9	39201.5	55861.2	53139.5	30871.2	32982.8	30186.3	28329.6	29380.1	49904	44572.3	44892	0.0643674	0.0643674
M101T90	[M-H]-	Isovaleric acid	2.69595	6.75641	0.03326	101.061	90.328	0.411404	HMDB0000718	C08262	Lipids and lipid-like molecules	Fatty Acyls	Fatty acids and conjugates	10	88324.6	85714.5	81316.5	73608.5	52337.9	211630	577360	444948	205173	1.13712e+06	311802	496616	304425	0.293558	0.293558
M165T109	[M-H]-	Phenyllactic acid	2.12928	0.568436	0.0342112	165.055	108.754	0.99361	HMDB0000779					10	268305	185423	148592	262541	178191	70550.2	158575	82752.9	80293.2	200736	312814	304334	221738	0.179929	0.179929
M220T31	[M-H-CH3]-	2,6-di-tert-butyl-4-methoxyphenol	1.42375	0.542679	0.0485398	220.146	31.482	1.90129			Benzenoids	Phenols	Methoxyphenols	6	97306.6	184212	73656.6	86424.2	83109.7	56937.8	60048.3	41759.8	68822.9	57179.8	57710.7	56398.3	65106.6	0.0785924	0.0785924
M559T39	[M-H]-	Fahfa 36:3	2.50014	0.634794	0.0631822	559.469	38.971	1.38801			Lipids and lipid-like molecules	Fatty Acyls	Fatty acids and conjugates	10	316943	397332	423585	413050	167635	200495	180926	302953	123649	282899	422152	429552	382880	0.0609543	0.0609543
M233T32	[M-H]-	Valerenic acid	2.33523	0.790184	0.0661374	233.154	31.604	1.42956		C09743	Lipids and lipid-like molecules	Prenol lipids	Sesquiterpenoids	9	301739	398103	277691	293236	359382	237152	320900	302864	218022	209183	252578	236888	227525	0.0529668	0.0529668
M134T99_2	[M-H]-	Adenine	3.59268	1.21232	0.0664185	134.048	98.595	1.0757	HMDB0000034	C00147	Organoheterocyclic compounds	Imidazopyrimidines	Purines and purine derivatives	10	1.61713e+06	1.97517e+06	1.74821e+06	1.59902e+06	1.5229e+06	2.5326e+06	1.87121e+06	2.0544e+06	2.1619e+06	1.63902e+06	1.92016e+06	1.77341e+06	1.77577e+06	0.0461027	0.0461027
M191T365	[M-H]-	Quinate	2.36269	1.14373	0.0889385	191.056	364.871	2.31354		C00296	Organic oxygen compounds	Organooxygen compounds	Alcohols and polyols	10	576032	616015	464819	519357	593640	630691	713947	579198	554634	689506	808758	751636	713336	0.0633582	0.0633582
M116T299	[M-H]-	DL-valine	3.02418	0.768475	0.0915731	116.072	298.803	1.33888		C00183	Organic acids and derivatives	Carboxylic acids and derivatives	Amino acids, peptides, and analogues	10	618167	642164	453493	434302	396848	350076	395131	316042	372844	521656	552279	521321	592319	0.0641018	0.0641018
M191T480	[M-H]-	Citrate	1.91462	1.67732	0.0991802	191.02	479.542	0.705188	HMDB0000094	C00158	Organic acids and derivatives	Carboxylic acids and derivatives	Tricarboxylic acids and derivatives	10	1.33088e+06	866177	679384	887612	685579	786887	2.43582e+06	1.32782e+06	1.01443e+06	1.89852e+06	787253	820529	1.6142e+06	0.435876	0.435876
M289T14	[M-H]-	(-)-catechin	0.253713	1.01365	0.68955	289.086	13.525	2.37966		C14079	Phenylpropanoids and polyketides	Flavonoids	Flavans	10	5166.17	4722.29	5092.37	4587.01	5189.13	5240.35	4779.43	5034.95	4777.66	5262.4	5317.58	4421.52	4735.18	0.0942425	0.0942425
M485T12	[M-H]-	(2s,3r,4as,12br)-2,3,4a,8-tetrahydroxy-12b-(5-hydroxy-6-methyloxan-2-yl)oxy-3-methyl-2,4-dihydrobenzo[a]anthracene-1,7,12-trione	0.165364	1.01976	0.710996	485.136	12.194	0.783211			Benzenoids	Anthracenes	Anthraquinones	10	2395.99	1798.3	2358.9	2351.19	2142.4	2322.99	2245.55	2262.51	2227.55	2206.5	2700.63	2041.19	2477.09	0.139371	0.139371
M631T241	[M-H]-	(2s,3s,4s,5r,6r)-6-[[(3s,6ar,6bs,8as,14br)-8a-carboxy-4,4,6a,6b,11,11,14b-heptamethyl-1,2,3,4a,5,6,7,8,9,10,12,12a,14,14a-tetradecahydropicen-3-yl]oxy]-3,4,5-trihydroxyoxane-2-carboxylic acid	0.914344	126.321	0.00163568	631.381	240.737	2.60847			Lipids and lipid-like molecules	Prenol lipids	Terpene glycosides	5	337.028	243.602	348.196	394.203	329.575	20904	51956	33113.5	31583	71201.7	28677.3	28341.2	14010	0.353639	0.353639
M577T476	[M-H]-	(3s,4s)-5-[(3s,4s)-4,10-dihydroxy-7,9-dimethoxy-3-methyl-3,4-dihydro-1h-benzo[g]isochromen-5-yl]-7,9-dimethoxy-3-methyl-3,4-dihydro-1h-benzo[g]isochromene-4,10-diol	0.122793	3.14586	0.000396573	577.195	476.408	1.94902						5	539.281	766.537	537.078	450.264	407.402	1774.93	2132.23	1341.63	1185.27	2061.53	1216.19	1011.18	1237.94	0.108314	0.108314
M243T279	[M-H]-	(5e)-3,4,9-trihydroxy-2-propyl-2,3,4,7,8,9-hexahydrooxecin-10-one	0.477274	0.410127	0.20706	243.098	279.231	3.52691						7	495.36	37976	1980.49	18748.3	21311.6	5752.74	7564.46	6909.3	6418.77	6374.75	44500.9	6403.55	41999.4	0.688135	0.688135
M445T36	[M-H]-	(z)-2,6-dimethyl-7-(4-methyl-5-oxooxolan-2-yl)-3-[[3,4,5-trihydroxy-6-(hydroxymethyl)oxan-2-yl]oxymethyl]hept-5-enoic acid	1.27901	1.04334	0.84932	445.184	36.119	0.272612						10	148815	235184	209618	133639	302177	134227	152901	206701	267756	312462	298909	139289	159305	0.436602	0.436602
M203T422	[M-H]-	.alpha.-L-Glu-Gly	0.632451	0.901137	0.246502	203.067	422.128	3.29848	HMDB0028819		Organic acids and derivatives	Carboxylic acids and derivatives	Amino acids, peptides, and analogues	10	30901.6	31075.7	25383.8	22034.5	23610.8	24976	23799.2	21268.4	22834.4	26978.9	29088.8	30371.9	28083.3	0.0393081	0.0393081
M261T393	[M-H]-	.alpha.-L-Glu-L-Asp	0.0340936	1.72787	0.00747152	261.054	393.367	9.93793	HMDB0028815		Organic acids and derivatives	Peptidomimetics	Hybrid peptides	4	2135.31	1721.09	2221.43	1711.43	2214.39	2930.37	3432.92	3667.04	2464.47	4790.22	2772.16	3130.23	3057.58	0.0633734	0.0633734
M245T295	[M-H]-	.alpha.-santonin	0.15774	2.47285	0.000864786	245.113	295.055	3.30321		C02206	Lipids and lipid-like molecules	Prenol lipids	Terpene lactones	5	1626.57	1949.4	1748.46	1400.36	1788.71	4003.02	5340.15	3062.93	3349.33	5297.17	2859.45	3441.17	3086.59	0.0936941	0.0936941
M343T432	[2M-H]-	.beta.-glycerophosphate	0.255084	0.465984	0.00362816	343.018	431.727	3.74759	HMDB0002520	C02979	Lipids and lipid-like molecules	Glycerophospholipids	Glycerophosphates	10	2278.15	3059.09	2884.05	3009.21	2045.36	1921.83	791.3	737.314	806.001	1929.89	1996.15	3262.19	2258.74	0.26666	0.26666
M742T493	[M-H]-	.beta.-nicotinamide adenine dinucleotide phosphate	0.27055	1.13248	0.381027	742.065	492.647	0.796505		C00006				10	7746.23	8636.87	6298.87	6527.27	5566.57	7249.47	9182.28	6647.16	5915.76	10388.3	9156.35	9548.29	9349.95	0.0209562	0.0209562
M664T403	[M-H]-	.beta.-nicotinamide adenine dinucleotide, reduced(NADH)	0.393377	4.66546	0.0688432	664.113	402.677	3.47463		C00004				10	1782.72	3728.58	3419.06	3924.74	3610.12	9419.66	9597.06	8466.52	11103.6	38231	28513	29576.4	36418.2	0.136185	0.136185
M103T277	[M-H]-	.gamma.-hydroxybutyric acid	0.911297	5.15093	2.71589e-06	103.04	277.134	3.22324	HMDB0000710	C00989	Lipids and lipid-like molecules	Fatty Acyls	Fatty acids and conjugates	10	10629.3	13039.1	10674	11742.6	9623.65	54788.4	57178.8	48392.6	54581.7	72009.4	44200.9	44917.7	46273.5	0.0233236	0.0233236
M293T63	[M-H]-	[6]-gingerol	0.795337	0.480507	0.127832	293.175	62.817	2.377		C10462	Benzenoids	Phenols	Methoxyphenols	5	50879.6	57268.4	41049.7	9337.72	10314.1	14950	20727.7	10835.4	13117.5	21502.7	30054.7	29417.7	30595.3	0.0196347	0.0196347
M495T154	[M-H]-	1-(10z-heptadecenoyl)-sn-glycero-3-phospho-(1'-rac-glycerol)	1.0969	0.844411	0.545082	495.27	153.888	0.593621						10	78366.4	77338.1	64900.4	179206	114514	63360	64363.2	114615	62981.8	128982	67228.9	161297	131445	0.400605	0.400605
M514T74	[M+Cl]-	1-(1z-hexadecenyl)-sn-glycero-3-phosphocholine	0.344865	6.99614	0.0794863	514.334	73.64	6.29498	HMDB0010407		Lipids and lipid-like molecules	Glycerophospholipids	Glycerophosphocholines	3	2046.8	1794.19	1349.16	1415.89	1433.15	13128.2	4745.93	3513.83	5626.77	29228.5	1145.42	1620.66	15154	1.33162	1.33162
M476T192_2	[M]-	1-(9z,12z-octadecadienoyl)-2-hydroxy-sn-glycero-3-phosphoethanolamine	7.93621	1.09912	0.46352	476.276	192.22	0.16338			Lipids and lipid-like molecules	Fatty Acyls	Lineolic acids and derivatives	10	5.36098e+06	6.59976e+06	4.52219e+06	5.45901e+06	5.02121e+06	5.41854e+06	6.40365e+06	4.64718e+06	5.11716e+06	8.04912e+06	8.40467e+06	8.44661e+06	8.88945e+06	0.0313044	0.0313044
M470T370	[M-H]-	1-[(4-chlorophenyl)methyl]-3-[(1,1-dimethylethyl)thio]-.alpha.,.alpha.- dimethyl-5-(1-methylethyl)-1h-indole-2-propanoic acid	0.199759	3.52973	0.000273245	470.185	370.486	1.40573			Organoheterocyclic compounds	Indoles and derivatives	N-alkylindoles	8	790.604	1861.94	1029.46	770.515	945.865	3205.62	4088.32	3239.79	3271.58	5249.51	3256.09	3285.62	4699.38	0.220146	0.220146
M176T270	[M-H-H2O]-	1-deoxy-1-(methylamino)-d-galactitol	2.56677	1.0002	0.99876	176.093	270.055	1.82789			Organic oxygen compounds	Organooxygen compounds	Carbohydrates and carbohydrate conjugates	10	509545	519413	407898	464016	417637	359599	517960	391341	408806	641255	637745	645669	700581	0.0517454	0.0517454
M409T249	[M-H]-	1-hexadecanoyl-2-sn-glycero-3-phosphate	0.379656	2.75512	0.000447315	409.233	248.658	2.26487			Lipids and lipid-like molecules	Glycerophospholipids	Glycerophosphates	10	6452.16	7021.49	7088.62	7733.12	5687.79	19078	19162.6	13514.4	16059.3	25813.4	14132.8	14351.4	15027.7	0.0321673	0.0321673
M424T204	[M-H]-	1-myristoyl-2-hydroxy-sn-glycero-3-phosphoethanolamine	0.354663	1.26996	0.0158135	424.244	203.584	1.50592	HMDB0011500		Lipids and lipid-like molecules	Glycerophospholipids	Glycerophosphoethanolamines	10	16959.3	17272.2	15078.7	16456.4	16412.5	21388.8	24549.3	16072.7	20060.4	22293	18158.6	18822.4	26420.3	0.2172	0.2172
M403T32	[M-H]-	1-o-(9z-octadecenyl)-sn-glycero-2,3-cyclic-phosphate	0.616597	0.741654	0.217199	403.26	31.669	4.29816						8	18352.8	23094.5	22246.3	23956.1	42059.8	16680.7	18007.1	30063.9	13775.7	17672	11592.2	18910	6730.4	0.493998	0.493998
M509T151_2	[M-H]-	1-oleoyl-2-hydroxy-sn-glycero-3-phospho-(1'-rac-glycerol)	4.58112	0.98641	0.903221	509.285	150.639	1.47053			Lipids and lipid-like molecules	Glycerophospholipids	Glycerophosphoglycerols	10	1.8966e+06	1.88548e+06	2.5749e+06	1.65254e+06	1.44423e+06	1.99699e+06	2.03641e+06	1.62154e+06	1.89084e+06	1.7795e+06	2.3271e+06	1.9944e+06	1.70455e+06	0.155087	0.155087
M566T171	[M+HCO2]-	1-oleoyl-sn-glycero-3-phosphocholine	0.673951	2.74149	0.0709702	566.343	170.638	3.08814	HMDB0002815		Lipids and lipid-like molecules	Glycerophospholipids	Glycerophosphocholines	5	25372.7	30376.4	14814.1	11775.2	13507.1	34188.2	58536.1	24620.3	34564.9	110850	82553.5	80333	94590	0.0893796	0.0893796
M452T200_2	[M-H]-	1-palmitoyl-2-hydroxy-sn-glycero-3-phosphoethanolamine	3.10826	1.04223	0.705466	452.276	199.539	0.700619	HMDB0011503		Lipids and lipid-like molecules	Glycerophospholipids	Glycerophosphoethanolamines	10	738876	736055	663310	794183	715089	705561	855658	599801	633546	1.00698e+06	671959	958054	629377	0.237332	0.237332
M516T185	[M+Cl]-	1-pentadecanoyl-sn-glycero-3-phosphocholine	0.285101	2.8462	0.187835	516.281	185.27	6.63812	HMDB0010381		Lipids and lipid-like molecules	Glycerophospholipids	Glycerophosphocholines	6	4142.97	4297.75	2702.78	3170.21	3038.98	6408.35	10432.6	2983.35	2824.46	26740.4	18826.9	18132.1	17481.7	0.0370689	0.0370689
M437T244	[M-H]-	1-stearoyl-2-hydroxy-sn-glycero-3-phosphate	0.314055	2.49596	0.000459635	437.264	243.784	0.399961			Lipids and lipid-like molecules	Glycerophospholipids	Glycerophosphates	10	6816.98	7366.73	6291.07	6136.36	6260.37	18595.2	20078.5	11231	13481.5	18659.9	10198.9	11017.1	9027.26	0.099207	0.099207
M384T463	[M-2H]2-	1,2-dihexanoylphosphatidylinositol-3,4,5-triphosphate	0.0237558	1.70336	1.90357e-05	384.03	463.338	4.38934			Lipids and lipid-like molecules	Glycerophospholipids	Glycerophosphoinositol phosphates	10	1881.31	2068.21	1831.18	2131.05	1391.58	3023.53	3401.79	3131.26	3072.47	3217.87	2020.71	2126.98	2269.48	0.0583538	0.0583538
M435T241	[M-H-C18H32O]-	1,2-dioleoyl-sn-glycero-3-phosphate	0.839699	3.91327	1.03378e-05	435.248	240.711	0.642551	HMDB0007865		Lipids and lipid-like molecules	Glycerophospholipids	Glycerophosphates	10	16536.8	18535.4	13256.4	12000.1	13212.7	56059.8	57371.4	47848.8	53352.7	73154.8	39607.7	39102.2	35677.8	0.0560715	0.0560715
M510T188	[M-2H]2-	1,2-dioleoyl-sn-glycero-3-phospho-(1'-myo-inositol-3',4'-bisphosphate)	0.272741	2.84202	0.145753	510.249	188.055	2.98736			Lipids and lipid-like molecules	Glycerophospholipids	Glycerophosphoinositol phosphates	5	2998.97	3607.89	2926.1	3096.71	2954.67	3655.01	11439.4	3642.46	3779.52	21774.6	11053.9	8698.89	11361.3	0.140438	0.140438
M421T225	[M-H]-	1,3-cyclobutanedicarboxylic acid, 2,4-diphenyl-, 1-(1-naphthalenyl) ester, (1.beta.,2r,3.alpha.,4r)-	0.346083	2.65176	0.0175363	421.162	225.077	3.83034						10	11498	6088.21	6945.9	9040.71	6778.65	21578.7	21654.1	11478.5	15273	37018.1	17543.2	18992.5	18170.3	0.0398583	0.0398583
M386T445	[M-H]-	1,3-propanediol, 2-amino-2-[2-(4-octylphenyl)ethyl]-, 1-(dihydrogen phosphate)	0.278525	8.33837	1.85382e-07	386.202	444.832	0.317808			Organic acids and derivatives	Organic phosphoric acids and derivatives	Phosphate esters	5	620.418	470.41	540.041	622.758	455.238	4489.74	4700.92	3962.37	4118.81	5315.66	2878.21	3036.93	2836.48	0.036253	0.036253
M163T107	[M-H]-	1,5-anhydro-d-sorbitol	0.536195	0.868026	0.627541	163.076	106.591	2.18793	HMDB0002712	C07326	Organic oxygen compounds	Organooxygen compounds	Carbohydrates and carbohydrate conjugates	9	16683	21958.5	20165.2	16261.1	21946.8	18239.8	10743.8	8959.27	10804.6	35463.7	20993	15326.6	16375.2	0.171635	0.171635
M433T366	[M-H]-	11-(dansylamino)undecanoic acid	0.335898	2.26168	0.00075155	433.217	365.894	0.492097			Benzenoids	Naphthalenes	Naphthalene sulfonic acids and derivatives	10	10383.4	10705.9	8018.63	8293.95	8153.2	18596.1	21336.8	16692.8	17973.1	28432.2	19917.5	19593.7	18634.5	0.0344246	0.0344246
M295T37	[M-H]-	12(13)-epoxy-9z-octadecenoic acid	0.914343	1.06364	0.642994	295.226	36.992	1.90267	HMDB0004702		Lipids and lipid-like molecules	Fatty Acyls	Fatty acids and conjugates	3	80717	97960.6	60533	63013.8	69958.9	82528.8	86506.4	57484.1	70491.5	98857.3	123162	104240	118532	0.0855359	0.0855359
M451T26	[M-H-H2O]-	18.beta.-glycyrrhetinic acid	0.613314	0.490304	0.593667	451.322	25.557	0.110283			Lipids and lipid-like molecules	Prenol lipids	Triterpenoids	10	3148.61	10017.7	5199.91	6846.9	192831	5418.76	9364.54	78887.2	8395.83	4841.36	29644.3	31634.8	37691	0.12704	0.12704
M204T68	[M-H]-	1h-benzotriazole-5-carboxylic acid, 1-(1-methylethyl)-	0.286328	4.28787	0.0676786	204.069	67.975	0.814222						1	1884.1	1761.25	1623.52	1968.31	1574.51	4129.31	7609.85	3575.82	4313.05	18155.3	9746.63	10044.4	10324.1	0.0287683	0.0287683
M186T173	[M-H-CO2]-	1h-indole-3-carboxylic acid, 1-pentyl-	0.355939	2.9828	4.13812e-05	186.113	173.286	1.34482			Organoheterocyclic compounds	Indoles and derivatives	Indolecarboxylic acids and derivatives	10	5521.51	5957.3	4711.79	4266.92	3674.9	17277.4	12920.3	11542.2	13523.4	16718.9	9896.54	11239.6	11720.2	0.0863044	0.0863044
M330T418	[M-H]-	2'-deoxyadenosine 5'-monophosphate	0.469329	0.412029	5.55646e-05	330.059	417.942	2.20492	HMDB0000905	C00360	Nucleosides, nucleotides, and analogues	Purine nucleotides	Purine deoxyribonucleotides	5	8294.61	10137.6	7272.73	8211.3	7718.8	4009.96	4337.31	2246.78	2717.9	3842.92	7026.94	6881.58	7911.31	0.0766248	0.0766248
M306T441	[M-H]-	2'-deoxycytidine 5'-monophosphate	0.749002	0.192085	0.141569	306.049	441.326	1.6708		C00239	Nucleosides, nucleotides, and analogues	Pyrimidine nucleotides	Pyrimidine deoxyribonucleotides	8	5993.61	5994.57	3930.1	61057.6	61412.8	5691.9	5973.62	4221.87	4417.19	6277.81	9077.45	6326.87	5359.94	0.278665	0.278665
M506T492	[M-H]-	2'-deoxyguanosine 5'-triphosphate	0.412208	1.52028	0.0971986	505.986	491.854	4.12272	HMDB0001440	C00286	Nucleosides, nucleotides, and analogues	Purine nucleotides	Purine deoxyribonucleotides	10	34348.3	38423.5	27270.1	25482.1	21967.3	36684.6	54311.9	31793.3	31237.5	70201.2	43768.6	40883.8	41228.1	0.0375494	0.0375494
M175T371	[M-H-CO2]-	2-(4-pyridyl)-4-methylthiazole-5-carboxylic acid	0.0312563	1.78908	0.00046572	175.024	371.138	3.40843			Organoheterocyclic compounds	Azoles	Thiazoles	10	1126.58	1339.51	979.853	1395.88	867.65	2181.28	1886.07	1968.13	1739.92	2439.32	1712.58	2071.44	2130.94	0.114792	0.114792
M509T520	[M-H]-	2-[(2r,4as,8s,8as)-8-[2-[(4as,7r,8ar)-7-(1-carboxyethenyl)-1-hydroxy-4a-methyl-2-oxo-6,7,8,8a-tetrahydro-5h-naphthalen-1-yl]ethyl]-4a-methyl-7-oxo-1,2,3,4,8,8a-hexahydronaphthalen-2-yl]prop-2-enoic acid	0.0990707	1.21522	0.122178	509.269	520.017	5.30996			Lipids and lipid-like molecules	Prenol lipids	Sesquiterpenoids	9	1400.4	1148.52	1158.55	1950.86	1266.06	1897.37	1874.84	1583.07	1448.37	1611.02	2364.66	2153.24	2158.77	0.0541443	0.0541443
M589T544	[M-H]-	2-[3-[(e)-6-acetyloxy-2-hydroxy-6-methyl-3-oxohept-4-en-2-yl]-6-(carboxymethyl)-2-hydroxy-3a,5a,9b-trimethyl-5-oxo-2,3,4,6,9,9a-hexahydro-1h-cyclopenta[a]naphthalen-7-yl]-2-methylpropanoic acid	0.038131	1.99678	0.019493	589.317	543.512	2.11497			Lipids and lipid-like molecules	Prenol lipids	Triterpenoids	7	820.632	488.379	548.181	674.154	496.886	1756.4	1207.95	625.519	965.538	1491.29	1107.53	809.964	1381.88	0.260082	0.260082
M245T86	[M-H]-	2-chloro-2'-hydroxy-4'-methylbenzophenone	0.644802	1.27603	0.00500128	245.028	86.226	4.44148			Benzenoids	Benzene and substituted derivatives	Benzophenones	10	64761	76221.9	57769.3	57101	57798.2	77770.7	76811.9	74072.3	82303.3	89271.7	118277	122736	131764	0.0552982	0.0552982
M177T136	[M-H]-	2-dehydro-3-deoxy-d-gluconate	0.188769	1.14586	0.487319	177.039	136.464	7.08495	HMDB0001353	C01216				9	7516.83	7894.2	5753.58	6489.2	5909.53	6090.02	5888.38	12727	6804.14	6949.38	9766.12	8798.14	9387.79	0.0523559	0.0523559
M483T480	[M-H]-	2-despiperidyl-2-(5-carboxypentylamine)repaglinide	0.266278	1.01243	0.925053	483.254	479.706	1.68715			Organic acids and derivatives	Carboxylic acids and derivatives	Amino acids, peptides, and analogues	10	6533.17	5990.71	6015.68	6032.18	4203.17	5085.49	7461.47	3981.08	5767.14	6837.52	5915.07	7254.85	5646.34	0.137377	0.137377
M167T219	[M-H]-	2-hydroxy-3-methoxybenzoic acid	0.0519002	1.55405	0.00329523	167.02	218.838	3.27459	HMDB0059713		Benzenoids	Benzene and substituted derivatives	Benzoic acids and derivatives	7	2484.48	2947.25	1874.94	2450.4	2651.17	3743.43	4305.76	3230.83	3311.14	4691.88	3315.45	3825.99	4643.31	0.170511	0.170511
M271T37	[M-H]-	2-hydroxypalmitic acid	0.33006	1.48151	0.0226767	271.227	37.209	0.209739			Lipids and lipid-like molecules	Fatty Acyls	Fatty acids and conjugates	10	75578.5	80879.9	48506.8	77751.9	68545.3	130963	98236.6	69637.9	101232	120330	149181	163370	177969	0.0880356	0.0880356
M237T282	[M-H]-	2-keto-3-deoxyoctonic acid	0.840545	7.24927	5.96304e-05	237.061	281.911	2.50103			Organic oxygen compounds	Organooxygen compounds	Carbohydrates and carbohydrate conjugates	10	6294.55	6610.25	5569.69	6454.51	5719.17	57704.3	43576.4	29648.1	38515.8	52732.4	40881.6	38691.2	39850.2	0.0275274	0.0275274
M193T68	[M-H]-	2-keto-d-gluconic acid	1.03486	0.685903	0.403376	193.034	68.174	5.57096		C06473	Organic oxygen compounds	Organooxygen compounds	Carbohydrates and carbohydrate conjugates	8	64381.7	158011	58786.1	52069.1	28151	32250.7	48988.2	15997.1	58894.9	91753.6	219160	116336	98572.1	0.449945	0.449945
M296T230	[M-H]-	2-methylguanosine	0.44998	0.536122	0.000160184	296.098	229.892	2.64939	HMDB0005862					5	9283.77	9534.89	7611.97	7821.71	7974.72	4406.94	5419.56	3590.06	3602.36	5619.94	8198.46	7941.13	7601.75	0.0378194	0.0378194
M159T326	[M-H]-	2-oxoadipic acid	0.147716	0.806814	0.80075	159.014	325.591	1.7263	HMDB0000225	C00322	Organic acids and derivatives	Keto acids and derivatives	Medium-chain keto acids and derivatives	8	2320.12	17038.5	1955.97	2671.3	901.6	12285.3	1974.59	1734.4	3165.13	920.169	3554.09	1781.33	3658.52	0.351884	0.351884
M185T467	[M-H]-	2-phosphoglycerate	0.602348	0.401023	7.47193e-05	184.985	466.56	0.989267	HMDB0000362		Organic oxygen compounds	Organooxygen compounds	Carbohydrates and carbohydrate conjugates	10	13037.7	13256.6	13284.3	13026.6	14599.5	4313.77	6987.84	4610.91	2564.78	8473.32	11069.3	10634	11307.4	0.0310322	0.0310322
M265T461_1	[M-H]-	2,3-diphospho-d-glyceric acid	0.397802	0.211802	7.30269e-07	264.95	460.959	3.48991	HMDB0001294	C01159	Organic oxygen compounds	Organooxygen compounds	Carbohydrates and carbohydrate conjugates	9	4997.34	5075.03	4567.83	5875.27	5050.34	1083.74	999.682	1700.6	444.745	1186.11	3161.51	2739.77	2614.75	0.100923	0.100923
M213T20	[M-H]-	2,4-dihydroxybenzophenone	0.40043	0.954447	0.418976	213.055	20.303	0.177558		C14215	Benzenoids	Benzene and substituted derivatives	Benzophenones	10	11400	12121.4	9348.13	11777.9	12280.2	11313.1	10914.7	11163.1	11234.2	9709.45	11465.3	10490.6	6389.82	0.28506	0.28506
M182T381	[M-H]-	2s-amino-4-phosphonobutyric acid	0.488897	0.680099	0.00240262	182.022	381.172	2.11037			Organic acids and derivatives	Carboxylic acids and derivatives	Amino acids, peptides, and analogues	10	11305.3	11830.5	13069.3	11138.5	12637.4	8830.46	7157.04	9119.36	10089.4	5596.69	4864.48	7957.31	7614.66	0.248881	0.248881
M180T252	[M-H]-	3-amino-3-(4-hydroxyphenyl)propionate	0.053787	1.81934	0.00159583	180.041	251.835	2.34623	HMDB0003831		Organic acids and derivatives	Carboxylic acids and derivatives	Amino acids, peptides, and analogues	10	2697.16	3136.89	2261.54	2015.17	2285.28	4621.02	3229.68	4654.04	4392.32	5655.54	5562.44	5147.04	6464.35	0.117643	0.117643
M108T138	[M-H]-	3-aminophenol	0.483964	0.537075	0.000755642	108.045	138.25	7.58365		C05058	Benzenoids	Benzene and substituted derivatives	Aniline and substituted anilines	5	12761	11821.9	9774.91	8202.78	8736.69	5309.76	6111.99	5072.64	5237.29	5818.79	11443.2	11282.8	9609.21	0.0942356	0.0942356
M535T218	[2M-H]-	3-deoxy-d-glycero-d-galacto-2-nonulosonic acid	0.078405	2.08824	0.00442465	535.15	218.231	0.753231			Organic oxygen compounds	Organooxygen compounds	Carbohydrates and carbohydrate conjugates	10	1049.46	826.822	772.873	1046.81	656.798	1398.92	1862.18	1470.92	1683.73	2673.83	1945.83	1568.37	1845.31	0.109419	0.109419
M329T295	[M-H]-	3-heptanone, 7-(3,4-dihydroxyphenyl)-5-hydroxy-1-(4-hydroxyphenyl)-	0.764637	29.1639	0.00326086	329.144	295.253	2.58387			Phenylpropanoids and polyketides	Diarylheptanoids	Linear diarylheptanoids	5	1200.04	1178.89	1027.17	1062.28	852.295	21208.2	34793.2	20118.6	21156.9	57894.8	23696.5	27155.3	24273.1	0.0739971	0.0739971
M215T76	[M-H]-	3-hydroxydodecanoic acid	0.398384	0.40581	0.0267007	215.164	76.369	7.2238	HMDB0000387		Organic acids and derivatives	Hydroxy acids and derivatives	Medium-chain hydroxy acids and derivatives	6	10452.9	10793	7105.66	3833.06	3515.81	2953.89	2770.71	2406.14	2828.93	3527.94	7574.78	11119.8	7791.27	0.225084	0.225084
M117T374	[M-H]-	3-hydroxyisovaleric acid	0.369646	5.64487	3.48129e-06	117.055	374.278	4.0301	HMDB0000754		Lipids and lipid-like molecules	Fatty Acyls	Fatty acids and conjugates	10	1749.92	1667.82	1389.09	1585.77	1654.69	10036.2	9552	7178.91	7938.58	10720.2	7927.63	8015.25	7223.13	0.0562359	0.0562359
M243T99	[M-H]-	3-hydroxymyristic acid	0.0980992	1.76863	0.0108097	243.195	98.973	2.65344	HMDB0061656		Lipids and lipid-like molecules	Fatty Acyls	Fatty acids and conjugates	10	10776.7	14003	10387.5	8566.62	9539.27	18914.2	17429.1	13843.4	27443.4	16590.1	22497.5	21529.4	19352.7	0.0762377	0.0762376
M159T533	[M-H]-	3-hydroxyoctanoic acid	0.213178	0.507344	0.232486	159.113	532.989	6.30767	HMDB0001954	C20793	Organic acids and derivatives	Hydroxy acids and derivatives	Medium-chain hydroxy acids and derivatives	5	5930.88	2752.78	1032.81	2466.12	790.883	938.859	1115.36	739.461	1018.14	2770.2	3207.77	2907.37	3324.35	0.0683731	0.0683731
M113T74	[M-H]-	3-methyl-4-pentenoic acid	0.65477	3.17548	7.28764e-05	113.061	73.879	2.8314			Lipids and lipid-like molecules	Fatty Acyls	Fatty acids and conjugates	10	14469.5	13841.2	11429.7	15549.4	12905.2	38701.4	48042.5	35813.9	37491.4	56502.6	40043.5	38039.9	38927.1	0.0257412	0.0257412
M145T104	[M-H]-	3-Methylglutaric acid	0.228278	1.35116	0.0437702	145.061	104.269	2.78143	HMDB0000752		Lipids and lipid-like molecules	Fatty Acyls	Fatty acids and conjugates	8	10452.6	14331.5	8632.25	11753.8	8724.61	12523.7	15926.4	12869.8	12930.5	18570.1	16968.9	15118.1	17848.9	0.0837398	0.0837398
M377T367	[M+Cl]-	3.alpha.-galactobiose	0.367451	0.331532	0.000163321	377.083	367.275	0.791202			Organic oxygen compounds	Organooxygen compounds	Carbohydrates and carbohydrate conjugates	9	4287.33	6443.51	4655.04	3950.43	5580.51	1297.66	1457.12	1281.68	2403.21	1821.05	3883.16	3199.22	3002.53	0.137502	0.137502
M503T480	[M-H]-	3.alpha.,6.alpha.-mannotriose	0.0605471	1.49729	0.154058	503.158	479.599	6.02817			Organic oxygen compounds	Organooxygen compounds	Carbohydrates and carbohydrate conjugates	10	1247.61	1165.17	1075.15	1021.95	1201.42	1644.47	1309.79	1490.57	1023.46	3083.2	2630.25	3043.47	2036.28	0.197	0.197
M136T100	[M-H]-	4-aminobenzoate	0.719873	5.79565	0.000389676	136.04	100.389	4.10287	HMDB0001392	C00568	Benzenoids	Benzene and substituted derivatives	Benzoic acids and derivatives	10	2331.82	9488.46	1688.63	7997.44	8827.12	51994.7	33623.5	25257.8	37089.5	27836.7	27826.3	26148.2	27090.1	0.0311285	0.0311285
M102T322	[M-H]-	4-Aminobutyric acid(GABA)	0.234102	1.49046	0.0876123	102.056	322.408	3.62209	HMDB0000112	C00334	Organic acids and derivatives	Carboxylic acids and derivatives	Amino acids, peptides, and analogues	9	11621.7	12874.5	8536.22	10987	8855.23	12933.5	16871.5	11274.5	12544.5	25183.8	20442.7	21508.4	21973.2	0.0368251	0.0368251
M144T215	[M-H-H2O]-	4-hydroxy-l-glutamic acid	0.132831	1.4559	0.0655421	144.03	214.628	0.874223			Organic acids and derivatives	Carboxylic acids and derivatives	Amino acids, peptides, and analogues	8	4735.23	4425.21	2939.2	3513.32	2977.24	3873.6	5579.52	4050.35	5804.4	7757.67	7087.31	8720.41	7296.03	0.115405	0.115405
M151T106	[M-H]-	4-hydroxyphenylacetic acid	0.369356	0.789035	0.0295916	151.006	106.27	4.44386	HMDB0000020	C00642	Benzenoids	Phenols	1-hydroxy-2-unsubstituted benzenoids	10	7875.51	7986.32	7051.35	6896.78	7425.75	4056.5	6655.4	6116.94	5316.8	7234.63	7580.44	7898.67	7857.77	0.0222566	0.0222566
M144T183	[M-H]-	4-hydroxyquinoline	0.518608	0.553459	0.0062526	144.045	182.861	3.98655		C06343	Organoheterocyclic compounds	Quinolines and derivatives	Quinolones and derivatives	10	16147.5	14549	10473.6	10821.6	9079.24	7924.79	6553.46	6023.6	4869.28	8429.08	9895.83	9993.46	10614.4	0.0383295	0.0383295
M137T40	[M-H]-	4-imidazoleacrylic acid	0.612867	2.34284	0.000871823	137.06	39.877	2.63783	HMDB0000301	C00785	Organoheterocyclic compounds	Azoles	Imidazoles	10	36672.6	38335.6	37656.8	40892.4	31093.6	70514.2	118419	85319.8	64729	93625.9	62261	69795.1	67334.7	0.0578037	0.0578037
M208T63	[M-H]-	4-morpholinopropanesulfonic acid	0.613617	11.5609	1.39929e-05	208.064	62.831	0.0455288			Organoheterocyclic compounds	Oxazinanes	Morpholines	7	1610.81	2867.63	1604.29	637.523	2397.3	22405.8	19310.3	14106.4	25445.3	24139.1	16457.3	16924.6	14983.3	0.0628485	0.0628485
M138T341	[M-H-CO2]-	4-pyridoxic acid	0.297356	0.74164	0.452507	138.042	340.942	1.47194	HMDB0000017	C00847	Organoheterocyclic compounds	Pyridines and derivatives	Pyridinecarboxylic acids and derivatives	8	5106.55	4825.17	6408.67	5903.79	6685.71	9012.1	987.496	1216.01	1580.95	8658.99	1799.17	1530.49	2096.12	0.156438	0.156438
M308T97	[M-H]-	5'-o-acetyladenosine	0.212237	1.74594	3.83956e-05	308.098	96.808	1.11315						10	25283.6	25163	21029.1	26531.3	25317.7	46368.3	43476.7	35060.8	45212.5	45199.5	40216.8	36250.4	39672.2	0.0555388	0.0555388
M255T161	[M-H]-	5'-O-methylthymidine	0.431981	7.09563	0.00134864	255.097	160.876	1.64979			Nucleosides, nucleotides, and analogues	Pyrimidine nucleosides	Pyrimidine 2'-deoxyribonucleosides	8	1218.21	1325.33	2148.72	1364.37	2832.04	16720.9	7042.99	8078.34	18197.7	13030.7	9872.67	8927.44	9764.82	0.0543406	0.0543406
M319T473	[M-H-H2O]-	5'-phosphoribosyl-5-amino-4-imidazolecarboxamide (aicar)	0.468095	2.7337	2.60124e-10	319.039	472.957	6.93295	HMDB0001517	C04677	Nucleosides, nucleotides, and analogues	Imidazole ribonucleosides and ribonucleotides	1-ribosyl-imidazolecarboxamides	3	11003.6	9487.95	9797.7	9442.95	9681.84	27208.5	25874.6	26602.9	27721.4	27675.7	20870.7	19679.9	20730.6	0.0318613	0.0318613
M513T13	[M-H]-	5-(3-(2-(7-chloroquinolin-2-yl)ethenyl)phenyl)-8-dimethylcarbamyl-4,6-dithiaoctanoic acid	0.0742862	1.14369	0.0908846	513.13	13.305	2.1011		C11239	Organoheterocyclic compounds	Quinolines and derivatives	Haloquinolines	7	508.343	617.39	574.244	569.962	703.673	636.568	629.248	650.451	795.108	689.524	773.142	646.495	635.792	0.111505	0.111505
M166T106_2	[M-H]-	5-acetyl-2,6-dimethyl-2,3-dihydro-1h-pyridin-4-one	0.764849	0.136624	2.29051e-06	166.1	106.251	8.4212			Organoheterocyclic compounds	Pyridines and derivatives	Hydropyridines	5	19283	18584.3	15076.3	21244.5	15837.2	822.872	4255.29	1851.34	1676.22	3693.9	3523.43	3076.75	3617.87	0.0848607	0.0848608
M369T519	[M-H]-	5-androsten-3.beta.,17.beta.-diol-3-sulfate	0.548109	0.239801	0.00897037	369.196	518.782	1.42036			Lipids and lipid-like molecules	Steroids and steroid derivatives	Sulfated steroids	7	11222.8	18030.1	3268.09	10942.1	16631.2	2932.84	4352.48	2088.96	1258.34	3778.06	8602.3	5158.84	12728.7	0.429229	0.429229
M405T286	[M-H]-	5-chloro-2,4-dihydroxy-6-methyl-3-[(e)-3-methyl-5-[(1s,2r,6r)-1,2,6-trimethyl-3-oxocyclohexyl]pent-2-enyl]benzaldehyde	0.218232	3.03984	0.000133951	405.175	285.518	0.436558			Organic oxygen compounds	Organooxygen compounds	Carbonyl compounds	10	1761.26	2001.46	1356.71	1546.57	1639.27	4589.78	4970.36	4391.36	4357.88	6937.29	4337.61	4624.07	4475.99	0.0319833	0.0319833
M255T48_2	[M-H]-	5-ethyl-2'-deoxyuridine	0.147035	2.60951	0.0470785	255.082	47.578	4.50633			Nucleosides, nucleotides, and analogues	Pyrimidine nucleosides	Pyrimidine 2'-deoxyribonucleosides	4	1867.6	1920.94	3542.27	2053.92	2330.28	2855.76	2259.93	6446.75	8713.41	10294.6	12566.5	9815.08	13767.2	0.168149	0.168149
M357T103	[2M-H]-	5-fluoroindole-2-carboxylic acid	0.497277	0.742121	0.00410062	357.049	102.655	3.21314			Organoheterocyclic compounds	Indoles and derivatives	Indolecarboxylic acids and derivatives	10	12929.2	16317.8	13369	11776.3	12680.8	10747.1	9429.29	10545.7	10436.5	8617.71	11583.9	12383.5	12943.7	0.0555457	0.0555457
M335T265	[M-H]1-	5-hpete	0.461696	0.463915	9.56824e-05	335.216	265.457	0.409473	HMDB0011135		Lipids and lipid-like molecules	Fatty Acyls	Eicosanoids	10	7072.14	8302.91	10083.8	8728.45	8406.97	5555.3	3932	3624.44	3241.28	3407.09	6011	5500.74	4781.74	0.11371	0.11371
M219T280	[M-H]-	5-hydroxy-l-tryptophan	0.683126	3.5414	0.107547	219.077	280.322	1.48414		C00643	Organoheterocyclic compounds	Indoles and derivatives	Tryptamines and derivatives	7	20178.2	19259.8	14242.2	13753.9	13529	2911.93	99526.2	2329.47	79995.1	101960	11665.4	12634.3	12504.1	0.0428644	0.0428644
M131T237	[M-H]-	5-Hydroxyhexanoic acid	0.10578	1.89888	0.00364346	131.071	236.63	5.73915						10	2974.65	3036.25	2465.04	2313.35	2392.53	4675.34	5920.06	3447.04	4375.78	6612.43	4643.31	7171.92	4823.06	0.25439	0.25439
M235T92	[M-H]-	5,6,7-trimethoxycoumarin	0.158038	1.11062	0.788236	235.07	91.942	8.5851						6	873.181	1077.46	5395.78	5949.5	5644.71	5236.92	4523.58	3091.08	1216.31	6968	2422.19	6322.05	2993.97	0.538247	0.538247
M441T28_2	[M-H]-	6,8-dihydroxy-2,2,4,4-tetramethyl-7-(3-methylbutanoyl)-9-(2-methylpropyl)-9h-xanthene-1,3-dione	0.700026	3.62378	0.00506838	441.249	28.3695	0.94224			Organoheterocyclic compounds	Benzopyrans	1-benzopyrans	7	5908.65	25331	16349.3	20758.6	4844.45	33616.6	66098.4	37775.1	45479.9	82261.5	38894.3	44659.1	46249.4	0.0894428	0.0894428
M427T27	[M-H]-	6:2 fluorotelomer sulfonic acid	7.9418	3121.8	0.142064	426.966	27.369	0.648956			Organic acids and derivatives	Organic sulfonic acids and derivatives	Organosulfonic acids and derivatives	3	1160.44	1157.09	1266.46	1034.47	906.277	9.3058e+06	12347.3	7019.67	7.90991e+06	12044.3	1.97464e+06	1.84008e+06	2.05116e+06	0.0546502	0.0546502
M405T433	[M-H]-	8-o-acetylharpagide	0.0745996	1.9439	0.00227287	405.149	432.738	5.89237			Lipids and lipid-like molecules	Prenol lipids	Terpene glycosides	3	1187.37	1310.51	1760.36	1955.37	1360.53	3291.42	3782.74	2071.99	2634.3	2942.87	1287.34	2865.21	1531.78	0.448212	0.448212
M180T36	[M-H]-	Acamprosate	0.676442	0.861611	0.27718	180.032	36.24	2.6621	HMDB0014797		Organic acids and derivatives	Organic sulfonic acids and derivatives	Organosulfonic acids and derivatives	10	25997.3	31408.1	23087.9	36561.6	25964.9	24227.8	24363.4	18229.8	23284.6	33121.9	38170.3	34427.6	36017.8	0.0518805	0.0518805
M808T425	[M-H]-	Acetyl coenzyme a	0.406869	0.418619	0.00732595	808.115	425.435	4.21753		C00024	Lipids and lipid-like molecules	Fatty Acyls	Fatty acyl thioesters	10	7226.32	9750.78	6855.22	4383.54	5146.75	2006.91	3991.59	1674.9	1980.66	4312.15	6305.91	5787.67	6404.03	0.0537121	0.0537121
M162T210	[M-H]-	Acetylcysteine	0.62571	0.673917	0.0417136	162.022	209.606	3.30167	HMDB0001890	C06809	Organic acids and derivatives	Carboxylic acids and derivatives	Amino acids, peptides, and analogues	10	21925.5	23139.1	17656.4	16452	15398	12283.6	14761.9	8374.18	8894.3	19419	27567.8	26154.4	28325.2	0.0402876	0.0402876
M693T429	[2M-H]-	Adenosine 3'-monophosphate	1.89878	0.896397	0.544721	693.117	428.602	5.37124		C01367				10	267925	338163	197005	201542	203639	220182	235327	151837	164311	311435	365021	270746	341556	0.150653	0.150653
M426T463	[M-H-SO3]-	Adenosine 3'-phosphate 5'-phosphosulfate	1.1481	1.28663	0.149658	426.02	462.645	0.689969		C00053	Nucleosides, nucleotides, and analogues	Purine nucleotides	Purine ribonucleotides	10	185634	185453	149737	153596	138211	183744	238292	164272	155982	303265	233790	226924	248592	0.0468346	0.0468346
M346T429	[M-H-O3S]-	Adenosine 5'-phosphosulfate	5.10394	1.09759	0.421804	346.054	428.715	1.30443		C00224	Nucleosides, nucleotides, and analogues	Purine nucleotides	Purine ribonucleotides	10	2.43069e+06	2.5647e+06	1.91713e+06	2.11884e+06	1.97168e+06	2.23016e+06	2.64826e+06	1.96257e+06	2.0765e+06	3.15929e+06	3.24743e+06	3.1206e+06	3.17748e+06	0.0199655	0.0199655
M134T167	[M-H-C5H7O5PS]-	Adenosine, cyclic 3',5'-[hydrogen [p(s)]-phosphorothioate]	0.858988	1.4763	0.0301703	134.047	167.108	3.10676			Nucleosides, nucleotides, and analogues	Nucleoside and nucleotide analogues	3',5'-cyclic purine nucleoside phosphorothioates	10	537340	612389	484013	465021	409511	661083	506421	858634	684878	991957	816455	841591	940444	0.0756728	0.0756728
M462T494	[M-H]-	Adenylosuccinate	0.432956	1.94326	0.00104232	462.065	494.025	4.50887	HMDB0000536	C03794	Nucleosides, nucleotides, and analogues	Purine nucleotides	Purine ribonucleotides	10	46331.8	45342.2	51626.4	45871.3	45956.2	79616.6	103324	81341.3	72741.4	119890	72842.7	79758.9	75180.8	0.0463343	0.0463343
M558T424	[M-H]-	Adp-ribose	0.328286	0.916944	0.43826	558.061	424.108	2.88507	HMDB0001178	C00301	Nucleosides, nucleotides, and analogues	Purine nucleotides	Purine nucleotide sugars	10	7754.4	9149.34	7927.18	5946.91	6967.7	7585.43	5782.7	5443.78	7492.32	8306.31	6594.75	6404.84	7503.18	0.085896	0.085896
M312T244	[M-H-H2O]-	Alitame	1.55907	1.58079	0.715831	312.154	243.775	7.95001			Organic acids and derivatives	Carboxylic acids and derivatives	Amino acids, peptides, and analogues	5	138983	152128	113434	1380.51	114816	5957.14	4345.95	8952.11	6825.75	797102	544060	7853.11	8188.48	1.65764	1.65764
M157T298	[M-H]-	Allantoin	0.219417	2.66588	1.80646e-05	157.05	298.474	0.403018	HMDB0000462	C01551	Organoheterocyclic compounds	Azoles	Imidazoles	10	3449.12	2936.62	2356.27	2201.94	1642.47	6521.08	7554.47	5634.77	6484.45	7359.19	4393.75	5797.19	122626	1.53278	1.53278
M179T365	[M-H]-	Alpha-d-glucose	0.961197	3.7582	3.75811e-05	179.056	364.892	0.753691	HMDB0003345	C00267	Organic oxygen compounds	Organooxygen compounds	Carbohydrates and carbohydrate conjugates	8	19191.8	20979.3	21249	21191	22253.1	72118.9	80771.5	62547.6	74105.2	104557	60840.7	54649.1	56424.9	0.0556361	0.0556361
M339T501	[M-H]-	Alpha-d-glucose 1,6-bisphosphate	0.400606	0.389821	0.000170487	338.987	501.411	2.55232	HMDB0003514	C01231	Organic oxygen compounds	Organooxygen compounds	Carbohydrates and carbohydrate conjugates	10	7163.09	5933.22	6395.48	4682.32	6226.15	2665.26	1952.31	2000.89	1488.45	3743.76	5754.81	7931.63	5010.97	0.243529	0.243529
M145T102	[M-H]-	Alpha-ketoglutarate	0.227385	1.51273	0.070964	145.014	102.218	6.17874	HMDB0000208	C00026	Organic acids and derivatives	Keto acids and derivatives	Gamma-keto acids and derivatives	10	15622.5	22559.1	16557.7	15512.5	16175.2	20694.1	36695	16384.7	22161.4	34805.3	39693.2	95359.4	99358.3	0.426856	0.426856
M409T18	[M-H]-	Amorphigenin	0.303873	0.896449	0.149376	409.105	17.618	1.54768			Phenylpropanoids and polyketides	Isoflavonoids	Rotenoids	9	5323.82	5652.27	5427.67	6597.23	7205.57	5263.22	5584	5865.18	5121.65	5244.6	4775.6	5663.37	7177.19	0.206796	0.206796
M485T337	[M-H]-	Andrastin a	0.256149	0.579445	0.0295077	485.233	336.653	1.30329			Lipids and lipid-like molecules	Steroids and steroid derivatives	Steroid esters	2	3732.82	4562.7	1876	3417.5	2888.59	2096.17	2499.07	1038.87	2378.8	1534.94	1050.22	1107.18	6243.78	1.06492	1.06492
M465T47	[M-H]-	Androsterone glucuronide	0.724267	36.9411	0.00435291	465.229	46.848	0.388381	HMDB0002829	C11135	Lipids and lipid-like molecules	Steroids and steroid derivatives	Steroidal glycosides	2	619.561	837.442	864.444	464.425	939.266	15734.1	31246.3	18384.1	19634.5	52611.8	22907.9	22645.2	18716.5	0.109588	0.109588
M317T15	[M+HCO2]-	Arbutin	0.190179	2.6838	0.128373	317.08	14.9375	2.76572		C06186	Organic oxygen compounds	Organooxygen compounds	Carbohydrates and carbohydrate conjugates	9	1579.11	1911.81	1645.77	2084.22	1741.87	1358.44	6266.41	1974.09	3391.96	11063.3	1936.15	1734.4	1458.98	0.140087	0.140087
M286T366	[M-H]-	Arg-Leu	0.154096	2.06645	0.013573	286.187	366.132	3.09508			Organic acids and derivatives	Carboxylic acids and derivatives	Amino acids, peptides, and analogues	10	6470.26	4898.69	3639.41	4407.7	4370.59	11115.1	8179.54	7273.75	7281.75	15303.7	10975.9	8574.29	7463.15	0.199395	0.199395
M260T427	[M-H]-	Arg-Ser	0.208782	3.23829	0.00191093	260.135	426.925	0.503128			Organic acids and derivatives	Carboxylic acids and derivatives	Amino acids, peptides, and analogues	10	1806.94	1444.03	638.679	3536.92	1121.71	7255.35	4405.57	7050.7	3942.02	5028.21	3272.25	6840.52	3548.92	0.435912	0.435912
M347T522	[2M-H]-	Arginine	0.595303	0.0964062	0.00445567	347.214	522.413	3.14255	HMDB0000517	C00062	Organic acids and derivatives	Carboxylic acids and derivatives	Amino acids, peptides, and analogues	10	16278.3	13691.9	1384.13	15110	18034.7	1207.49	475.67	1318.51	1056.65	2159.79	13979.1	12812.5	13788.4	0.0462633	0.0462633
M441T183	[M-H]-	Ascorbyl stearate	0.269614	2.45348	0.000203701	441.305	182.75	8.79963						10	5995	6847.44	5613.27	4777.44	3890.23	13583.2	17312.5	10533.3	12436.2	12681.5	9431.63	7597.66	10883.1	0.176959	0.176959
M246T425	[M-H]-	Asn-Asp	0.15073	1.30295	0.0183477	246.072	425.435	3.40439			Organic acids and derivatives	Carboxylic acids and derivatives	Amino acids, peptides, and analogues	10	6014.63	5087.12	5428.47	3911.7	4355.06	7763.02	6082.38	5852.56	6072.88	6538.49	6365.9	5760.18	8090.03	0.179388	0.179388
M228T320	[M-H]-	Asn-Pro	0.237272	1.23487	0.0108166	228.098	319.609	2.33864			Organic acids and derivatives	Carboxylic acids and derivatives	Amino acids, peptides, and analogues	10	7630.73	8051.13	6246.95	6722.36	6160.29	8482.37	8877.49	7817.72	8140.33	9669.63	8798.43	8571.74	8693.41	0.013058	0.013058
M288T483	[M-H]-	Asp-Arg	0.182745	2.32485	0.000217291	288.13	483.195	0.900193			Organic acids and derivatives	Carboxylic acids and derivatives	Amino acids, peptides, and analogues	10	4096	3010.62	3848.74	2556.28	2679.09	5258.68	8261.73	7615.1	7803.49	8702.11	5267.37	6067.43	6896.93	0.134078	0.134078
M245T369	[M-H]-	Asp-Leu	0.533505	5.08037	0.00739903	245.114	368.72	0.448006			Organic acids and derivatives	Carboxylic acids and derivatives	Amino acids, peptides, and analogues	10	4604.69	7076.42	4459.3	3779.58	3573.13	15767.9	17149.7	28437.8	15072.7	42925.4	15788.3	26466.5	26515.3	0.269559	0.269559
M342T99	[M-H]-	Benzoic acid, 2-[[(2z)-3-(3,4-dimethoxyphenyl)-1-oxo-2-propen-1-yl]amino]-3-hydroxy-	0.686853	1.02848	0.882758	342.085	99.469	0.316826			Phenylpropanoids and polyketides	Cinnamic acids and derivatives	Cinnamic acid amides	10	36655.7	43359.9	44946.8	38961	38605.3	59414	38426.8	49305.9	45902.7	15247.8	31902.2	31430	32492.4	0.0166647	0.0166647
M540T435	[M-H]-	Benzoic acid, 3-[2-[2-chloro-4-[[3-(2,6-dichlorophenyl)-5-(1-methylethyl) -4-isoxazolyl]methoxy]phenyl]ethenyl]-	1.82614	1.11625	0.241519	540.052	435.007	1.02328		C15635				10	336005	326303	284521	264972	274748	310206	347063	277121	310986	413985	386592	417103	435946	0.060273	0.060273
M118T141	[M-H]-	Benzotriazole	0.225185	1.22703	0.114358	118.041	140.626	1.70338						9	7246.75	9268.63	6047.34	8034.05	8304.99	9864.23	12165.9	9632.34	6917.84	9153.46	11932.4	9008.57	10992.3	0.140228	0.140228
M171T423	[M-H]-	Benzylphosphonic acid	0.70552	6.50935	1.13694e-05	171.041	422.785	4.19728						10	5307.43	5479.88	4283.31	4443.87	4626.97	28745.7	34833.2	25897.3	27090.1	40579	21902.1	23663.1	21476.5	0.0518741	0.0518741
M103T237	[M-H]-	Beta-hydroxybutyrate	0.819803	6.55592	8.01292e-06	103.04	236.907	5.41298	HMDB0000011	C01089	Organic acids and derivatives	Hydroxy acids and derivatives	Beta hydroxy acids and derivatives	10	6543.74	8626.82	5978.09	6285.77	5931.46	41583.5	50345	44362	31117.4	51336.1	39141.4	38441.3	30322.4	0.136288	0.136288
M581T241	[M-H]-	Biliverdin	0.137604	3.11074	0.0469955	581.236	240.732	0.972287		C00500	Organoheterocyclic compounds	Tetrapyrroles and derivatives	Bilirubins	7	532.149	826.071	826.393	1307.04	997.854	970.26	4427.62	2389.01	1300.37	4878.45	4312.72	4673.09	3677.26	0.119452	0.119452
M243T162	[M-H]-	Biotin	4.58229	0.978316	0.740676	243.062	162.196	1.77825	HMDB0000030	C00120				10	1.91856e+06	1.5824e+06	1.44269e+06	1.46262e+06	1.46946e+06	1.47497e+06	1.58408e+06	1.40212e+06	1.60251e+06	1.64128e+06	1.78389e+06	1.8547e+06	1.91799e+06	0.0362208	0.0362208
M453T48	[M-H]-	Biphenylindanone a	0.983111	8.59533	0.0124095	453.229	48.148	1.55536			Benzenoids	Benzene and substituted derivatives	Biphenyls and derivatives	2	6150.16	7429.71	7655.22	7568.76	7425.15	31868.4	71963.5	37219.6	45303.5	125045	57718.7	54415.3	57501	0.0326746	0.0326746
M371T498	[M+HCO2]-	Blood group h disaccharide	0.253058	0.496074	0.0911847	371.117	498.37	3.85575			Organic oxygen compounds	Organooxygen compounds	Carbohydrates and carbohydrate conjugates	5	5672.23	1077.72	3513.09	3397.04	4285.26	1083.43	1914.51	960.987	3963.54	979.746	4567.59	662.849	4460.71	0.688522	0.688522
M466T187_2	[M-H-C6H8O6]-	Buprenorphine glucuronide	0.49755	1.03526	0.888476	466.29	186.541	4.05352			Organic oxygen compounds	Organooxygen compounds	Carbohydrates and carbohydrate conjugates	10	37206.3	37446.3	18334.4	18610.8	12316.8	25500.3	28457.2	18202.1	20857.6	35266.3	24494.8	24522.7	24923.9	0.00974135	0.00974135
M445T447	[M-H]-	Cdp-ethanolamine	0.464619	1.20955	0.131976	445.051	447.111	0.446829	HMDB0001564	C00570	Nucleosides, nucleotides, and analogues	Pyrimidine nucleotides	Pyrimidine ribonucleotides	10	25510	26375	19751.3	21059.2	22465.1	23216.5	31716.3	23046.3	25270.3	36043.5	34870.4	35961.3	33566.9	0.0344469	0.0344469
M391T36	[M-H]-	Chenodeoxycholate	0.48349	3.02819	0.000395341	391.268	36.0855	4.26991	HMDB0000518	C02528	Lipids and lipid-like molecules	Steroids and steroid derivatives	Bile acids, alcohols and derivatives	8	15500.9	9737.73	7688.97	15645.6	5626.31	23968.7	32787.7	35444.6	42931	28994.5	27061.7	14191.3	27873.3	0.333118	0.333118
M605T32_1	[2M-H]-	Chlorambucil	0.202468	5.43281	0.0174273	605.155	32.4055	4.62352	HMDB0014436	C06900	Organic nitrogen compounds	Organonitrogen compounds	Nitrogen mustard compounds	3	861.316	772.214	827.197	439.956	552.476	6274.41	2129.75	6086.87	1359.15	2910.18	5317.37	4983.75	1364.97	0.563677	0.563677
M389T109	[M-H-H2O]-	Cholic acid	0.977829	41.2697	0.000908297	389.267	109.113	0.429868	HMDB0000619	C00695	Lipids and lipid-like molecules	Steroids and steroid derivatives	Bile acids, alcohols and derivatives	5	1245.38	1366.24	1160.82	1016.37	1158.84	23960.2	65157.6	41529.6	39155.1	75655.3	44491.5	42961.4	43741.8	0.0174963	0.0174963
M253T249	[M-H]-	Chrysin	0.0338556	1.581	0.467848	253.047	249.278	6.46262	HMDB0036619	C10028	Phenylpropanoids and polyketides	Flavonoids	Flavones	3	2778.02	2681.54	2699.36	4753.08	2426.94	9635.74	1783.6	709.579	894.55	11227.4	739.306	1088.82	9568.85	1.31611	1.31611
M299T37	[M-H]-	Chrysoeriol	0.988216	21.8552	0.000252708	299.054	36.821	2.87198	HMDB0030667	C04293	Phenylpropanoids and polyketides	Flavonoids	O-methylated flavonoids	10	2436.54	4206.86	2845.24	561.504	1921.09	78488.5	60702.2	32997.7	40464.5	48980.3	57464.3	58414.1	51883.1	0.0631003	0.0631003
M339T222	[M-H-H2O]-	Cilastatin	0.502262	14.8274	0.000286845	339.145	222.312	1.09474		C01675	Organic acids and derivatives	Carboxylic acids and derivatives	Amino acids, peptides, and analogues	5	1121.32	996.883	840.071	682.397	985.843	11568.6	12483.5	10085.6	12560.5	21900.8	5366.28	4921.05	4855.52	0.0550568	0.0550568
M487T333	[M+FA-H]-	Cinobufagin	0.0649535	1.3669	0.0194051	487.225	333.382	4.42986		C16931	Lipids and lipid-like molecules	Steroids and steroid derivatives	Steroid lactones	5	1283.52	1247.74	1603.41	1031.4	1335.63	1790.83	2275.55	1610.13	1480.22	1730.41	1555.99	1361.56	1965.17	0.189304	0.189304
M475T371	[M-H]-	Cirsimarin	0.229228	5.43539	9.5429e-07	475.144	371.116	1.33003			Phenylpropanoids and polyketides	Flavonoids	Flavonoid glycosides	10	748.656	735.796	484.807	866.382	472.16	3680.43	3751.01	3351.9	2983.5	4212.34	2640.81	2610.54	3739.95	0.214709	0.214709
M173T442	[M-H]-	Cis-aconitate	0.755068	5.95966	0.000573417	173.009	442.293	1.10612	HMDB0000072	C00417	Organic acids and derivatives	Carboxylic acids and derivatives	Tricarboxylic acids and derivatives	10	8045.46	6549.95	5989.25	6373.92	6703.36	30579.5	57469.2	33098.7	27630.5	51836	29505	25612.1	27904.8	0.0707041	0.0707041
M393T14	[M+Cl-]-	Columbin	0.0353272	1.4957	0.00261298	393.112	14.134	2.28493		C09077				5	587.814	754.991	572.975	960.918	626.914	969.648	1010.61	1165.16	1092.34	1002.59	1099.11	1090.95	1044.56	0.0272901	0.0272901
M541T366	[M-H]-	Cornuside	0.032983	1.44409	0.11083	541.158	366.293	2.75526			Lipids and lipid-like molecules	Prenol lipids	Terpene glycosides	5	761.089	1258.87	624.739	1105.99	737.733	1351.29	663.623	1282.76	1348.72	1835.28	846.418	586.655	1762.22	0.579795	0.579795
M319T455	[M-H]-	Cyclic amp	0.679705	2.93036	0.00153725	319.035	454.831	4.33414	HMDB0000058	C00575	Nucleosides, nucleotides, and analogues	Purine nucleotides	Cyclic purine nucleotides	10	28516.7	18915.4	14984.2	14499.2	14074.4	41668.1	55923.9	46077.5	43593.1	79370.9	63060	64112.3	62558.8	0.0125365	0.0125365
M168T367	[M-H]-	Cysteic acid	0.0581501	1.18437	0.703723	167.997	367.202	0.831289			Organic acids and derivatives	Carboxylic acids and derivatives	Amino acids, peptides, and analogues	8	1742.19	1146.51	1205.71	897.369	1174.53	495.607	2730.8	718.95	2919.91	437.92	804.685	1107.44	955.784	0.158351	0.158351
M401T441	[M-H]-	Cytidine 5'-diphosphate	0.437886	0.887279	0.327679	401.003	440.829	0.867789	HMDB0001546	C00112	Nucleosides, nucleotides, and analogues	Pyrimidine nucleotides	Pyrimidine ribonucleotides	10	10888.6	9537.82	12969.5	13547	14337.4	13423.7	9292.92	10881.8	12610.4	8164.02	9584.35	11032	9901.87	0.0747974	0.0747974
M322T457	[M-H]-	Cytidine 5'-monophosphate	0.951782	1.18315	0.22901	322.043	457.103	0.613822	HMDB0000095	C00055	Nucleosides, nucleotides, and analogues	Pyrimidine nucleotides	Pyrimidine ribonucleotides	10	98956.6	107445	75942.4	97653.6	86319.5	110038	120303	84246.1	87558.2	149578	136908	138375	132367	0.0230501	0.0230501
M482T504	[M-H]-	Cytidine 5'-triphosphate	0.0774466	1.45227	0.072054	481.974	503.681	4.51969	HMDB0000082	C00063	Organic oxygen compounds	Organooxygen compounds	Carbohydrates and carbohydrate conjugates	10	1452.93	1855.96	1382.8	1773.23	1497.73	2013.38	2826.14	1784.16	1586.63	3353.58	2199.92	2178.81	2501.95	0.0788194	0.0788194
M110T120	[M-H]-	Cytosine	0.344191	1.05204	0.605333	110.036	119.694	0.81162	HMDB0000630	C00380	Organoheterocyclic compounds	Diazines	Pyrimidines and pyrimidine derivatives	10	10629.9	11133.4	7709.62	9458.58	8983.19	9321.86	10793	8127.4	9877.91	12288.1	12237.6	13447.1	14011.3	0.0684879	0.0684879
M179T381	[M-H]-	D-(+)-Galactose	0.0485215	1.88803	0.0391353	179.082	381.159	8.3525	HMDB0033704	C00984	Organic oxygen compounds	Organooxygen compounds	Carbohydrates and carbohydrate conjugates	7	452.779	4592.33	2994.74	632.691	2971.19	4166.31	3820.69	4034.55	5493.15	4469	1184.7	1016.63	1215.42	0.0939594	0.0939594
M179T56	[M-H]-	D-fructose	0.757145	0.288396	9.05621e-05	179.038	56.06	1.88545	HMDB0062538	C10906	Organic oxygen compounds	Organooxygen compounds	Carbohydrates and carbohydrate conjugates	5	26673.7	21174.8	15700.4	16634.5	22272.9	5466.25	5747.28	5286.26	6026.45	7021.76	17248.1	19228.5	17706.1	0.0574046	0.0574046
M195T355	[M-H]-	D-gluconate	0.476792	3.83274	0.000510587	195.05	354.613	1.03073	HMDB0000625	C00257	Organic oxygen compounds	Organooxygen compounds	Carbohydrates and carbohydrate conjugates	7	9396.02	2198.19	2001.45	8138.49	7539.5	21791.6	24416.1	16703.3	18331.1	30956.2	15558.7	16140	16346.1	0.0254963	0.0254963
M259T487	[M-H]-	D-glucose 6-phosphate	0.654254	0.466444	0.000548118	259.021	487.044	1.85334		C00092	Organic oxygen compounds	Organooxygen compounds	Carbohydrates and carbohydrate conjugates	7	17885	23453.2	17930.8	13097.6	16269.3	8396.71	7619.66	8551.3	7562.22	9213.76	15544.8	16154.1	13325.3	0.0992015	0.0992015
M261T462	[M-H]-	D-mannitol 1-phosphate	0.232066	4.10404	0.000109147	261.036	461.533	4.69968	HMDB0001530	C00644	Organic oxygen compounds	Organooxygen compounds	Carbohydrates and carbohydrate conjugates	6	868.455	1141.25	919.059	1227.16	1283.07	4290.72	5427.29	3296.96	3632.88	5674.02	3027.62	3106.14	4020.82	0.163125	0.163125
M321T315	[M-H-H3O4P]-	D-myo-inositol-2,3,5-triphosphate	0.31429	3.39378	1.42875e-06	320.987	315.182	2.04626			Organic oxygen compounds	Organooxygen compounds	Alcohols and polyols	10	3247.74	2985.49	2605.47	2422.57	2318.41	8330.42	10126.7	8572.69	8422.79	10633.9	6639.91	7216.87	7462.15	0.0594009	0.0594009
M179T266	[M-H]-	D-psicose	0.350382	2.37553	0.0239005	179.055	266.431	4.0742		C06468	Organic oxygen compounds	Organooxygen compounds	Carbohydrates and carbohydrate conjugates	10	18864.4	20183.9	34443.7	14317.9	13553.8	36462.8	40266.6	84808.7	35147.6	44107	31216.9	29479.2	31231.8	0.032881	0.032881
M229T439	[M-H]-	D-ribose 1-phosphate	0.35382	1.24819	0.0633976	229.011	438.936	1.6783	HMDB0001489		Organic oxygen compounds	Organooxygen compounds	Carbohydrates and carbohydrate conjugates	10	15046.1	15604.5	13868	15212.4	13196.4	15691.2	17388.7	16052	17360	24535.3	20458.1	20444.7	20533.9	0.00234834	0.00234834
M229T402	[M-H]-	D-ribose 5-phosphate	0.439386	0.326367	2.07792e-07	229.011	402.115	4.57304		C00117	Organic oxygen compounds	Organooxygen compounds	Carbohydrates and carbohydrate conjugates	5	6344.89	6380.54	6538.68	7770.36	6789.83	2358.39	2406.61	2099.88	2293	1881.26	2818.25	2813.88	2982.01	0.0333758	0.0333758
M309T463	[M-H]-	D-ribulose 1,5-bisphosphate	0.365456	2.48562	0.0143109	308.977	463.083	2.25324		C01182	Organic oxygen compounds	Organooxygen compounds	Carbohydrates and carbohydrate conjugates	10	11662.2	8432.07	8018.06	10728.7	6580.31	17263.6	27380.8	15234.3	15980.6	37041	27709.4	25891.5	26747.4	0.0339585	0.0339585
M203T258	[M-H]-	D-tryptophan	1.44734	0.982802	0.929393	203.082	257.84	0.402917	HMDB0013609	C00806	Organoheterocyclic compounds	Indoles and derivatives	Indolyl carboxylic acids and derivatives	10	184125	233510	144861	115985	131104	138135	152174	118609	142859	243885	277256	283171	282654	0.0116577	0.0116577
M323T375	[M-H-H2O]-	D-turanose	0.766024	8.01055	7.52923e-05	323.097	374.504	2.90719	HMDB0011740	C19636	Lipids and lipid-like molecules	Fatty Acyls	Fatty acyl glycosides	5	4168.35	4836.8	4568.25	4222.92	4340.86	31663.9	41811.9	24232.8	31696.2	47926.1	16290.3	18399.5	18125.1	0.0651401	0.0651401
M270T53	[M-H-CHON]-	Dantrolene	0.964406	3.0648	6.74768e-05	270.046	52.758	0.632447		C06939	Organoheterocyclic compounds	Azolidines	Imidazolidines	10	32408.3	30311.4	28188.2	32469.8	31331.5	120384	100101	80171.3	100919	72576.9	80214.1	77866.3	44395.4	0.296874	0.296874
M417T28	[M-H-C12H16O2N]-	Dauricine	0.487042	4.67707	0.012859	417.207	27.8325	1.05462		C09419	Organoheterocyclic compounds	Isoquinolines and derivatives	Benzylisoquinolines	7	4552.04	5167.58	4306.61	4024.33	8047.84	25652.3	10288.5	11501.7	34649.9	39971.5	25999.6	28782.3	11392	0.423483	0.423483
M465T25	[M+CH3COOH-H]-	Deoxycholic acid methyl ester	0.752096	0.739392	0.782562	465.337	25.329	0.343538			Lipids and lipid-like molecules	Steroids and steroid derivatives	Bile acids, alcohols and derivatives	6	3041.11	16721.4	8301.78	10170.1	421944	41964.9	57242	130844	55801.2	54400.6	41143.8	44748.7	41018.8	0.0500738	0.0500738
M321T412	[M-H]-	Deoxythymidine 5'-phosphate (dTMP)	0.5726	0.464681	7.66073e-05	321.048	412.333	0.450191	HMDB0001227	C00364	Nucleosides, nucleotides, and analogues	Pyrimidine nucleotides	Pyrimidine deoxyribonucleotides	10	13723.6	15219	10914.1	13100.8	11577.8	5726.8	6007.63	4408	6097.79	7748.09	12621.7	12791.3	12955.4	0.0130473	0.0130473
M585T248	[M-H]-	Desferrioxamine d2	0.386251	6.21591	1.64139e-05	585.299	248.007	5.15984						8	1413.06	2131.73	1422.74	1289.68	1510.79	10315.2	10384.5	6845.62	8732.43	12007.4	7624.28	6963.64	7100.16	0.0482417	0.0482417
M363T92	[M-H]-	Dhas#18	0.736353	14.4239	0.00842793	363.19	91.505	1.11435			Organic oxygen compounds	Organooxygen compounds	Carbohydrates and carbohydrate conjugates	5	937.173	3187.2	2583.15	2508.3	2589.25	57948	19967.6	9341	50817.5	32201.6	9001.62	17074.5	17490.4	0.329528	0.329528
M309T219	[M-H]-	Diflubenzuron	0.0666975	1.80468	0.016247	309.013	218.861	1.18542	HMDB0031778	C14427	Benzenoids	Benzene and substituted derivatives	N-phenylureas	10	2853.84	3172.79	1822.68	3389.98	2946.77	4892.69	5944.22	3744.42	3646.03	7373.96	5315.32	6705.32	8696.73	0.246112	0.246112
M146T398_2	[M-H]-	DL-Glutamic acid	8.78164	1.11244	0.160245	146.046	397.782	0.68342	HMDB0060475	C00025	Organic acids and derivatives	Carboxylic acids and derivatives	Amino acids, peptides, and analogues	10	6.94913e+06	7.9266e+06	5.95424e+06	7.02774e+06	6.42628e+06	7.27904e+06	8.41965e+06	6.75767e+06	7.07224e+06	8.6102e+06	7.55662e+06	9.14606e+06	7.85901e+06	0.10309	0.10309
M130T263	[M-H]-	DL-leucine	5.30376	0.861878	0.216322	130.088	262.908	1.41568	HMDB0062203	C16439	Organic acids and derivatives	Carboxylic acids and derivatives	Amino acids, peptides, and analogues	10	2.08092e+06	2.21237e+06	1.78193e+06	1.35383e+06	1.58582e+06	1.59016e+06	1.50293e+06	1.29143e+06	1.48906e+06	1.89614e+06	2.52386e+06	2.48616e+06	2.50395e+06	0.00753144	0.00753144
M267T405	[2M-H]-	Dl-malic acid	0.0980226	2.05051	1.36278e-05	267.035	405.444	0.46199	HMDB0000744		Organic acids and derivatives	Hydroxy acids and derivatives	Beta hydroxy acids and derivatives	10	1752.31	1767.18	1102.26	1633.49	2036.44	3204.25	3394.38	3151.21	3708.02	3544.33	3235.89	3481.91	2438.14	0.178785	0.178785
M531T26	[2M-H]-	Dodecyl sulfate	1.06882	9.00296	0.179577	531.3	26.2215	4.81768			Organic acids and derivatives	Organic sulfuric acids and derivatives	Sulfuric acid esters	7	10745.1	10814.8	9481.9	10590	7087.74	299504	33263	28696.1	32010.8	45146.8	29087.6	38886.1	43402.8	0.197121	0.197121
M555T338	[M-H]-	Dronedarone	0.0684246	2.30876	0.00143795	555.274	337.737	2.79877			Organic oxygen compounds	Organooxygen compounds	Carbonyl compounds	5	458.493	482.703	386.52	361.211	338.277	810.115	958.1	939.474	660.625	1312.01	961.425	784.965	639.069	0.203004	0.203004
M181T340	[M-H]-	Dulcitol	0.508257	0.348503	0.00810765	181.047	340.284	1.5726	HMDB0000107	C01697	Organic oxygen compounds	Organooxygen compounds	Carbohydrates and carbohydrate conjugates	9	8723.27	7407.81	9559.12	10649.7	11195.8	9655.55	904.896	3007.96	2146.55	851.38	2796.2	2370.18	4143.06	0.298226	0.298226
M301T33_3	[M-H]-	Enterodiol	0.774951	0.815016	0.185475	301.164	33.337	1.64441	HMDB0005056	C18166	Lignans, neolignans and related compounds	Dibenzylbutane lignans	Dibenzylbutanediol lignans	10	31493.8	37646.5	33524.7	34716.3	55290.4	39330.3	25969.8	28611.9	28984.3	34134.3	36052.2	35075.2	31052.3	0.0778063	0.0778063
M445T292	[M-H]-	Estrone glucuronide	0.126395	0.759994	0.129895	445.17	291.969	3.19987	HMDB0004483	C11133	Lipids and lipid-like molecules	Steroids and steroid derivatives	Steroidal glycosides	7	1490.09	1133.26	1006.5	805.634	757.063	645.761	913.717	931.697	838.759	616.371	1087.21	932.55	1003.24	0.0768369	0.0768369
M349T290	[M-H]-	Estrone sulfate	0.0520704	1.78976	0.000871409	349.123	289.982	1.43064	HMDB0001425	C02538	Lipids and lipid-like molecules	Steroids and steroid derivatives	Sulfated steroids	5	1743.75	1637.05	1088.53	1040.85	1058.89	2090.43	2312.2	2389.72	2146.19	2818.51	2593.63	2348.95	1571.37	0.245831	0.245831
M131T134	[M-H]-	Ethylmalonic acid	0.245273	2.64727	0.00107834	131.035	134.264	6.01948	HMDB0000622		Lipids and lipid-like molecules	Fatty Acyls	Fatty acids and conjugates	2	3301.11	3413.73	2939.57	2841.61	3117.6	7178.04	9767.91	6871.4	5998.21	11518	6174.64	6336.71	6838.9	0.0536954	0.0536954
M533T43	[M-H]-	Fahfa 34:2	0.687713	2.11554	0.00121117	533.453	42.6335	2.09709			Lipids and lipid-like molecules	Fatty Acyls	Fatty acids and conjugates	10	65078.9	66853	75809.7	85182.2	80087.4	150044	127877	119304	204724	187170	184460	192911	176068	0.0456475	0.0456475
M549T39	[M-H]-	Fahfa 35:1	0.622068	4.54535	0.000535055	549.485	39.253	2.33758			Lipids and lipid-like molecules	Fatty Acyls	Fatty acids and conjugates	9	5110.6	11484.9	5195.07	5053.71	8861.47	27991.6	48366.9	23127.6	28373.2	34436.1	24891.9	27932	24263.7	0.0763489	0.0763489
M547T40	[M-H]-	Fahfa 35:2	0.170405	1.59879	0.0947969	547.469	39.581	1.25787			Lipids and lipid-like molecules	Fatty Acyls	Fatty acids and conjugates	10	11470.3	12660.9	12298.6	7815.97	11094.8	18118.8	17166.8	10257.2	12930.2	30005.2	25399.5	23052.7	21463	0.0849746	0.0849746
M455T408	[M-H]-	Flavin mononucleotide (fmn)	0.279765	3.03343	0.000263647	455.094	407.822	1.53383	HMDB0001520	C00061				10	2015.03	2988.39	3000.68	3470.41	3675.13	7319.91	10169	8163.95	7822.59	12479.9	8837.05	8840.71	8665.56	0.0113975	0.0113975
M457T332	[M-H]-	Fumagillin	0.129476	2.96175	1.28936e-07	457.239	331.737	1.29005		C09668	Lipids and lipid-like molecules	Fatty Acyls	Fatty acids and conjugates	5	548.431	789.084	602.196	622.165	562.38	1828.68	2066.15	1734.06	1805.11	1819.26	1273.98	1204.48	1321.27	0.0463777	0.0463777
M498T102	[M+HCO2]-	Fuziline	4.77701	561.683	0.292257	498.256	101.797	5.38804			Lipids and lipid-like molecules	Prenol lipids	Diterpenoids	4	1635.26	4054.64	1505.72	2235.77	2562.01	69854.4	344781	88716.9	118184	6.11494e+06	3.993e+06	3.90799e+06	4.7431e+06	0.109043	0.109043
M583T243	[M-H-CO2]-	Gambogic acid	0.669661	7.7207	2.90279e-06	583.286	243.174	0.915845		C10062	Organoheterocyclic compounds	Benzopyrans	1-benzopyrans	10	3966.13	4553.59	3208.06	2328.39	3289.02	28720.5	25649.9	21832.2	24341.8	33372.7	18603.5	21952.5	22553.9	0.10118	0.10118
M277T368	[M-H]-	gamma-Glutamyl-L-methionine	0.511165	0.185669	3.41551e-05	277.085	367.878	0.556556	HMDB0034367		Organic acids and derivatives	Carboxylic acids and derivatives	Amino acids, peptides, and analogues	10	9889.5	10936.3	7148.91	7568.5	7141.99	2324.98	1606.78	2000.77	609.582	1383.18	7565.03	7846.94	7617.01	0.0195438	0.0195438
M313T441	[M-H]-	Geranyl diphosphate	0.754962	0.401782	1.66471e-06	313.043	440.95	0.029772	HMDB0001285		Lipids and lipid-like molecules	Prenol lipids	Isoprenoid phosphates	10	24214.9	21449.6	20538.6	20102.3	21606.7	8141.95	6410.22	10761.6	9867.54	8175.83	19014.3	20467	18141.4	0.0611633	0.0611633
M473T93	[M-H]-	Gitoxigenin diacetate	3.23764	193.234	0.233302	473.258	93.155	1.34366			Lipids and lipid-like molecules	Steroids and steroid derivatives	Steroid lactones	2	2088.62	2044.8	1375.47	8303.06	1050.61	2.29492e+06	5630.52	6436.04	557660	7303.02	190883	188417	193532	0.013396	0.013396
M273T369_2	[M-H]-	Gln-gln	0.184462	3.17001	0.000139308	273.12	368.612	1.05857			Organic acids and derivatives	Carboxylic acids and derivatives	Amino acids, peptides, and analogues	10	594.03	993.647	1940.87	2022.08	1205.01	3575.39	3510.49	4694.36	4386.89	5248.34	2876.86	4285.1	3161.49	0.216385	0.216385
M274T416	[M-H]-	Gln-glu	0.473967	2.6681	9.13047e-06	274.103	415.996	1.43905			Organic acids and derivatives	Carboxylic acids and derivatives	Amino acids, peptides, and analogues	10	11218.2	11085.1	9450.5	10829.4	9896.95	26475.9	30218	23671.8	26125.2	33531.5	25044.3	23000.1	23428.8	0.0452464	0.0452464
M242T340	[M-H]-	Gln-pro	0.569245	1.09767	0.711122	242.113	340.46	3.97583	HMDB0028805		Organic acids and derivatives	Carboxylic acids and derivatives	Amino acids, peptides, and analogues	6	61773.3	76076.9	52665.5	55022.9	4202.88	55392.5	55656.2	46598.9	48477.3	68008	8584.03	140339	9625.23	1.4337	1.4337
M302T391	[M-H]-	Glu-Arg	0.295644	0.958754	0.815069	302.145	391.392	0.395556	HMDB0028813		Organic acids and derivatives	Carboxylic acids and derivatives	Amino acids, peptides, and analogues	7	6266.9	6789.33	6491.77	6236.73	5830.96	3834.27	9134.63	5801.42	3753.21	7788.14	8229.82	7079.65	6918.39	0.0965226	0.0965226
M179T297	[M-H]-	Glucose	0.190967	0.601896	0.0365402	179.019	296.83	4.77338	HMDB0000122		Organic oxygen compounds	Organooxygen compounds	Carbohydrates and carbohydrate conjugates	6	2156.52	1869.84	1945.89	1060.65	2363.54	520.122	1252.23	845.124	1629.2	1408.99	2465.03	1495.73	2173.1	0.243202	0.243202
M361T300_1	[2M-H]-	Glufosinate	0.0660078	1.36786	0.276434	361.09	300.131	4.79385		C05042	Organic acids and derivatives	Carboxylic acids and derivatives	Amino acids, peptides, and analogues	8	574.791	722.595	372.706	1968.44	1537.46	1765.21	1314.89	1270.81	1145.93	1583.18	807.583	1778.1	1820.03	0.39005	0.39005
M129T71	[M-H]-	Glutaconic acid	0.862458	5.12793	4.88476e-05	129.019	70.837	4.1122						10	11312.9	11013	9808.12	9532.71	9950.16	69468.5	37068.2	57104.1	54322.6	46724.6	35098.8	35413.5	34465.4	0.0137994	0.0137994
M306T402	[M-H-C10H15SO6N3]-	Glutathione, oxidized	4.5431	0.584355	0.154708	306.076	401.559	3.3744		C00127	Organic acids and derivatives	Carboxylic acids and derivatives	Amino acids, peptides, and analogues	10	907650	1.24519e+06	658187	903634	801560	217773	731290	194030	196532	1.29945e+06	2.04485e+06	1.91535e+06	2.24938e+06	0.081363	0.081363
M300T422	[M-H]-	Gly-Pro-Glu	0.475248	3.3803	3.13815e-05	300.118	422.187	1.78614			Organic acids and derivatives	Carboxylic acids and derivatives	Amino acids, peptides, and analogues	10	6561.22	6777.75	6079.06	6948.31	5709.89	22577.3	19716.8	15793.4	24224.6	26115.1	14418.1	15411.8	15071.2	0.0337416	0.0337416
M91T106	[M-H]-	Glycerol	0.598408	0.480895	0.000796009	91.055	105.854	0.631774	HMDB0000131	C00116	Organic oxygen compounds	Organooxygen compounds	Carbohydrates and carbohydrate conjugates	10	15186.4	18671.4	11339.7	12463.7	16249	6597.74	6297.51	6070.88	6935.71	9641.19	8350	8083.41	7923.66	0.0265295	0.0265295
M171T384	[M-H]-	Glycerol 3-phosphate	2.39331	1.04798	0.133983	171.006	383.708	3.27515	HMDB0000126	C00093	Lipids and lipid-like molecules	Glycerophospholipids	Glycerophosphates	10	494766	491033	471455	444991	431077	490750	481584	489100	477989	505840	520976	532730	496721	0.0355311	0.0355311
M256T384	[M-H]-	Glycerophosphocholine	0.902414	1.07649	0.095223	256.095	383.708	1.21343	HMDB0000086	C00670				10	71065.7	72917.2	70462.1	67051.8	61576	71406.7	76023.8	70600.7	70824.6	80459	78391.5	84985.2	76358.1	0.0564369	0.0564369
M351T349	[M-H]-	Glycine, n-[[1,2-dihydro-4-hydroxy-2-oxo-1-(phenylmethyl)-3-quinolinyl]carbonyl]-	0.485945	0.422402	0.0254298	351.112	348.532	3.31793			Organoheterocyclic compounds	Quinolines and derivatives	1-benzylquinolines	9	11162.7	9039.02	9574.78	11315.3	10055.7	2163.1	1702.51	3048.27	12712.7	1978.23	14134.9	4643.66	8159.37	0.534391	0.534391
M124T296_2	[M-H-CH2N2]-	Guanidinoethyl sulfonate	3.34865	0.979143	0.805343	124.008	296.145	1.4769	HMDB0003584	C01959	Organic acids and derivatives	Organic sulfonic acids and derivatives	Organosulfonic acids and derivatives	10	881890	885856	741201	725806	722591	724176	886046	630938	726961	906683	1.16862e+06	1.28981e+06	1.24293e+06	0.0495317	0.0495317
M130T255	[M-H]-	Guanidinopropionic acid	0.966097	4.30602	0.000243051	130.051	255.105	1.93177	HMDB0013222	C03065	Organic nitrogen compounds	Organonitrogen compounds	Guanidines	10	18213.2	20670.5	18848.4	14913.7	13500.6	66943.1	89856.6	56264.2	57071.1	100813	60331	57178.9	65066.9	0.0652392	0.0652392
M174T395	[M-H]-	Guanidinosuccinic acid	0.519943	1.12421	0.29368	174.041	395.22	2.04929		C03139	Organic acids and derivatives	Carboxylic acids and derivatives	Amino acids, peptides, and analogues	10	26075.7	35059.6	26245.2	28075.1	21774.2	31075.6	35107.6	23370.2	29964.4	34756.7	38073	38954.1	33698.2	0.0762646	0.0762646
M116T285	[M-H]-	Guanidoacetic acid	0.845188	1.25368	0.658255	116.036	285.171	0.155674	HMDB0000128	C00581	Organic acids and derivatives	Carboxylic acids and derivatives	Amino acids, peptides, and analogues	9	66850.5	105003	49620.4	47267.5	37465.8	36059.4	43871	29951.2	74334.5	199669	82000.7	76339.3	91971.6	0.0948565	0.0948565
M282T262	[M-H]-	Guanosine	0.511376	2.20186	1.36411e-05	282.083	262.44	0.238549		C00387				10	27492.1	27693.8	23102.9	27230	22957.3	56512.4	49073.9	52252.9	57666.4	67381.2	58292.4	57728.3	58896	0.0100156	0.0100156
M302T474	[M-2H]2-	Guanosine 5'-diphospho-.alpha.-d-mannose	0.170742	5.13901	0.000254115	301.53	473.798	1.06332		C00096	Nucleosides, nucleotides, and analogues	Purine nucleotides	Purine nucleotide sugars	5	432.266	554.001	372.06	365.44	307.852	1886.04	2516.8	1482.6	1659.25	2895.83	1365.91	1915.16	1427.65	0.191692	0.191692
M362T462	[M-H]-	Guanosine 5'-monophosphate	1.2296	1.15713	0.295988	362.049	462.487	2.79224	HMDB0001397	C00144	Nucleosides, nucleotides, and analogues	Purine nucleotides	Purine ribonucleotides	10	148842	160998	126136	135359	133681	158357	179490	124549	127007	226396	200565	212423	212997	0.0336329	0.0336329
M160T409	[M-H-H2O]-	Hippuric acid	0.979471	3.0213	1.97874e-05	160.062	408.59	0.270285	HMDB0000714	C01586	Benzenoids	Benzene and substituted derivatives	Benzoic acids and derivatives	10	35655.6	42810.7	37634.1	31822.5	24080	96643.2	112868	90650.9	91835.8	127675	88149.8	85048.4	88968.9	0.0236643	0.0236643
M269T418	[M-H]-	His-Asp	0.442494	0.764672	0.0413221	269.088	417.666	3.6592			Organic acids and derivatives	Carboxylic acids and derivatives	Amino acids, peptides, and analogues	10	12408.3	13932.9	11157.1	7979.62	11459.1	9239.89	6835.57	8810.13	8777.08	9875.52	10070.3	14087.6	12864.2	0.16686	0.16686
M283T414	[M-H]-	His-Glu	0.402941	0.7032	0.0150395	283.103	414.023	0.051004			Organic acids and derivatives	Carboxylic acids and derivatives	Amino acids, peptides, and analogues	10	8135.62	11420.2	8109.18	7528.66	7109.33	5856.09	5595.67	5390.7	5891.19	7013.78	8885.12	9019.25	10174.6	0.0757425	0.0757425
M565T261	[2M-H]-	His-Lys	0.0696673	2.4529	0.00227093	565.173	260.991	1.1353	HMDB0000133	C00387				5	399.754	463.442	369.032	651.159	334.412	1005.55	689.892	962.004	1388.8	1393.79	966.969	1314.49	1100.88	0.155463	0.155463
M343T260	[M-H]-	Hypoprotocetraric acid	0.116541	1.28898	0.56848	343.07	259.576	0.0466697						10	1586.93	1810.6	1760.13	1597.07	1837.73	3988.08	830.686	1156.35	4484.73	615.689	1996.98	2557.65	2010.89	0.146109	0.146109
M202T304	[M-H]-	Indole-3-butyric acid	0.0769768	1.62272	0.000307053	202.108	303.896	4.17068	HMDB0002096	C11284	Organoheterocyclic compounds	Indoles and derivatives	Indoles	10	28330.1	32980.4	25851.5	25288.4	33552.2	49577.3	50330.2	38343	46375.4	52295.1	41999.2	36791.4	39534.6	0.0660503	0.0660503
M144T38	[M-H]-	Indole-3-carboxaldehyde	0.657286	1.24894	0.332479	144.045	37.8445	3.89937	HMDB0029737	C08493	Organoheterocyclic compounds	Indoles and derivatives	Indoles	10	96241.8	82033.9	63496.4	31707.6	39170.6	66923.5	93929.4	66610.5	59031	103989	77297.6	62024.3	47764.8	0.23683	0.23683
M267T218	[M-H]-	Inosine	0.320603	1.59759	0.00363907	267.073	218.25	1.1343		C00294				10	115842	99898.4	87750.2	114720	83487.2	137627	158926	149355	144432	211168	173971	174413	181961	0.0254049	0.0254049
M347T447	[M-H]-	Inosine 5'-monophosphate	0.497744	1.32454	0.0215802	347.038	446.754	1.45186	HMDB0000175	C00130	Nucleosides, nucleotides, and analogues	Purine nucleotides	Purine ribonucleotides	10	53243.3	49729	42168.1	39648	36011.2	55646.4	54534.8	51567	57088.8	73622	67347.5	70550.7	70136.7	0.025124	0.025124
M367T393	[M-H]-	Isoanhydroicaritin	0.0439104	1.93867	0.0145511	367.104	393.377	2.63561			Phenylpropanoids and polyketides	Flavonoids	Flavones	10	1127.3	2200.99	345.231	1014.11	758.832	2342.72	2074.81	1984.32	2386.4	1770.64	1510.92	1274.19	1159.25	0.136382	0.136382
M323T262	[M-H]-	Isobavachalcone	0.360168	8.95457	0.177202	323.153	262.191	4.56357		C08648	Phenylpropanoids and polyketides	Linear 1,3-diarylpropanoids	Chalcones and dihydrochalcones	7	785.302	813.271	4525.69	535.642	773.345	935.336	416.498	757.708	26178.4	38273.6	887.792	18907.5	793.484	1.51991	1.51991
M515T525	[M-H]-	Isochlorogenic acid b	0.0141747	1.54199	0.0261004	515.116	524.543	1.78289	HMDB0030705	C10468	Organic oxygen compounds	Organooxygen compounds	Alcohols and polyols	3	1037.19	1042.61	781.254	1157.75	905.023	954.145	1758.27	2043.67	1496.61	1339.77	1261.37	1637.55	1344.94	0.139635	0.139635
M209T139	[M-H]-	Jasmonic acid	0.640363	0.821764	0.085823	209.104	138.851	1.07378	HMDB0032797		Lipids and lipid-like molecules	Fatty Acyls	Lineolic acids and derivatives	10	26645.1	27850.8	21002.6	20736.8	21332.9	17860.2	22083.1	15553.5	17629.7	23486.6	28335.1	28656.5	27704	0.017164	0.017164
M378T341	[M-H]-	Kasugamycin	0.268333	9.73728	0.00142412	378.167	340.651	6.21536		C17968	Organic acids and derivatives	Carboxylic acids and derivatives	Amino acids, peptides, and analogues	5	439.422	468.029	493.902	381.868	564.831	4310.17	4955.06	1611.97	5040.15	6946.29	2707.35	2739.37	2843.98	0.0258557	0.0258557
M141T349_2	[M-H]-	Kojic acid	9.28843	0.930677	0.378401	141.017	349.25	2.40325	HMDB0032923	C14516	Organoheterocyclic compounds	Pyrans	Pyranones and derivatives	10	6.11443e+06	6.52869e+06	5.15323e+06	5.28359e+06	5.12172e+06	4.92996e+06	5.44092e+06	4.71337e+06	4.7991e+06	6.36328e+06	6.28797e+06	6.37915e+06	6.43432e+06	0.0116079	0.0116079
M423T237	[M-H]-	Kushenol f	0.278834	0.553247	0.0161314	423.177	237.073	1.32873			Phenylpropanoids and polyketides	Flavonoids	Flavans	7	4326.03	4552.22	3106.36	2975.74	2659.51	2383.2	2764.91	1293.94	948.63	2357.46	5829.05	6160.3	4772.29	0.129745	0.129745
M188T189	[M-H]-	Kynurenic acid	0.558768	0.156861	3.71202e-05	188.035	189.021	1.92212	HMDB0000715	C01717	Organoheterocyclic compounds	Quinolines and derivatives	Quinoline carboxylic acids	7	13149	10849.2	7943.3	9047.08	8614.08	1268.39	1949.72	729.108	903.265	2930.23	4819.94	6993.9	7232.85	0.209405	0.209405
M151T96	[M-H]-	L-arabinitol	0.916126	7.43272	0.00012556	151.04	96.115	0.274758	HMDB0001851	C00532	Organic oxygen compounds	Organooxygen compounds	Carbohydrates and carbohydrate conjugates	5	6942.76	6195.73	6990.73	9137.49	7432.78	47096.3	79271	48241.3	39928.7	58239.6	60220.6	34334.9	35894.4	0.333827	0.333827
M174T389	[M-H]-	L-citrulline	0.176055	1.65968	0.00217819	174.088	389.365	0.916047	HMDB0000904	C00327	Organic acids and derivatives	Carboxylic acids and derivatives	Amino acids, peptides, and analogues	10	36556.8	38568.4	29647	37344.7	36302.7	52324.5	66873.7	51596.7	49885.7	75438.4	63445.5	63786.6	61268.8	0.0217378	0.0217378
M425T476	[M-H]-	L-cysteine-glutathione disulfide	0.455952	0.897659	0.48818	425.078	476.252	4.09085			Organic acids and derivatives	Carboxylic acids and derivatives	Amino acids, peptides, and analogues	10	20631	20970.5	13061.7	11048.4	13077.3	13056.1	12324.2	14776.7	13966.7	16601.7	17408.4	16660.1	17328.6	0.0239873	0.0239873
M177T126	[M-H]-	L-gulono-1,4-lactone	0.27516	2.28142	2.97163e-05	177.022	125.829	4.82398	HMDB0003466	C01040	Organoheterocyclic compounds	Lactones	Gamma butyrolactones	10	8406.12	9720.55	7015.41	6126.81	7071.9	16040.7	16073.5	17637.4	21240.1	16479.6	14800.7	14441.7	17367.6	0.10271	0.10271
M377T255	[2M-H]-	L-homocitrulline	0.808703	5.65695	0.000529311	377.19	255.105	4.03113		C02427	Organic acids and derivatives	Carboxylic acids and derivatives	Amino acids, peptides, and analogues	10	8532.55	10384	7366.18	6870.35	6712.77	41078.1	46500.7	29514	39167.3	69258.9	34566.4	35248.4	37304.2	0.0399141	0.0399141
M128T398_2	[M-H]-	L-pyroglutamic acid	4.29007	1.12017	0.165775	128.036	397.763	2.14419	HMDB0000267	C01879	Organic acids and derivatives	Carboxylic acids and derivatives	Amino acids, peptides, and analogues	10	1.56934e+06	1.79447e+06	1.52412e+06	1.63204e+06	1.52238e+06	1.70287e+06	2.02289e+06	1.58055e+06	1.57054e+06	2.13196e+06	2.03129e+06	2.15514e+06	2.11271e+06	0.0299747	0.0299747
M275T450	[M-H]-	L-saccharopine	4.51735	1.2013	0.215864	275.125	449.691	0.919901	HMDB0062698	C00449	Organic acids and derivatives	Carboxylic acids and derivatives	Amino acids, peptides, and analogues	10	2.02905e+06	2.44567e+06	1.86425e+06	2.29454e+06	1.997e+06	2.2233e+06	2.86942e+06	1.92e+06	2.17831e+06	3.57943e+06	2.93913e+06	3.20744e+06	3.04112e+06	0.0442217	0.0442217
M325T267	[M-H-H2O]-	Lactitol	0.601834	15.4301	1.62499e-07	325.134	266.757	7.35242			Lipids and lipid-like molecules	Fatty Acyls	Fatty acyl glycosides	5	1167.29	1404.54	1134.99	1306.52	1108.38	20608	20662.7	15819.5	16874.5	20493.9	8834.46	10739.9	7934.11	0.156233	0.156233
M244T336	[M-H]-	Leu-gly-gly	0.229845	2.81384	0.000375969	244.13	335.708	1.46135			Organic acids and derivatives	Carboxylic acids and derivatives	Amino acids, peptides, and analogues	9	2156.9	2659	2204.81	2725.31	1925.22	6107.29	6798.34	5585.72	5177.42	9172.23	5726.08	4849.09	5747.12	0.0941986	0.0941986
M567T248	[M-H]-	Leukotriene f4	0.156378	1.22016	0.139912	567.254	248.084	3.76502			Lipids and lipid-like molecules	Fatty Acyls	Eicosanoids	10	2832.65	3434.46	2826.11	2782.31	2450.33	3506.38	3081.05	2815.37	3253.12	4823.96	5026.41	4912.91	4424.79	0.0667624	0.0667624
M115T384	[M-H]-	Levulinic acid	0.387311	3.26209	0.00269227	115.04	383.973	2.63466	HMDB0000720		Organic acids and derivatives	Keto acids and derivatives	Gamma-keto acids and derivatives	9	3164.9	2034.09	2846.39	4697.99	13261.2	19427.2	15490	21562.6	17440.1	10909.3	11238.2	11307	9113.29	0.118181	0.118181
M336T39	[M-H]-	Linoleoylglycine	0.0522161	1.695	0.202721	336.251	38.581	6.16561			Organic acids and derivatives	Carboxylic acids and derivatives	Amino acids, peptides, and analogues	5	36465.9	3025.19	3852.33	29610.8	2151.51	25279.2	27934.7	23877.7	22246.4	27966.2	12653.5	27204.2	29204.8	0.392423	0.392423
M328T282	[M-H]-	Lithosprmoside	0.752987	0.243302	0.000154204	328.105	281.911	2.59909			Organic oxygen compounds	Organooxygen compounds	Carbohydrates and carbohydrate conjugates	10	22937.8	26469	16376.7	15943.9	15840.9	4915.87	5157.22	4152.32	4168.93	5344.22	19484.7	18360.5	16993.4	0.0682528	0.0682528
M562T193	[M+HCOO]-	Lpc 18:3	0.865897	0.414295	4.85922e-05	562.312	193.365	0.186891			Lipids and lipid-like molecules	Glycerophospholipids	Glycerophosphocholines	8	23741.3	26138.4	35406.5	29943.2	29657.9	12636.7	12879.7	12236.6	8707.24	13565.8	18476	14939	14930	0.126883	0.126883
M476T243	[M-H]-	Lpe 18:2	0.271894	3.27756	0.000245084	476.274	242.556	0.247786			Lipids and lipid-like molecules	Glycerophospholipids	Glycerophosphoethanolamines	4	2366.47	2664.27	1771.49	2589.22	1913.67	5536.73	7357.93	6478.29	7347.64	10332.6	8653.93	9375.52	23394.7	0.601832	0.601832
M464T263	[M-H]-	Luminespib	0.108015	1.07562	0.689111	464.204	262.841	1.76925			Benzenoids	Benzene and substituted derivatives	Cumenes	6	1657.19	1775.85	823.384	847.272	1163.9	1339.55	1384.14	1065.54	1215.4	1736.91	2024.27	2102.6	2356.28	0.0803089	0.0803089
M413T24_2	[M-H]-	Lupulone	0.879065	37.2062	0.000888648	413.267	24.09	2.00434		C10706				4	200.224	328.885	356.581	524.562	4032.33	18242.4	39616.5	34984.7	44120.4	65534	25555.7	32369.7	30662.4	0.120068	0.120068
M283T54	[M-H]-	Maackiaine	0.125175	1.74218	0.0256629	283.081	54.128	3.48077	HMDB0036629	C10502	Phenylpropanoids and polyketides	Isoflavonoids	Furanoisoflavonoids	1	6789.14	7569.83	5531.04	6272.77	6139.15	9435.46	12802	6052.18	11607.9	16378.3	20339.9	18188.5	14869.4	0.154836	0.154836
M323T257	[M-H-H2O]-	Maltose	0.627702	8.81747	0.00204471	323.115	256.98	0.305167		C00208	Lipids and lipid-like molecules	Fatty Acyls	Fatty acyl glycosides	5	2748.8	2944.33	2969.9	2600.43	2592.39	16924.5	20669.9	17515.6	23973.6	43089.9	20620.5	18531.5	21345.5	0.0724529	0.0724529
M503T375	[M-H]-	Maltotriose	0.140359	1.08298	0.610205	503.158	374.918	5.19651	HMDB0001262	C01835	Organic oxygen compounds	Organooxygen compounds	Carbohydrates and carbohydrate conjugates	10	2714.67	1631.88	1778.58	2072.31	2651.84	2091.68	3041.88	2197.93	1611.11	2806.97	5352.56	3977.98	5765.18	0.185963	0.185963
M421T495	[M-H]-	Mangiferin	0.533776	0.409618	0.00131117	421.073	495.241	3.63255		C10077	Organoheterocyclic compounds	Benzopyrans	1-benzopyrans	10	11482.1	15536.9	10650.1	7994.89	10136.4	4054.74	4798.89	3744.85	3537.56	6720.79	9308.73	9674.49	9543.84	0.0194923	0.0194923
M183T244	[M-H]-	Methiocarb-sulfoxide phenol	0.140695	1.91985	0.000969875	183.04	243.774	1.62218			Benzenoids	Benzene and substituted derivatives	Phenyl sulfoxides	10	7131.48	7168.9	7151.78	5995.77	5786.21	14897.3	13586.6	9088.78	11088.3	15143.5	12345.8	15239.5	13973.5	0.104715	0.104715
M521T470	[M-H]-	Methyl 3-[3,4-dihydroxy-5-(3-methylbut-2-enyl)phenyl]-2-[[4-hydroxy-3-(3-methylbut-2-enyl)phenyl]methyl]-4-methoxy-5-oxofuran-2-carboxylate	0.162493	5.01449	3.48616e-05	521.218	469.757	1.865			Benzenoids	Phenols	Benzenediols	5	516.544	417.91	373.831	361.989	270.476	1857.96	1940.08	1315.08	2382.96	2235.8	1326.19	688.38	1095.92	0.311513	0.311513
M117T101	[M-H]-	Methylmalonic acid	0.209114	1.83648	0.049218	117.019	100.758	1.97627	HMDB0000202	C02170	Organic acids and derivatives	Carboxylic acids and derivatives	Dicarboxylic acids and derivatives	7	14882	1929.54	14634.4	11470.5	14123.8	26154.4	28743.1	23600.2	14266.7	11989	23326.4	30518.8	30851.2	0.150599	0.150599
M227T283	[M-H]-	Metoxuron	0.297914	1.09134	0.2732	227.067	282.561	1.27491		C11011	Benzenoids	Benzene and substituted derivatives	N-phenylureas	10	6601.9	8359.87	7768.41	7348.2	8022.74	7992.03	9160.39	7066.77	7560.21	9801.8	8998.19	9519.4	9549.39	0.0331289	0.0331289
M499T335	[M-H]-	Mls000863654-01!	0.0670734	2.0412	0.00543219	499.249	335.022	0.590372			Lipids and lipid-like molecules	Steroids and steroid derivatives	Steroid esters	7	1014.51	848.73	1112.63	1301.13	1117.65	2316.59	2782.25	2735.25	1217.05	1960.43	2093.79	1162.92	2653.8	0.382246	0.382246
M419T414	[M-H]-	Morusin	0.14044	0.823973	0.496969	419.14	414.019	5.15869	HMDB0036631	C10106	Phenylpropanoids and polyketides	Flavonoids	Flavones	5	1697.52	1497.21	1258.59	1423.95	1305.71	621.716	2488.81	811.812	1297.36	698.887	2036.07	2168.85	1054.74	0.347093	0.347093
M255T105_2	[M-H]-	Myristic acid ethyl ester	2.24273	0.963673	0.633772	255.232	104.852	2.07886	HMDB0034153		Lipids and lipid-like molecules	Fatty Acyls	Fatty acid esters	10	358185	384796	343700	307368	324727	304737	360881	293740	295776	401204	511189	1.54546e+06	1.3497e+06	0.483875	0.483875
M270T47	[M-H]-	N-(2,4-dinitrophenyl)-l-serine	0.500789	2.8821	0.000383558	270.024	47.3225	2.07876			Benzenoids	Benzene and substituted derivatives	Aniline and substituted anilines	10	11519.7	18452.6	18060.2	4336.16	9454.96	30909.6	42397.2	27317.8	35901.3	41655.8	23822.9	22496.4	23078.8	0.0287414	0.0287414
M256T318	[M+Cl]-	N-acetyl-d-glucosamine	0.186424	1.20211	0.365895	256.058	318.35	0.216213		C00140	Organic oxygen compounds	Organooxygen compounds	Carbohydrates and carbohydrate conjugates	10	4413.24	3983.42	3161.03	3105.33	2818.24	3464.92	4802.82	3200.03	2969.61	6577.03	5547	5620.06	3971.04	0.184638	0.184638
M300T450	[M-H]-	N-Acetyl-D-Glucosamine 6-Phosphate	1.54926	0.970731	0.841795	300.048	449.924	2.79351	HMDB0001367	C04256				10	158620	222447	139751	190923	196379	185294	180442	103023	176703	236079	238389	259186	188695	0.158331	0.158331
M172T196	[M-H]-	N-acetyl-d-norleucine	0.8284	0.402155	0.000198052	172.097	195.819	2.46736			Organic acids and derivatives	Carboxylic acids and derivatives	Amino acids, peptides, and analogues	10	30068.3	30255.6	22840.3	25182.8	20457.6	9074.2	10961.8	8169.72	8102.3	15491.3	19031	20532.8	22062.9	0.0737978	0.0737978
M222T223	[M-H]-	N-Acetyl-L-tyrosine	0.37666	1.11969	0.511072	222.076	223.361	0.500345	HMDB0000866	C01657	Organic acids and derivatives	Carboxylic acids and derivatives	Amino acids, peptides, and analogues	10	14140	16082.9	10699.1	11785.4	13108.2	14966.8	16764.2	10135.9	10462.6	21363.5	18958.9	18672.5	20372.2	0.0470662	0.0470662
M250T243	[M-H]-	N-acetyl-l-tyrosine ethyl ester	0.542502	3.717	5.37407e-06	250.092	243.215	3.04347			Organic acids and derivatives	Carboxylic acids and derivatives	Amino acids, peptides, and analogues	10	8564.93	7827.45	6205.05	5533.21	7834.21	26471.9	28312.9	30196.2	28550	20150.4	21605.1	22133.9	22352.1	0.017436	0.017436
M308T258	[M-H]-	N-acetylneuraminic acid	0.12904	0.98054	0.951805	308.107	257.84	2.39083		C00270	Organic oxygen compounds	Organooxygen compounds	Carbohydrates and carbohydrate conjugates	6	1526.39	2000.01	2295.71	1781.68	1178.51	3058.64	937.474	927.868	792.86	2894.56	1585.27	1744.82	2585.31	0.272477	0.272477
M290T363_2	[M-H]-	N-fructosyl pyroglutamate	0.230313	3.27716	5.55535e-05	290.087	362.589	1.42359			Organic acids and derivatives	Carboxylic acids and derivatives	Amino acids, peptides, and analogues	7	1627.87	1867.28	1295.78	1410.62	1662.58	4235.05	5287.66	4310.23	5200.92	6738.17	4931.88	3893.54	5287.86	0.153994	0.153994
M147T234	[M-H]-	N-nitroso(2-hydroxyethyl)glycine	0.658797	15.7028	5.13944e-05	147.029	233.675	2.97221			Organic acids and derivatives	Carboxylic acids and derivatives	Amino acids, peptides, and analogues	6	1873.85	1517.1	1632.81	677.135	1745.52	24118.5	28962.7	14606.7	19923.5	29318.1	7182.72	7916.22	6363.69	0.10856	0.10856
M338T110	[M-H-CH2O]-	N-oleoyl-l-serine	0.257541	1.39636	0.0878382	338.268	109.719	3.41543			Organic acids and derivatives	Carboxylic acids and derivatives	Amino acids, peptides, and analogues	10	14582.9	26453.2	21706.9	23133.8	24251.3	30369.2	25059	22692.3	45718.5	29939.4	31481	32336.5	34146.4	0.041675	0.041675
M439T26_2	[M-H-C7H15NO7]-	Natamycin	0.89533	15.6612	0.000227747	439.213	25.614	2.10942		C08073	Organic oxygen compounds	Organooxygen compounds	Carbohydrates and carbohydrate conjugates	8	1837.5	7161.98	1094.59	952.656	2874.8	24536.2	51217.3	42207.7	37748.1	62318.6	30531.5	30485	29945.2	0.0107478	0.0107478
M583T511	[M-H]-	Neomangiferin	0.441406	3.27769	2.38431e-07	583.125	510.71	1.2905			Organoheterocyclic compounds	Benzopyrans	1-benzopyrans	10	6245.89	5951.75	6405.58	5437.49	5370.84	16503.5	19439.5	18806.5	20330.8	21321.5	14205.3	12471.4	13229.1	0.0653486	0.0653486
M334T465	[M-H]-	Nicotinamide ribotide	0.0366327	1.82994	0.0291564	334.031	464.543	4.1897	HMDB0000229	C00455	Nucleosides, nucleotides, and analogues	Pyridine nucleotides	Nicotinamide nucleotides	7	2134.57	1742.1	1076.75	2149.97	697.733	3373.96	3363.56	1525.49	2398.94	3613.62	2312.63	2692.69	2558.54	0.0764502	0.0764502
M336T392	[M-H]-	Nicotinate d-ribonucleotide	0.395274	0.505867	0.000571476	336.049	392.167	1.90562	HMDB0001132	C01185				10	6692.95	7940.74	6097.13	6301.31	5536.44	1881.03	4450.35	3231.26	3779.23	3133.5	3030.63	3364.95	4052.28	0.149569	0.149569
M588T401	[M-H]-	Norbuprenorphine glucuronide	0.499322	4.96742	1.76478e-05	588.297	400.944	3.58076			Organic oxygen compounds	Organooxygen compounds	Carbohydrates and carbohydrate conjugates	10	3926.54	3778.31	3369.01	3691.63	2984.55	15892	18532.3	14207.5	16374.5	23165.6	13025.6	12712.6	13203.1	0.0191309	0.0191309
M393T430	[2M-H]-	Norvaline, 5-phosphono-	0.0804855	1.5312	0.0165413	393.069	430.45	0.688619		C13734	Organic acids and derivatives	Carboxylic acids and derivatives	Amino acids, peptides, and analogues	6	3478.16	2113.18	2416.2	3338.18	2269.14	5309.69	4191.95	4642.8	3577	3125.7	2848.86	2557.09	3155.33	0.104826	0.104826
M194T172	[M-H]-	O-acetylsalicylhydroxamic acid	0.299403	3.50455	0.00843026	194.049	172.041	2.57522			Benzenoids	Benzene and substituted derivatives	Benzoic acids and derivatives	8	2200.56	838.625	965.674	1669.01	14412.6	13588.4	10874.9	17996.3	12252.2	15682.2	5946.84	6991.51	8253.65	0.163521	0.163521
M198T411	[M-H]-	O-phosphothreonine	0.172681	1.00684	0.896114	198.017	410.536	2.68484	HMDB0011185	C12147	Organic acids and derivatives	Carboxylic acids and derivatives	Amino acids, peptides, and analogues	10	2035.4	2581.27	2504.48	2391.08	2165.49	2269.09	2434.54	2413.51	2479.68	2160.83	2373.2	2460.03	2119.43	0.0763691	0.0763691
M454T138	[M-H]-	Octanoic acid, 2-[[4-([1,1'-biphenyl]-4-ylamino)-6-chloro-2-pyrimidinyl]thio]-	0.386799	8.52799	0.00121073	454.137	137.623	1.43386			Benzenoids	Benzene and substituted derivatives	Biphenyls and derivatives	5	1260.29	1255.96	1012.69	1140.83	904.337	7686.67	6652.48	6701.6	10847.3	15648	7683.68	7913.64	7659.75	0.0180833	0.0180833
M455T38_2	[M-H]-	Oleanolic acid	0.505332	1.0217	0.853607	455.35	37.632	1.60645		C17148	Lipids and lipid-like molecules	Prenol lipids	Triterpenoids	10	26024	26119.9	21365.2	19434.3	16838.8	18011.9	27499.6	23480.3	19298.7	23873.8	28627.6	17919.3	17888.9	0.28825	0.28825
M587T332	[M-H-C11H20O4]-	Oligomycin b	0.156449	2.22511	0.0023014	587.337	332.4	3.83587		C11312				10	2517.48	3048.46	1906.29	1813.42	1806.36	3695.28	5493.31	3741.81	5039.52	6711.02	5167.39	4439.18	5592.83	0.115151	0.115151
M583T128	[M-H]-	Ouabain	0.674064	17.665	0.00882154	583.264	128.399	3.76437	HMDB0015224	C01443	Lipids and lipid-like molecules	Steroids and steroid derivatives	Steroid lactones	3	1742.86	1757.32	1530.58	1561.06	1414.65	55710.8	15984.2	11821.9	25222.1	32695.7	18753	18031.3	20480.3	0.0659268	0.0659268
M303T219	[2M-H]-	Oxypurinol	0.148612	1.43508	0.00164154	303.057	219.185	1.12422	HMDB0000786	C07599	Organoheterocyclic compounds	Imidazopyrimidines	Purines and purine derivatives	9	6023.97	7419.99	5987.16	6226.59	6147.04	9322.45	9803.89	7049.9	9513.91	9952.13	9472.31	10888.9	9955.03	0.0712635	0.0712635
M487T161	[2M-H]-	Oxyresveratrol	0.827363	0.817041	0.0837587	487.129	160.911	0.479533	HMDB0128505	C10273				10	57633.6	44098.1	37991.2	37926	40034	33478.8	35539.9	33858.8	41806.5	33172	45018.6	46292.8	46675.8	0.0188631	0.0188631
M277T67	[M-H]-	Pantetheine	0.788321	2.48169	0.0207673	277.122	66.517	1.67005	HMDB0003426	C00831				10	60142.2	63035.8	54530.7	88821.5	68656	200232	158846	78784.3	117996	275969	120729	124673	118636	0.0252634	0.0252634
M437T276	[2M-H]-	Pantothenic acid	0.900411	103.965	0.00356716	437.211	275.899	1.55421			Organic acids and derivatives	Carboxylic acids and derivatives	Amino acids, peptides, and analogues	5	389.993	462.311	351.696	422.753	406.459	13728.8	66751.5	30144	35875.5	64882.7	10005.6	9706.61	9638.88	0.0199458	0.0199458
M367T45	[M-H]-	Perindopril	0.35908	4.33048	0.157955	367.229	45.059	1.98068		C07706	Organic acids and derivatives	Carboxylic acids and derivatives	Amino acids, peptides, and analogues	6	4726.05	5701.61	4027.42	3728.97	4721.32	9592.9	11816.1	10290.4	58939.5	8552.41	36759.6	36697.6	34365.6	0.037968	0.037968
M173T283	[M-H]-	Phenyl phosphate	0.275866	1.08398	0.693883	173.013	283.267	3.46116			Organic acids and derivatives	Organic phosphoric acids and derivatives	Phosphate esters	7	17077.5	10570.6	6015.35	14049.3	7463.36	11290.8	15615.6	11196.4	9732.69	11974.3	10972.8	13714.2	20669.5	0.330622	0.330622
M433T104	[M-H]-	Philanthotoxin 74	0.789968	4.95998	0.000254554	433.329	104.049	1.58602			Organic acids and derivatives	Carboxylic acids and derivatives	Amino acids, peptides, and analogues	10	10171.7	10428	9371.12	7156.31	8834	31832	49613.9	34162.5	48483.5	63874.4	34722.8	34225.7	35865.8	0.0240708	0.0240708
M167T461	[M-H]-	Phosphoenol pyruvate(pep)	0.537981	0.407282	0.000488309	166.975	460.939	2.09525			Organic acids and derivatives	Organic phosphoric acids and derivatives	Phosphate esters	10	11352.4	9193.11	10375.8	13627.5	10316.1	4242.8	5211.36	2929.29	2534.22	7427.78	7773.22	8935.07	9625.87	0.106658	0.106658
M396T137	[M-H]-	Phosphonic acid, p-[[4-[(1-oxotetradecyl)amino]phenyl]methyl]-	0.161945	4.11333	0.00163541	396.234	137.213	6.04964			Benzenoids	Benzene and substituted derivatives	Anilides	3	657.754	586.116	585.763	469.123	432.61	1587.21	3153.35	1646.58	1732.53	3115.35	1771.68	1750.1	1638.37	0.041598	0.041598
M369T504	[2M-H]-	Phosphoserine	0.0896451	1.28017	0.355009	368.998	503.805	0.460527	HMDB0001721		Organic acids and derivatives	Carboxylic acids and derivatives	Amino acids, peptides, and analogues	8	868.45	935.097	1111.16	1173.09	1691.13	2139.12	1069.97	734.664	2214.86	1239.4	3325.07	2344.6	1647.1	0.345625	0.345625
M316T146	[M-H]-	Phytosphingosine	0.0807413	1.57874	6.65262e-05	316.284	145.572	2.24348	HMDB0004610	C12144	Organic nitrogen compounds	Organonitrogen compounds	Amines	10	5785.13	5221.85	7188.09	6276.17	5502.68	8683.87	9475.74	9242.59	10549.3	9369.5	4903.48	5676.61	5436.03	0.0741091	0.0741091
M396T290	[M-H]-	Phytosphingosine 1-phosphate	0.328986	0.528299	0.00665514	396.249	290.417	1.4358			Lipids and lipid-like molecules	Sphingolipids	Phosphosphingolipids	10	4215.52	5453.81	3841.4	4258.53	4965.41	2396.2	3205.48	1262.76	1292.54	3853.73	3970.63	4416.57	4301.72	0.0547428	0.0547428
M456T402	[M+HCO2]-	Piriprost	0.199544	4.82525	2.45341e-06	456.217	402.206	2.96438			Organoheterocyclic compounds	Pyrroles	Substituted pyrroles	6	634.543	777.424	560.659	520.955	522.956	2398.56	2995.12	2950.05	2674.13	3537.69	1793.88	2377.62	2200.45	0.140907	0.140907
M737T136	[M-H]-	Polyphyllin vi	1.09603	120.187	0.244673	737.414	136.242	1.34263			Lipids and lipid-like molecules	Steroids and steroid derivatives	Steroidal glycosides	2	562.738	517.088	484.951	602.208	642.439	277349	2742.07	2146.1	52439.7	2980.14	19272.7	22204.7	18871.7	0.0904544	0.0904544
M225T246	[M-H]-	Porphobilinogen	0.578073	11.0365	1.43059e-06	225.097	245.618	1.25627	HMDB0000245	C00931	Organic nitrogen compounds	Organonitrogen compounds	Amines	5	1854.81	1682.62	1903.89	1663.51	1254.26	17449	21594	14724.9	17135.6	21351.9	11651.2	10413	11698.2	0.0647627	0.0647627
M171T344	[M-H]-	Pro-gly	0.301871	0.887011	0.381728	171.077	343.921	4.16737			Organic acids and derivatives	Carboxylic acids and derivatives	Amino acids, peptides, and analogues	6	6946.81	8840.67	5881.22	4185.83	7378.05	5615.79	6418.7	5579.62	5370.03	6493.52	7127.41	6592	7749.93	0.0809777	0.0809777
M215T369	[M-H]-	Pro-Thr	0.33679	0.672959	0.0114005	215.114	368.569	5.76853	HMDB0004620		Organic acids and derivatives	Carboxylic acids and derivatives	Amino acids, peptides, and analogues	10	6299.74	5753.78	4670.81	5460.66	4742.2	2986.86	4126.01	2896.88	2971.5	5139.63	6119.48	5901.17	6588.15	0.0565884	0.0565884
M295T482	[M+Cl]-	Propanoic acid, 3-[[[2-[(aminoiminomethyl)amino]-4-thiazolyl]methyl]thio]-	0.144135	1.74721	0.0506563	294.992	482.212	2.90177			Organoheterocyclic compounds	Azoles	Thiazoles	10	59253.2	62128.5	65183.3	66926.7	47918.3	73819.9	165420	136808	80832.3	69746.1	98452.6	109458	113823	0.0738567	0.0738567
M411T414	[M-2H]2-	Propionyl coenzyme a	0.155748	0.50908	0.00602809	410.561	413.731	2.81603		C00100	Lipids and lipid-like molecules	Fatty Acyls	Fatty acyl thioesters	7	955.167	948.753	864.101	1391.72	965.49	400.331	620.135	418.533	309.48	860.674	1182.58	1032.03	1446.05	0.171737	0.171737
M335T402	[M-H]-	Psoralidin	0.103494	2.16942	0.000629053	335.073	401.509	9.1974	HMDB0034050	C10523	Phenylpropanoids and polyketides	Isoflavonoids	Coumestans	10	1797.01	1885.27	904.432	1636.99	2168.3	3916.77	4285.26	3702.78	2539.43	3761.52	5436.51	2811.78	3800.71	0.330048	0.330048
M166T99	[M-H]-	Pyridoxal	0.384286	2.1395	0.00126109	166.051	98.909	0.955813	HMDB0001545	C00250	Organoheterocyclic compounds	Pyridines and derivatives	Pyridine carboxaldehydes	6	29892.1	27388.5	20599.6	30425.3	16953.5	48994.1	74377.1	46253.7	48205.3	50161.5	79454.2	79005.1	81476.4	0.0164604	0.0164604
M398T427	[M-H]-	Quinacrine	0.372553	5.31736	2.38766e-05	398.213	427.377	1.48097	HMDB0015235	C07339	Organoheterocyclic compounds	Quinolines and derivatives	Benzoquinolines	10	2289.96	1826.16	1977.28	1694.15	1259.44	9042.57	9977.69	8448.51	7792.66	12844.7	7650.99	7561.02	6375.22	0.0989495	0.0989495
M439T207_1	[M-H-H2O]-	Raltitrexed	0.294163	16.2599	0.00169412	439.11	207.404	1.89621	HMDB0014438	C11372	Organic acids and derivatives	Carboxylic acids and derivatives	Amino acids, peptides, and analogues	5	311.663	357.685	298.369	244.365	321.032	5201.26	6127.46	2602.52	2960.05	8037.03	2274.24	2299.22	2582.66	0.0718184	0.0718184
M151T320	[M-H]-	Ribitol	1.00362	32.7379	0.256146	151.061	320.385	1.4384	HMDB0000508	C00474	Organic oxygen compounds	Organooxygen compounds	Carbohydrates and carbohydrate conjugates	5	4869.81	3505.11	4579.18	2641.28	2412.58	23078.7	26068.1	491741	20791.6	27862.5	13954.1	14765.8	15002.3	0.0377246	0.0377246
M279T105	[M-H-H2O]-	Ricinoleic acid	1.4428	1.07818	0.895405	279.232	104.852	2.76187		C08365	Lipids and lipid-like molecules	Fatty Acyls	Fatty acids and conjugates	6	234895	258723	856441	180139	195364	967750	225670	150893	192500	323647	447610	2.29042e+06	454628	0.997845	0.997845
M355T325	[M-H]-	Rutamarin	0.174074	2.30895	0.00799578	355.16	325.325	4.66479	HMDB0030666	C09308	Phenylpropanoids and polyketides	Coumarins and derivatives	Furanocoumarins	9	3475.76	4073.12	3190.6	4693.36	1722.19	3759.93	8079.66	8756.33	7967.28	11046.9	8173.09	3777.34	6047.56	0.36642	0.36642
M609T341	[M-H]-	Rutin	0.614416	0.302993	0.194277	609.142	341.193	5.95584	HMDB0003249		Phenylpropanoids and polyketides	Flavonoids	Flavonoid glycosides	8	3612.92	6833.6	42331.9	50863.6	3681.96	4056.38	4567.79	14557.8	4519.89	4816.54	4715.76	115372	4723.14	1.53557	1.53557
M137T186_2	[M-H]-	Salicylic acid	0.569251	5.07031	0.000640194	137.024	186.263	3.22109	HMDB0001895	C00805	Benzenoids	Benzene and substituted derivatives	Benzoic acids and derivatives	6	5570.71	6631.27	861.987	5416.58	5513.63	19983.8	23071.5	16245.8	25657	36699.8	19232	27054.3	24101.9	0.168358	0.168358
M299T374	[M-H]-	Salidroside	0.766959	4.35253	2.07654e-07	299.096	374.016	8.22571		C06046	Organic oxygen compounds	Organooxygen compounds	Carbohydrates and carbohydrate conjugates	10	11252.8	11338.5	10896.7	8622.44	9585.29	39670.1	45247	42907.5	44932.4	52250.9	29434.7	26934.5	29044	0.0472405	0.0472405
M205T340	[M-H]-	Ser-Thr	0.350418	4.64653	5.35093e-06	205.082	339.639	3.6216			Organic acids and derivatives	Carboxylic acids and derivatives	Amino acids, peptides, and analogues	9	1209.9	2534.74	1780.89	2664.9	1769.81	10088.5	7277.08	8779.38	9139.53	10996.1	5687.62	6266.2	7207.17	0.120079	0.120079
M214T392	[M-H]-	sn-Glycerol 3-phosphoethanolamine	5.026	1.10925	0.381946	214.049	392.137	0.448917			Lipids and lipid-like molecules	Glycerophospholipids	Glycerophosphoethanolamines	10	2.3426e+06	2.81415e+06	2.17579e+06	2.01811e+06	1.93613e+06	2.21017e+06	2.69343e+06	2.04251e+06	2.31702e+06	3.25671e+06	2.85212e+06	3.10329e+06	2.8567e+06	0.0489244	0.0489244
M458T364	[M-H]-	Sulfosuccinimidyl oleate	0.0397479	1.67708	0.00488209	458.217	363.623	1.16705			Organoheterocyclic compounds	Pyrrolidines	Pyrrolidones	5	1246.4	1161.62	929.456	960.322	1136.03	1745.03	1969.54	1522.74	1431.61	2444.03	1103.48	1506.31	2156.47	0.334423	0.334423
M471T32_4	[M-H]-	Sumaresinolic acid	0.985101	20.398	0.00176037	471.344	32.289	2.14894			Lipids and lipid-like molecules	Prenol lipids	Triterpenoids	6	2018.95	2819.36	2203.17	3238.58	3667.58	44737.9	20867.1	60164.4	67085.1	91649	14002.1	13617.6	12858.6	0.043125	0.043125
M437T331	[M-H]-	Suxibuzone	0.150434	0.796869	0.048791	437.175	331.384	0.786662	HMDB0042019		Lipids and lipid-like molecules	Fatty Acyls	Fatty acid esters	4	1362.6	1541.3	1021.39	1127.33	1380.58	954.794	1019.97	945.553	937.5	1268.6	1441.47	1348.6	1474.18	0.045834	0.045834
M373T160	[M-H]-	Swertiamarin	0.209937	0.964656	0.762026	373.118	160.22	9.28478		C09800	Organic oxygen compounds	Organooxygen compounds	Carbohydrates and carbohydrate conjugates	9	2783.35	4494.48	3179.23	4627.55	2850.35	3414.07	3475.45	3424.95	3434.12	3552.49	4793.41	4143.12	7641.55	0.336721	0.336721
M119T353	[M-H]-	Tartronate	0.689567	0.828929	0.107906	119.017	353.002	2.97979	HMDB0035227		Organic acids and derivatives	Carboxylic acids and derivatives	Dicarboxylic acids and derivatives	10	35441.4	22934.9	34027.5	26634.8	34424.4	24427.7	31322.3	24315.8	23250.9	23893.4	23600	35446	24635.6	0.235206	0.235206
M1020T133	[2M-H]-	Taurodeoxycholic acid	0.548565	7.27586	0.1142	1019.56	132.695	9.08633			Lipids and lipid-like molecules	Steroids and steroid derivatives	Bile acids, alcohols and derivatives	4	2908.41	3967.73	2389.33	3142.13	2110.84	5488.56	20904.9	8168.3	10203.9	60868.5	11768	12825.1	12637.6	0.0454496	0.0454496
M469T342	[M-H-CO2]-	Telmisartan	0.0497738	1.59691	0.0599839	469.239	341.796	8.35895	HMDB0015101	C07710	Benzenoids	Benzene and substituted derivatives	Biphenyls and derivatives	9	625.189	1109.58	837.25	659.372	802.898	898.757	1612.97	1013.72	994.746	1922.18	1399.58	785.288	2191.53	0.483267	0.483267
M277T193	[M-H]-	Tetradecylphosphonate	1.33664	0.201331	0.137257	277.216	192.934	2.05132			Organic acids and derivatives	Organic phosphonic acids and derivatives	Organic phosphonic acids	5	16241.3	30133.2	173466	222881	16090.3	3220.27	23392.9	21777.2	21234.2	22748.8	25877.5	28279.7	27250.3	0.0444138	0.0444138
M444T423	[M-H]-	Tetrahydrofolate	0.113898	2.71302	0.00141772	444.172	422.627	1.15772		C00101	Organic acids and derivatives	Carboxylic acids and derivatives	Amino acids, peptides, and analogues	5	761.811	1190.33	703.2	587.519	742.164	2165.73	1582.96	1697.9	3093.47	2271.41	1621.8	1751.09	2197.43	0.162657	0.162657
M423T495	[M-H]-	Thiamine pyrophosphate	0.33548	1.07844	0.356629	423.027	495.47	4.14581	HMDB0062636		Organoheterocyclic compounds	Diazines	Pyrimidines and pyrimidine derivatives	10	9455	10827.5	8262	10143	9866.95	10382	12075.4	8150.78	11201.3	10553.5	10331.9	10989.9	11572.3	0.0565951	0.0565951
M118T353	[M-H]-	Threonine	1.56961	1.137	0.391297	118.051	352.813	0.976064	HMDB0000167	C00188	Organic acids and derivatives	Carboxylic acids and derivatives	Amino acids, peptides, and analogues	10	266237	304889	244510	191900	210698	263319	301906	188418	254698	376793	379090	390745	384076	0.0152025	0.0152025
M383T441	[M-H-H3O4P]-	Thymidine 5'-triphosphate	0.265447	0.915782	0.452248	382.993	440.829	0.064014	HMDB0001342		Nucleosides, nucleotides, and analogues	Pyrimidine nucleotides	Pyrimidine deoxyribonucleotides	10	4424.54	3423.7	5201.12	5387.62	5353.69	5206.06	4068.14	4277.01	4948.67	3287.18	3858.73	4234.88	3252.29	0.131088	0.131088
M125T74	[M-H]-	Thymine	0.652814	2.16732	0.000353396	125.035	74.361	1.51544	HMDB0000262	C00178	Organoheterocyclic compounds	Diazines	Pyrimidines and pyrimidine derivatives	10	59085.1	55028.4	40487.5	53324.5	45103.9	130670	103653	85132.3	96664.6	132275	174990	175745	115293	0.223289	0.223289
M420T147	[M-H]-	Topotecan	0.395652	50.2158	0.0168967	420.153	147.049	5.68276	HMDB0015164	C11158				5	265.195	191.047	201.289	240.975	131.821	3086.74	21147.5	14842.8	4643.58	8018.15	3184.23	3082.52	2746.66	0.0762163	0.0762163
M341T458	[M-H]-	Trehalose	0.230855	1.91569	0.000326927	341.107	457.877	0.124671	HMDB0000975	C01083	Organic oxygen compounds	Organooxygen compounds	Carbohydrates and carbohydrate conjugates	10	15109.3	15451.6	12864.1	12598.7	11673.6	25932.9	29277.3	22535	20872.2	31069.8	22890.7	23699.5	22498.3	0.026597	0.026597
M362T336	[M-H]-	Trh, free acid	0.235938	2.82787	8.01114e-05	362.145	336.444	1.92998			Organic acids and derivatives	Carboxylic acids and derivatives	Amino acids, peptides, and analogues	5	2184.22	2743.97	2243.7	1978.71	2517.06	6387.45	6335.75	5769.28	5713.5	8788.68	5969.32	5354.82	5940.55	0.0602569	0.0602569
M431T103	[M-H-H2O]-	Trihydroxycholestanoic acid	0.944566	11.9665	0.000170881	431.313	102.887	3.99717	HMDB0000601	C04722	Lipids and lipid-like molecules	Steroids and steroid derivatives	Bile acids, alcohols and derivatives	10	4381.13	5636.56	3955.99	2849.89	4090.76	33986.8	53731.2	48105.3	40102.2	74345.4	42858.7	29696.9	40343.2	0.185659	0.185659
M111T86_2	[M-H]-	Uracil	5.62995	1.10133	0.408382	111.021	86.226	0.538621	HMDB0000300	C00106	Organoheterocyclic compounds	Diazines	Pyrimidines and pyrimidine derivatives	10	2.98003e+06	3.26113e+06	2.40061e+06	2.71999e+06	2.48264e+06	3.05366e+06	3.19383e+06	2.17298e+06	2.90961e+06	3.91721e+06	4.77687e+06	4.45684e+06	4.73432e+06	0.0373265	0.0373265
M167T330	[M-H]-	Uric acid	0.275357	2.9102	0.00974186	167.021	330.411	1.84783	HMDB0000289	C00366	Organoheterocyclic compounds	Imidazopyrimidines	Purines and purine derivatives	10	2902.79	3318.42	3071.42	4001.02	3930.28	6448.51	11919.2	7232.44	7738.55	16786.4	9089.16	9451.48	9162.68	0.0207399	0.0207399
M565T447	[M-H]-	Uridine 5'-diphosphogalactose	4.83569	0.907143	0.560595	565.046	446.548	0.293257		C00052	Nucleosides, nucleotides, and analogues	Pyrimidine nucleotides	Pyrimidine nucleotide sugars	10	1.97731e+06	2.26553e+06	1.52994e+06	1.18179e+06	1.25425e+06	1.25984e+06	1.61129e+06	1.34786e+06	1.24874e+06	1.97886e+06	1.93178e+06	2.32126e+06	2.01117e+06	0.0985661	0.0985661
M579T480	[M-H]-	Uridine 5'-diphosphoglucuronic acid (UDP-D-glucuronate)	0.227404	0.316047	5.70349e-06	579.024	480.099	0.298467						8	1775.59	1802.55	1924.03	1670.63	1994.93	659.922	549.833	530.63	901.033	256.014	969.504	2466.18	927.941	0.602493	0.602493
M323T441	[M-H]-	Uridine 5'-monophosphate	0.286803	1.67825	0.00328636	323.028	440.741	3.40695	HMDB0000288	C00105	Nucleosides, nucleotides, and analogues	Pyrimidine nucleotides	Pyrimidine ribonucleotides	10	548040	624332	501541	585855	555994	974134	950010	674592	889521	1.2373e+06	918600	974421	931549	0.0310312	0.0310312
M483T499	[M-H]-	Uridine 5'-triphosphate	0.207292	1.88054	0.0207585	482.958	498.834	0.70323	HMDB0000285	C00075	Nucleosides, nucleotides, and analogues	Pyrimidine nucleotides	Pyrimidine ribonucleotides	10	7715.69	7854.34	5975.78	6265.38	5085.31	9314.88	14597.5	9339.5	9573.63	19037.6	11754.1	10139.4	11329.3	0.0755849	0.0755849
M407T226	[M-H]-	Ursocholic acid	0.872901	22.4554	0.00182998	407.277	226.057	3.17563		C17644	Lipids and lipid-like molecules	Steroids and steroid derivatives	Bile acids, alcohols and derivatives	10	3204.25	2023.24	1431.16	1101.79	1214.41	22332.3	50437.2	29506.1	30890.8	68367.4	26195.1	25641.9	25201.1	0.0193946	0.0193946
M231T384	[M-H]-	Val-Asp	0.397714	3.51604	4.65383e-05	231.098	384.325	2.57922			Organic acids and derivatives	Carboxylic acids and derivatives	Amino acids, peptides, and analogues	10	4615.65	5778.66	3246.13	3806.08	3817.83	16634.5	11836.1	12040.1	16110.4	18145.3	12932.2	14490.7	14366.2	0.0621772	0.0621772
M363T432	[M-H]-	Xanthylic acid (xmp)	0.275911	0.662325	0.00569781	363.048	432.408	0.550799	HMDB0001554	C00655	Nucleosides, nucleotides, and analogues	Purine nucleotides	Purine ribonucleotides	4	3671.21	3882.68	3599.73	3510.15	4473.33	2539.39	2532.41	3572.26	1720.31	2310.6	3720.2	3243.4	1233.35	0.483051	0.483051
M265T27	[M-H]-	Zinniol	16.7849	6.55029	0.167504	265.148	26.64	1.69222		C10840	Benzenoids	Benzene and substituted derivatives	Benzyl alcohols	10	3.10146e+06	3.22918e+06	2.85383e+06	3.28947e+06	3.17042e+06	6.46554e+07	5.50916e+06	4537632	2.09883e+07	6.78454e+06	1.34669e+07	1.38703e+07	1.52849e+07	0.0672015	0.0672015
M462T33_1			3.86457	461.103	7.21767e-15	462.23	33.106							7	1308.73	2105.05	1949.01	824.012	1385.2	682613	696470	713672	699788	698930	212785	253618	261110	0.107252	0.107252
M293T105_2			0.893001	8.7444	4.65184e-11	293.103	104.958							10	5192.79	5178.36	5186.77	4002.66	6673.88	47774.3	46242.8	46034.7	43140.3	46212.6	33741.9	53569.6	31704.5	0.304464	0.304464
M839T39			4.47766	0.0533689	5.61597e-11	838.556	39.482							10	592167	604211	555013	597358	549287	22405.9	41196.3	25414.2	28305.9	37342.7	228531	188689	188282	0.114556	0.114556
M645T30			0.41199	10.4075	7.16473e-11	645.332	29.929							8	1014.32	1026.8	524.003	1130.23	839.275	9341.16	8946.59	9425.14	9548.78	9932.54	6919.29	4256.13	5131.51	0.249718	0.249718
M775T147			0.266407	2.80049	9.31093e-11	774.525	146.94							9	3138.04	3078.45	2618.51	3151.94	3053.77	8298.7	8190.26	8512.53	8511.41	8608.54	2819.64	2708.64	2545.19	0.0513022	0.0513022
M232T346			0.404971	6.53605	2.95487e-10	232.019	345.822							10	1645.91	2059.24	1566.29	1355.85	1265.69	9725.44	10641.3	10126.5	10303.7	10792	5693.21	4899.94	4410.81	0.129403	0.129403
M522T27_1			0.454462	15.1388	5.14506e-10	522.108	26.576							7	550.794	425.036	851.613	975.419	737.233	11642.5	10676.6	10269.3	10896.6	10107.8	6733.07	5292.23	7578.97	0.176931	0.176931
M556T200			0.584597	0.356119	6.8706e-10	556.262	199.999							10	12267.3	11705.1	11870.4	12547.7	12801.7	4791.55	4284.91	4166.67	4393.98	4154.59	8810.41	8245.74	8430.43	0.033889	0.033889
M245T348			3.88778	0.14772	7.06856e-10	245.043	347.965							10	455112	502644	440858	449322	478565	67355.9	79720.5	63329.4	58452.2	74813.7	326332	333271	331120	0.0107562	0.0107562
M610T33_1			0.490441	11.989	7.28559e-10	610.28	33.011							6	1073.56	1022.11	1085.99	860.216	1370.42	14209	12824.7	12955.7	12047.1	12851.8	4506.33	11575.3	12704.5	0.463062	0.463062
M827T143			1.1323	0.341994	7.56699e-10	826.556	143.318							10	46371.6	46172.8	43618.7	46563	44073	14808.4	17978.5	14858.1	15600.9	14318	21997.3	21400.2	19297	0.0678747	0.0678747
M399T387			0.489499	3.75607	7.82315e-10	399.233	386.867							10	5178.25	6054.12	5420.89	4952.43	5168.93	20106	19651.1	19143.9	20092.2	21574.2	14587.4	13748.1	16206.8	0.0841765	0.0841765
M839T143			7.08096	0.066677	7.97652e-10	838.557	143.318							10	1.39782e+06	1.50873e+06	1.41832e+06	1.60314e+06	1.3829e+06	98171	100428	91081.3	100053	97735.1	737928	719398	667569	0.0514883	0.0514883
M497T47			0.445503	10.3201	8.00305e-10	497.452	46.7355							7	670.679	777.992	1238.09	1041.97	1634.56	10908.7	11959.8	11239	10684.4	10557.6	3466.99	3315.4	3058.02	0.0630317	0.0630317
M322T374_2			1.00648	0.333816	9.83798e-10	322.111	374.236							10	36237.4	36979	34116.4	35263.7	35027.5	11081.7	13028.9	11265.1	10607.5	13310.5	43478.4	41944.6	44193.1	0.0265911	0.0265911
M520T348			0.432765	0.308242	1.06623e-09	520.075	347.937							10	6545.97	6667.83	6055.71	6482.55	6583.76	2165.97	2088.7	2169.01	1790.55	1753.04	6661.29	6326.24	6140.04	0.0414286	0.0414286
M837T40			2.59163	0.0406153	1.14364e-09	836.541	39.642							8	188302	203310	179150	208625	183416	8719.38	7379.26	5053.3	5469.64	12483	115689	96791.2	99020.1	0.0994615	0.0994615
M415T456			1.25082	0.152709	1.28083e-09	414.843	455.769							10	48463.6	49471.8	48930.4	44245.4	51425.3	6141.94	9165.55	6539.74	6622.25	8568.02	35731.7	29832	31360.1	0.094773	0.094773
M841T59			4.7385	0.0692506	1.37256e-09	840.572	59.424							7	632084	624467	625504	706998	695241	56121.5	66051.8	18941.2	47667.2	38657.7	97874.5	15000.7	82130.6	0.677088	0.677088
M513T455			1.00617	0.177402	1.65329e-09	512.82	455.433							10	32343.1	31597.4	30417.4	30266.3	35016.1	5499.23	5810.91	5287.02	5546.8	6176.54	21896.3	20456.9	17411.3	0.114949	0.114949
M524T195			0.531488	3.73673	2.26463e-09	524.296	195.309							10	6651.97	7141.85	6168.38	5365.27	6643.2	24120.4	23319.2	22322.6	25516.3	24187.4	14072.4	15169.4	14698.5	0.0375734	0.0375734
M376T169			0.318896	7.25096	2.42106e-09	376.221	168.582							7	1030.45	793.86	913.575	758.169	789.03	5970.91	6810.96	6282.04	5737.29	6269.77	3270.24	4057.6	3928.35	0.112538	0.112538
M467T373			0.269559	4.38756	2.65158e-09	467.146	373.376							10	1353.69	1251.72	1321.98	1028.26	1398.07	5064.87	5682.14	5594.9	5895.39	5640.01	3010.43	3042.63	3012.46	0.00596886	0.00596886
M125T460			1.26539	19.3128	2.88722e-09	125.024	460.452							9	5297.14	4112.37	5780.7	2933.13	3088.45	73393.2	82929	78996	84888.3	89452.5	40098.7	42090.7	43744.7	0.04349	0.04349
M811T146			1.43469	0.0749524	3.06841e-09	810.525	145.69							10	61074.5	64622.8	53297.2	63697.2	59381	4106.2	4900.85	4460.4	4321.11	4852.49	41934.7	43301.3	37508.2	0.0740123	0.0740123
M829T198_2			1.26071	0.129835	3.32418e-09	829.483	198.387							10	45696.8	51699.7	45095.8	50885.4	48273.2	7910.9	8087.82	5583.43	5716.84	4075.82	8695.64	15324.2	6256.61	0.464951	0.464951
M145T460			0.589554	10.7243	3.50187e-09	145.014	459.937							9	2206.47	1161.27	2869.79	1575.96	1263.38	18488.2	20595.3	20339.9	17775.4	20144.3	9804.74	10015.2	10950.9	0.0594807	0.0594807
M992T194			1.03702	0.160944	3.53118e-09	991.575	193.758							9	34231.8	33665.5	33731	32940.4	32005.1	3591.31	4985.38	4124.35	5117.78	8990.27	25327.9	25732.2	27046.5	0.0345128	0.0345128
M356T347_2			0.458118	0.344382	3.82448e-09	356.071	347.394							10	7311.18	7176.69	7566.65	7352.97	7817.89	2370.2	2864.09	2165	2520	2900.44	8685.01	7244.9	9157.22	0.119122	0.119122
M371T98			1.14285	0.130179	3.93215e-09	371.314	98.17							10	38893.2	43821.8	36403.6	38947.1	40739.6	4405.14	4469.07	5150.78	5330.94	6524.32	28852.4	19298.6	18255.5	0.263847	0.263847
M916T383			0.370442	4.0602	3.96092e-09	916.365	383.295							10	2700.4	2734.95	3072.93	2569.82	2612.34	10248.4	10637.7	11357.6	11415.5	11926.9	6903.17	6581.33	6914.43	0.0278169	0.0278169
M331T383_2			1.72809	0.048831	3.97542e-09	331.125	383.085							9	79195.3	87118.8	80746.8	88844.9	96190.5	4331.97	4182.23	3400.93	4308.7	4875.86	45579.2	33304.3	5956.29	0.717246	0.717246
M310T243_1			4.83443	6.10473	4.21751e-09	310.118	243.156							10	257185	287549	257041	179255	251202	1.59311e+06	1.46437e+06	1.48816e+06	1.37042e+06	1.60638e+06	1.09027e+06	1.20002e+06	1.04528e+06	0.0715872	0.0715872
M176T377			0.909235	0.114247	4.42674e-09	176.044	377.436							9	23683.4	26058.4	26245.1	22549.5	26689	3030.84	3004.11	2485.67	2356.34	3429.64	14174.9	15096.2	14239.7	0.0354537	0.0354537
M89T243			3.81384	11.7112	4.55918e-09	89.0244	243.164							10	86112.1	77870.8	63583.8	47311.4	61050.2	807205	762272	716815	772561	875273	592655	586143	596242	0.00865266	0.00865266
M855T197			2.93444	0.0364708	5.24455e-09	855.499	196.994							10	217150	256602	243470	272680	243878	9373.4	11947.8	8529.15	8841.44	6305.17	73974.6	38431.6	22063.8	0.592082	0.592082
M309T377			0.919283	0.0555735	5.91276e-09	309.13	377.262							10	24385.7	27498.8	22752.4	25248.1	22654.6	1605.66	1522.8	1247.35	859.797	1574.35	13476.4	14361.5	13564.2	0.0353335	0.0353335
M332T298			0.227679	4.5228	7.00531e-09	332.016	298.223							8	861.451	870.241	727.539	985.946	762.253	3968.56	4014.71	3400.36	3871.28	3774.45	2505.73	2316.57	2730.47	0.0823035	0.0823035
M318T349			0.568097	4.56906	7.26264e-09	318.053	349.172							10	4472.35	4862.39	4547.11	6382.04	5717.64	22783.1	25385.8	22037.5	23439.4	25065.4	17446.7	17249.9	16069.5	0.0440166	0.0440166
M318T444			0.722476	0.112294	7.44886e-09	318.04	444.144							10	15547.5	17263.9	16104.6	14047.3	15999.8	1984.88	2328.42	1029.99	1948.25	1575.57	11636.6	12314	13388.2	0.0709654	0.0709654
M475T455			0.414484	0.263176	8.06026e-09	474.81	455.377							10	5764.36	5591.21	6412.56	5471.21	5647.38	1413.32	1593.59	1473.56	1439.52	1682.3	4587.82	4617	2194.13	0.365954	0.365954
M593T349			0.29677	6.50802	8.55785e-09	593.086	348.649							10	803.165	930.902	933.038	909.019	658.529	5361.88	5810.68	5014.65	5327.55	6044.45	3428.42	3610.89	3433.24	0.0297879	0.0297879
M267T45			5.30369	4.22531	8.95435e-09	267.232	44.6075							10	569632	591750	535261	341308	536181	2.29581e+06	2.23667e+06	1.99334e+06	2.13956e+06	2.21113e+06	1.41741e+06	1.33813e+06	1.4308e+06	0.0358944	0.0358944
M462T243			0.416448	8.52394	9.15419e-09	462.184	243.168							10	1546.44	1829.67	920.833	761.433	846.651	11227.3	9979.9	9547.53	9878.09	9701.28	7601.07	8072.5	7290.11	0.0514628	0.0514628
M160T258			1.93944	32.85	9.159e-09	160.061	257.686							6	6546.13	6325.35	4985.61	5126.48	4981.7	191382	204913	160011	180424	181927	116477	116954	119899	0.015739	0.015739
M837T144			3.84948	0.0225668	9.76239e-09	836.542	144.032							10	376935	441276	404539	476176	406101	8925	9470.26	8740.04	10129.7	10238.8	301459	296940	283461	0.0318542	0.0318542
M481T371			0.478519	3.74771	1.15814e-08	481.161	371.074							10	5460.9	5517.88	5571.2	5125.3	4798.62	18295.4	20185.6	20744.6	18600.9	21390.1	15974.1	16994.2	15294.5	0.0531813	0.0531813
M391T393			0.387165	0.258073	1.2941e-08	391.097	392.743							10	5043.19	5226.11	4637.36	5275.53	4668.3	1203.14	1527.03	1218.44	1049.39	1415.23	4423.59	4215.33	3834.02	0.0719123	0.0719123
M85T243			0.999776	8.39975	1.33533e-08	85.0293	242.554							10	7800.17	8088.22	6642.94	5993.61	6411.35	61689.6	63557	60550.6	51184.7	56474.2	38849.2	38401	42693.7	0.0590197	0.0590197
M415T236			0.492449	0.209866	1.35964e-08	415.086	236.166							9	7425.94	8375.66	7410.17	7940.75	7740.17	2294.94	1509.14	1089.49	1499.95	1768.74	3647.53	2866.45	2808.29	0.150816	0.150816
M221T504			1.12909	3.75264	1.40957e-08	221.059	504.143							10	33586.8	28502	36100	22349.2	26107.4	113778	115763	108346	111017	101403	196228	53323.4	50998.4	0.830332	0.830332
M327T348			1.35692	0.152861	1.7649e-08	327.045	348.014							10	57230.5	64836.5	52349	55402.4	55065.8	7796.29	10422.3	7732.4	8623.64	8973.07	38449.7	40253.6	38811.1	0.0243645	0.0243645
M649T371			0.279612	3.41597	1.80709e-08	649.212	370.822							10	2177.22	2051.47	2373.02	2199.22	2073.45	7067.48	7951.99	7892.34	7466.93	6767.82	6442.05	5766.37	6288.21	0.05744	0.05744
M503T349			0.429895	0.14909	1.87645e-08	502.987	348.532							10	6105.3	6007.66	5376.09	5159.81	5947.54	654.474	1245.89	772.893	636.183	953.994	3439.55	3451.94	4239.97	0.123592	0.123592
M284T325			1.07265	8.05786	1.95006e-08	284.124	325.334							10	7831.18	8995.56	6936.83	7819.18	10288.5	69437.4	76727.8	61605.2	64731.3	64890.6	33345.7	32749.9	30190.8	0.0522236	0.0522236
M401T400			0.581588	5.89305	2.0427e-08	401.128	400.264							10	4059.87	3798.15	3933.54	3625.29	3508.08	24348	20999.3	24387.5	20879.3	20911.6	15883.6	14365.6	14282.3	0.0607249	0.0607249
M538T408			0.193458	4.28441	2.21213e-08	538.099	407.869							6	694.063	645.398	757.78	764.795	576.333	2607.1	3068.69	2970.58	3191.11	2893.89	1988.81	1986.56	2166.88	0.0505341	0.0505341
M324T246			0.759882	22.4517	2.31626e-08	324.133	246.237							7	1582.76	1949.3	544.837	846.447	1526.38	31801.5	28108	26119.1	26687.7	32091.2	16408.9	18717	18759.6	0.074884	0.074884
M659T349_2			0.264733	5.71462	2.34583e-08	659.06	348.681							9	838.995	816.266	633.357	716.507	1023.58	4585.72	4811.88	4217.1	4299.25	5108.59	2823.24	2716.4	2989.89	0.0484777	0.0484777
M273T283			0.294229	4.95877	2.35139e-08	273.037	282.544							10	746.435	1378.77	1299.61	1522.74	1173.68	6442.5	6094.05	5504.54	5841.89	6470.85	4206.54	3979.32	4828.24	0.101306	0.101306
M1001T239			0.229605	0.148097	2.36401e-08	1000.5	238.891							6	1480.02	1689.51	1785.37	1641.24	1571.33	224.828	345.574	316.545	184.028	138.6	470.225	402.97	341.672	0.158781	0.158781
M659T383			0.568141	4.68227	2.43406e-08	659.264	383.295							10	5423.13	5034.25	4856.19	5198.75	4482.48	22341.2	23196	21998.9	22799.5	26696.7	14533.9	14713.3	13474.8	0.0469996	0.0469996
M81T377			0.468118	0.133254	2.49272e-08	81.0458	376.691							9	7557.53	6581.96	6247.41	6941	6225.33	1045.71	507.015	902.145	839.12	1177.1	5125.25	5746.03	5814.91	0.0682943	0.0682943
M384T349			0.209654	3.29429	2.55514e-08	384.025	349.247							10	982.413	1155.27	1406.35	1276.19	1434.24	4493.8	4178.73	3859.36	4014.65	4057.51	2714.99	2876.45	2638.72	0.0442443	0.0442443
M813T145			3.33532	0.204425	2.67228e-08	812.541	145.268							10	371786	399922	322879	348081	341115	72339.1	75074.2	67675.1	71444.8	78116.2	207339	204008	185443	0.0593088	0.0593088
M184T47			0.428781	5.78283	2.7553e-08	183.99	46.93							8	1661.43	1797.42	2387.5	2089.67	2455.95	12022.5	13239	10648.1	12642.1	11543.4	7245.12	7067.94	6300.87	0.0730421	0.0730421
M723T35_2			2.24363	0.084676	3.09445e-08	723.494	35.459							9	160438	132497	138107	155960	163171	14444.7	12211.5	17879.4	15097.5	3888.54	14598.2	9720.25	10760.8	0.219715	0.219715
M136T377			1.04509	0.145841	3.20106e-08	136.051	377.165							10	35123	36858.6	29114.9	33408	33535.8	5022.92	4989.35	3508.09	4270.13	6716.68	25267.8	27405.1	28150.6	0.0555409	0.0555409
M156T349			1.10344	7.91753	3.2317e-08	156.066	348.717							10	9356.39	8444.04	8919.54	9580.25	8871.2	70954.7	73641.9	62537.7	69344.1	81167.9	43908.8	42892.3	42589.7	0.0160219	0.0160219
M729T184			1.65228	0.0896548	3.33136e-08	729.424	184.055							10	79184.8	76185.9	82746.4	93801.8	74118	9297	9274.51	6661.03	7149.71	4020.92	13819.3	9996.98	12984.7	0.16383	0.16383
M257T389			0.463771	3.8884	3.42908e-08	257.027	388.845							8	5643.46	4359.87	3841.44	5091.81	3816.18	17893.5	17189.4	16122	17868.3	19398.6	13615.2	15117.2	14175.6	0.0530666	0.0530666
M400T349			0.569199	5.07259	3.43195e-08	400.055	349.142							10	4564.54	4713.76	3804.01	4606.56	4516.19	21466.6	25104.9	20639.6	21347.9	24078.3	16418.3	17116.8	15685.4	0.0436265	0.0436265
M622T192			0.207299	3.37753	3.46733e-08	622.368	191.54							10	1078.59	1342.14	976.903	1157.22	1370.3	4178.75	3611.77	3868.16	4221.3	4132.39	2984.38	2105.8	2198.16	0.198728	0.198728
M463T243			0.745388	9.50386	3.54389e-08	463.181	243.164							10	4041.46	4806.07	2899.8	2213.21	2517.87	32717.7	30422.2	27786.5	30265.9	35416.1	24191.7	24198.4	23615.6	0.0139388	0.0139388
M197T242			0.625741	7.28623	3.62439e-08	197.066	241.949							10	4510.09	4319.19	2703.61	1919.77	2769.55	25097	23747.6	20583.5	23251.6	25519.2	22388.7	23580.6	24551.6	0.0460864	0.0460864
M813T98			2.16534	0.0941734	3.65924e-08	812.54	97.5025							7	158544	134187	121298	146045	141852	13879.3	16484.3	13252.4	12009.4	10477.4	25519.8	26784.7	22020.2	0.0996183	0.0996183
M279T126			1.44288	5.93382	3.66303e-08	279.125	125.768							10	31007.2	30664.8	18733.7	16791.2	18354.6	121476	143782	131573	146031	142800	81232.1	78511.2	81085.4	0.0190633	0.0190633
M1059T32			0.454431	12.6453	3.98779e-08	1058.57	32.2725							7	1343	700.859	802.509	468.009	1133.72	11765	12227.9	12012.9	9622.07	10619.6	9400.62	12274	8874.29	0.179705	0.179705
M1081T296			0.142412	0.459186	4.09526e-08	1081.02	296.077							6	747.726	851.059	781.067	821.384	754.013	354.579	347.629	380.382	384.911	348.697	631.889	704.745	601.899	0.0818524	0.0818524
M223T381			0.378519	8.25624	4.1135e-08	223.071	381.298							7	1070.08	1200.57	1102.13	699.523	1039.36	8363.93	7474.91	8156.47	9701.53	8506.24	2586.68	2909.88	2583.01	0.0696826	0.0696826
M101T373			0.733909	2.19704	4.28113e-08	101.024	373.372							10	50460	47967.3	49905.1	53001.8	49579.3	107759	117724	105542	103598	116643	101137	101857	94974.8	0.0380861	0.0380861
M311T461			0.434642	6.53538	4.66261e-08	310.996	460.531							7	2770.52	1499.65	2482.15	1348.85	1219.19	11775.3	12091.1	12896.7	10894.6	13254.3	7548.55	5648	6650.05	0.143714	0.143714
M628T433_1			0.7288	3.53688	4.71058e-08	628.053	433.059							10	14315.4	13119.2	13449.8	12631.8	12507.4	45877.2	48177.9	41538.2	46100.9	51822.6	31935.4	34377.2	35827.7	0.057776	0.057776
M769T32_3			0.42644	5.72651	4.76855e-08	769.438	32.078							7	1973.59	1810.51	2310.32	1670.16	2688.48	12123.3	11141.5	10966.4	12019	13609.4	5694.3	6436.77	8155.93	0.186725	0.186725
M871T140			1.59506	0.212615	4.77372e-08	870.581	139.682							10	76185.8	91096.8	81352.8	80745.5	80515.8	18921.6	25176.8	13771.3	13063.8	16216.8	21779.9	19274.6	19428.4	0.0696474	0.0696474
M765T143			1.14436	0.124033	4.83025e-08	764.519	142.993							9	38560.9	39347.9	40195.7	44967.6	35658.8	3071.02	3670.99	7064.79	3487.43	7354.95	21363.4	18608.2	18250.8	0.0877643	0.0877643
M803T200			0.485284	0.264421	4.85121e-08	803.467	199.911							10	7228.16	7375.65	7953.62	8624.38	8177.28	2295.18	2305.9	1529.36	2234.46	2042.48	1640.85	3145.87	3023.41	0.321053	0.321053
M994T192			2.08328	0.223226	4.94577e-08	993.59	192.464							10	150507	145355	136978	140326	128740	30370	35126.1	21396.1	24628.9	45162.7	119841	111948	114751	0.0346414	0.0346414
M692T34_2			0.523701	6.81089	5.21374e-08	692.401	33.732							10	2018.63	2706.98	2913.63	2759.55	2152.65	17769.5	17664.4	16882.6	14422.7	18747.3	14809.8	13436.5	15322	0.0671364	0.0671364
M204T404			0.326384	2.84543	5.29671e-08	204.051	404.089							10	3945.63	4600.17	3999.51	5480.32	3939.08	12428.3	13328.9	12562.9	12678.4	11500.5	9773.99	9772.97	10166.9	0.0229327	0.0229327
M285T349			0.449249	8.71432	5.43282e-08	285.106	348.605							10	995.503	1246.79	1158.13	1784.32	1472.74	11609.7	12358.6	10057.7	10985.8	13003.6	7190.11	6208.05	6720.13	0.0732442	0.0732442
M236T449			0.401985	6.66864	5.45526e-08	236.023	448.85							10	1372.12	1110.52	1752.14	1569.32	1713.56	10173.8	10342	8946.16	9298.19	11372.5	5782.34	5769.03	5028.55	0.0780601	0.0780601
M370T298_2			1.41143	38.3604	5.88337e-08	370.138	298.223							10	2027.75	3823.62	2045.67	2950.21	1724.96	104265	99131.9	86891.1	108672	83314.6	68068.4	73934.9	71536.6	0.041437	0.041437
M661T268			0.608359	0.156704	5.91734e-08	661.273	268.5							10	12109.9	12586.3	11906.5	11473.7	9635.18	1852.32	1914.68	1745.87	1731.29	1799.49	8654.93	8513.86	7975.08	0.0428086	0.0428086
M175T431			0.476373	0.190325	6.25151e-08	174.937	431.209							9	6879.11	8102.23	7774.71	6576.06	7044.73	1414.51	1100.56	1601.79	1697.61	1108.97	2531.16	3023.06	2664.72	0.092846	0.092846
M630T349			0.373797	3.91231	6.25799e-08	630.033	349.235							10	2834.86	3228.48	2643.71	3232.34	2795.15	11333.6	12211.2	11413.9	10072	12615.4	9253.9	9998.93	8559.82	0.0776307	0.0776307
M378T77			0.276181	4.52621	6.33784e-08	378.298	76.938							8	1409.3	1359.19	1231.12	1111.33	1096.16	6116.88	5717.2	4903.46	6006.79	5350.28	2780.81	2873.64	3563.34	0.139141	0.139141
M239T47_2			1.7006	8.39854	6.38126e-08	239.2	46.6							10	25870.6	18195	16874.8	15696.5	23667.8	159115	163494	147927	183610	188266	100012	121950	102514	0.11103	0.11103
M182T46			1.29967	6.55271	6.58998e-08	181.994	46.341							10	15374.3	16331	15348.7	17590.3	15206.9	118562	98831.5	90973.8	105157	109718	53545.3	55545.6	55610.4	0.021385	0.021385
M315T455			1.09301	0.370225	7.05381e-08	314.903	455.276							10	45803.4	46870.6	43054.6	39498.5	42329.7	15409.9	16807.8	17704.3	13872.5	16750.6	40577.2	38236	32481	0.112306	0.112306
M307T349_2			0.707853	8.57864	7.24397e-08	307.088	348.59							10	3053.14	3854.23	1936.51	4697.96	3347.85	29857.1	28186	25949.6	27375.4	33522.4	15763.5	15197.3	15093.9	0.0234817	0.0234817
M101T242			2.94018	6.96124	7.4295e-08	101.024	241.947							10	93961.3	58341.1	144513	45138.8	47752.7	536580	561429	507707	510720	596409	472321	432600	417381	0.0643554	0.0643554
M392T142			0.346804	4.66318	7.60296e-08	392.179	142.366							7	2134.72	1850.41	2104.14	1696.66	1783.84	8810.29	9376.93	9291.04	9605.66	7541.64	5825.29	6149.3	6243.78	0.0361426	0.0361426
M537T296			0.253259	0.4375	8.005e-08	536.998	295.677							9	2460.3	2270.91	2503.53	2558.99	2457.41	959.744	1080.11	1010.77	1020.88	1288.37	2661.24	2623.99	2696.29	0.0135907	0.0135907
M196T349			1.80894	7.67165	8.11192e-08	196.059	349.142							10	25470.4	26960.8	23455.2	26610.8	24300.7	183209	206954	173510	184888	224190	127861	124108	126144	0.0149089	0.0149089
M780T33_3			0.317881	4.79725	8.14885e-08	780.408	32.522							7	1584.9	1644.83	1244.9	1317.74	1827.96	6381	7561.34	6970.65	7504.12	8139.54	1770.62	5750.4	4598.22	0.506919	0.506919
M724T37_2			1.64342	0.13489	8.93897e-08	724.495	36.861							10	91881.9	69519.7	86434.9	83689.2	86651.8	12567.6	11871.1	13672.9	12214.3	6081.93	10002.1	7265.23	10010	0.174038	0.174038
M722T36_1			1.58166	0.104127	9.22789e-08	722.48	36.324							6	80608.9	66045.6	69290.6	79674.5	81690.5	11733.6	9743.76	1159.83	10304	6346.84	10373.8	10085.8	5834.4	0.290002	0.290002
M229T200			0.456778	3.55348	9.82808e-08	229.155	199.735							10	6127.66	5855.35	4385.28	4897.08	4579.71	19650.9	18891.5	15970	18101.1	19226.5	13349.3	13367.9	13348.6	0.000819512	0.000819512
M322T242			0.623438	18.2236	1.02192e-07	322.112	242.007							10	1755.33	1134.7	724.16	836.023	1001.99	22298	20291.4	16767.4	18281	21720.7	11798.7	13781.7	12895.3	0.0774541	0.0774541
M488T266			0.248524	0.214845	1.0301e-07	488.352	265.591							7	2196.63	1937.03	2168.77	1874.25	1882.44	350.488	641.073	408.745	350.457	410.383	1297.41	1388.75	1168.4	0.086162	0.086162
M278T126			0.730091	5.42081	1.04596e-07	278.128	125.768							10	9276.3	8692.08	4663.01	5245.4	5721.36	32174.7	37947.8	34240.7	38156.7	39609.2	21903.2	21054.2	21392.5	0.0199255	0.0199255
M402T383			0.998591	4.73852	1.0461e-07	402.162	383.077							10	15812.1	15788	16643.4	15148	13679.5	66951.5	68044.4	73301.3	71909.7	84995.5	45942	40773.2	40208.1	0.0746899	0.0746899
M188T283_1			0.294116	0.25562	1.09542e-07	188.036	282.561							10	2764.28	3145.13	3092.31	2517.48	3003.25	868.022	758.675	634.901	714.16	736.477	1412.93	1806.13	954.287	0.306473	0.306473
M161T126			0.305677	2.75499	1.14182e-07	161.062	125.843							10	5033	4983.64	3902.47	3574.24	4278.46	11330.7	12084.9	11970.9	13160.5	11434.1	6646.23	6901.06	7338.15	0.0502654	0.0502654
M247T353			1.57073	0.803806	1.14731e-07	246.98	352.549							10	133363	137157	140034	135247	138222	111609	106155	111216	109755	111086	115286	112521	118378	0.0253899	0.0253899
M629T29_2			0.413553	8.43838	1.17543e-07	629.293	29.3355							6	709.481	1032.62	1013.6	1514.29	1629.75	10155.8	9288.69	9126.02	9502.05	11711.7	7007.55	1960.7	4622.81	0.557284	0.557284
M853T198			1.24262	0.0266268	1.17584e-07	853.483	197.546							9	37925	45781.9	40819.2	52395.6	43686.1	1258.62	1466.71	998.739	1007.71	1142.31	7463.49	17913.9	7165.02	0.564327	0.564327
M752T349			0.173595	2.48271	1.20311e-07	752.026	349.25							10	1750.93	2043.19	1749.85	1596.99	1661.09	4466.16	4514.08	3861.05	4449.28	4562.4	4259.73	4125.3	3768.63	0.0626462	0.0626462
M236T349			0.374788	4.71661	1.25737e-07	236.05	349.25							10	1915.7	2362.45	1763.33	2085.45	2588.59	10547.5	11318.4	8741.5	9636.66	10296.9	6905.16	6533.93	6350.27	0.0428535	0.0428535
M785T147			0.488615	0.364248	1.26309e-07	784.51	146.927							10	9206.17	8976.95	8016.61	8577.98	8338.47	2462.36	3798.08	3480.52	2856.19	3107.84	6523.65	5988.85	5833.8	0.0591825	0.0591825
M347T349			0.2684	5.41389	1.26781e-07	347.079	348.558							9	661.771	942.584	782.811	1019.25	1124.67	4698.7	4639.23	4767.62	4659.99	5765.19	2954.63	3241.81	2405.31	0.14824	0.14824
M283T378			0.248375	5.71241	1.34761e-07	283.053	377.7							9	745.963	585.327	727.545	779.449	767.643	3935.17	4289.6	4100.07	3547.28	4726.41	2150.65	1705.61	2484.55	0.184892	0.184892
M128T279			0.465665	4.24086	1.34863e-07	128.071	278.727							10	4100.77	4340.65	3822.9	3719.48	3729.13	16869.2	19243.8	14704.8	16148.4	16633.6	12770.8	12827.6	13297.8	0.0223082	0.0223082
M693T184_3			4.77273	0.0531058	1.38817e-07	693.447	184.005							10	688904	599502	678233	782452	577979	39683.3	48730.4	34830.2	40750.6	12692.1	69536.4	59616.6	62822.2	0.0791076	0.0791076
M286T425			0.261383	3.10213	1.39538e-07	286.103	425.433							10	2319.72	2890.59	1681.41	1942.89	2942.11	7401.37	6811.98	7433.46	7203.16	7682.9	6567.74	6073.59	6330.97	0.0390801	0.0390801
M232T453			0.272316	6.59649	1.40444e-07	232.03	452.553							6	766.274	841.721	826.156	576.079	543.408	4940.32	4568.51	4653.07	3961.05	5318.6	2994.94	2190.43	2979.66	0.169064	0.169064
M119T242			2.70881	11.4248	1.4217e-07	119.035	241.947							10	94764.8	27655.9	20291.2	16653.7	18994.6	439335	450749	381988	395657	370007	339213	369211	343048	0.0465782	0.0465782
M195T307			0.157765	3.73649	1.42731e-07	195.087	307.493							7	544.194	662.434	567.99	529.12	622.435	2169.19	2429.58	2346.35	1942.89	2045.6	1656.77	1552.86	1418.78	0.0773373	0.0773373
M480T349_2			0.313223	3.59533	1.45993e-07	480.043	349.373							10	3249.17	2997.69	2217.4	2083.39	1893.43	8944.45	9355.72	9151.33	7911.01	9367.37	8502.34	8549.98	7635.9	0.0625252	0.0625252
M231T351			0.403137	0.309053	1.5202e-07	231.027	351.353							10	5195.27	5875.81	5856.62	5175.2	6171.03	2036.5	1458.49	1604	1628.44	2010.72	2817.79	2947.71	2628.14	0.0574414	0.0574414
M602T348			0.415725	0.290119	1.5279e-07	602.079	347.937							10	5732.46	6593.86	5689.7	5682.83	5648.53	1608.96	1805.84	1211.33	1644.3	2243.8	6194.99	5332.1	6388.37	0.0941739	0.0941739
M204T305			2.26821	12.5961	1.54705e-07	204.087	305.216							10	20473.2	27677.6	22037.2	18759.3	20770.9	316417	228654	260220	282199	294532	135237	129293	152519	0.0867931	0.0867931
M894T86			1.89106	0.134263	1.56762e-07	893.581	86.223							10	132015	105289	101327	109006	104523	14236.2	19814.6	13715.6	13798.5	12569.9	25844.9	24978.1	21918.6	0.085068	0.085068
M532T348			0.205556	0.278818	1.62653e-07	532.013	347.965							8	1558.8	1346.41	1326.25	1541.56	1397.12	508.576	381.672	450.474	286.299	372.143	1252.99	943.098	1598.73	0.259285	0.259285
M690T152			0.74465	0.504681	1.66714e-07	690.326	152.012							10	21653.1	22911.7	22435.6	22429.4	22140	11755.2	10991.7	9725.69	10439.7	13394.7	24303.4	23918.7	26633.3	0.0588666	0.0588666
M900T349_3			0.212157	0.542527	1.73282e-07	900.479	349.166							9	1899.61	1825.33	1787.8	1959.38	1979.1	1009.58	893.097	1077.44	1046.17	1101.25	1625.65	824.256	1674.39	0.347242	0.347242
M132T314			0.175	4.26436	1.756e-07	132.066	313.615							7	421.4	722.518	548.469	541.374	526.717	2300.58	2430.38	2090.51	2273.2	2677	876.093	1538.22	1627.16	0.304619	0.304619
M425T103			0.215944	4.50031	1.78418e-07	425.361	102.617							9	628.107	885.416	823.795	575.603	1038.1	3659.46	3367.66	3679.34	3117.79	3956.57	1796.31	1595.82	1141.9	0.221846	0.221846
M151T243_1			1.06058	12.4332	1.78624e-07	150.592	242.564							10	7307.17	5389.36	4536.2	2306.33	5096.66	59083	55093.2	62286.9	56318.1	73519.2	49099.7	48628.4	41970.3	0.0856219	0.0856219
M721T36			2.27571	0.0919477	1.79655e-07	721.482	36.089							8	162068	138368	133722	173392	168555	16647.9	16113.4	12281.6	21363	4955.25	23351	18245.3	14620.9	0.234052	0.234052
M409T348			0.944393	0.154429	1.84059e-07	409.047	348.037							10	29265.8	31964.2	24017.3	25852.1	27551.2	3913.89	5020.87	3229.13	4008.37	5239.36	20706.7	23609.2	21508.1	0.0683182	0.0683182
M353T294			1.34179	0.351885	1.84669e-07	353.086	293.609							10	61430.7	67095.2	56259.9	69735.9	67001.3	23847.5	24813.5	21751.3	21431.5	21295.4	48921	61191.9	38651.9	0.227569	0.227569
M131T243			2.10427	11.5688	1.88706e-07	131.034	242.56							10	29601.5	21736.2	20985	11179.6	20591.6	235452	257776	209645	219642	281729	177578	177167	176310	0.00365303	0.00365303
M259T260			0.279422	0.262652	1.89042e-07	258.92	260.223							10	2407.81	2874.28	2637.28	2394.48	2850.58	881.992	598.873	730.635	693.737	552.424	1240.04	959.556	1074.28	0.129217	0.129217
M310T301			1.77549	14.0704	1.89291e-07	310.113	300.69							9	10475.4	12472.5	11686.1	12402	11980.4	173828	172871	134767	158145	190773	196755	209173	206114	0.0317133	0.0317133
M409T159			0.27422	6.83275	1.92626e-07	409.304	159.298							9	437.202	813.327	748.977	614.893	802.409	4155	4783.35	4181.05	4821.45	5405.33	2383.88	1936.72	2193.9	0.103347	0.103347
M427T346			0.339935	5.954	1.94404e-07	427.065	345.517							9	1522.02	1599.9	518.667	1350.42	1335.71	7209.54	8244.74	6603.47	7277.86	8333.71	6630.75	5621.8	5464.41	0.107162	0.107162
M471T78			0.70579	18.151	1.94692e-07	471.275	77.87							6	625.168	2254.52	1653.41	1100.17	1445.07	26073.1	23419.7	24676.9	31145.6	23163.5	14207.6	13597.8	12420	0.0677723	0.0677723
M150T343_1			0.290995	5.47946	1.98084e-07	150.017	343.224							9	1111.1	1010.65	1122.48	587.63	1391.81	5835	5838.63	4886.81	6469.53	5592.89	3683.3	4371.03	5027.1	0.154103	0.154103
M271T296			0.860354	0.545593	2.01386e-07	271.003	296.077							10	32113.9	31608.6	33790.3	28802.5	31185.5	16957.8	18506.9	16505.9	17150.5	16810.2	22920	24113.6	22259.6	0.0406836	0.0406836
M399T455			0.633937	0.247512	2.05452e-07	398.883	455.291							10	13129.8	14551.9	11400.4	13395.6	13930.4	2924.24	4236.25	2474.35	3066.77	3735.18	11672.4	9841.14	8154.48	0.177912	0.177912
M213T445			0.697857	0.10577	2.1068e-07	212.98	445.009							10	13510.1	12681.3	16069.4	14688.7	17011.4	1721.67	1611.49	2096.59	1379.57	1013.49	3440.98	3018.8	2348.97	0.187541	0.187541
M857T40			0.514976	0.544391	2.17692e-07	856.567	39.749							7	11268.6	11205.2	10614.1	11523.6	10926.2	5734.18	6985.62	5355.76	6183.31	5975.39	11994	9302.78	11380.6	0.129489	0.129489
M253T104			0.834826	8.99905	2.1935e-07	253.091	104.08							9	3151.01	3097.22	12649.1	2095.11	2238.41	38880.8	44713.4	41868.5	39771.8	43821.1	31179.6	30744.1	33080.8	0.0392375	0.0392375
M391T322_1			0.375384	0.431722	2.19907e-07	391.041	322.322							10	5480.54	5262.6	5235.35	5621.68	5173.91	1932.17	2924.95	2174.49	2148.88	2378.45	4692.74	4050.37	4480.88	0.0742578	0.0742578
M85T295			0.351338	5.16327	2.2251e-07	85.0294	294.825							9	1990.14	1406.65	1443.13	1593.93	1776.32	8748.16	9107.49	7145.81	7976.63	9413.22	5692.09	6356.62	6092.11	0.0553278	0.0553278
M482T349			0.503898	4.47257	2.23917e-07	482.058	349.142							10	4134.87	4448.96	3772.32	4039.07	4681.28	17607.2	19482	16836.3	18357.8	21982.9	14558.3	13274.6	15370.7	0.0733874	0.0733874
M156T312			0.567449	11.4575	2.25663e-07	156.077	311.99							9	1899.47	1356.51	1225.17	1748.58	1436.59	17440.8	18845	15340.5	15614.3	20596.2	10894	10891.7	10687.2	0.0109698	0.0109698
M701T349_3			0.199468	4.53324	2.29166e-07	701.106	348.659							8	703.214	626.147	519.932	720.395	659.347	2901.95	3160.81	2508.52	2781.84	3284.89	2186.92	1951.54	1597.74	0.155102	0.155102
M152T106			0.857337	21.9513	2.29791e-07	152.071	105.602							10	2281.43	1667.85	1880.39	1132.11	1548.72	33191.1	45041	34033.3	34954	39597.2	23511.3	21618.3	22487.3	0.0420412	0.0420412
M635T373			0.179661	4.20892	2.29862e-07	635.196	373.372							7	549.37	602.873	665.857	611.004	617.83	2450.1	2880.53	2671.8	2654.89	2166.99	1321.92	908	1285.89	0.195646	0.195646
M676T488			0.30403	17.8736	2.31235e-07	675.82	488.406							6	395.28	218.566	262.496	279.535	171.274	4934.97	5086.61	3845.03	4424.17	5430.25	3014.83	2765.51	2800.72	0.0471738	0.0471738
M103T126			0.216396	2.29443	2.34957e-07	103.04	126.263							10	4564	3789.88	4429.5	4215.29	3592.19	9438.48	8415.88	10051.3	9728.39	9610.21	5622.18	6031.03	5701.08	0.0374933	0.0374933
M665T371			0.168619	3.16633	2.37341e-07	665.186	370.876							10	886.651	1083.86	1065.82	914.422	902	2872.67	2933.21	3522.51	2872.95	3164.08	2363.94	2531.75	2413.57	0.035383	0.035383
M122T307			0.37029	6.92829	2.40048e-07	122.072	306.574							10	1334.24	1404.36	1219.61	1006.81	1093.64	9319.18	7712.28	7077.79	8535.18	9331.79	5789.2	6640.6	5969.32	0.0731603	0.0731603
M342T32			0.785624	12.1282	2.47016e-07	342.199	32.289							8	2442.78	1612.51	1913.13	1393.93	6594.19	32195.7	29550.3	32423.9	35656.2	39441.8	28223.9	25543.3	26256.4	0.0520479	0.0520479
M491T348			0.914478	0.148816	2.47588e-07	491.05	348.037							10	28714.2	29456.3	22426.5	25084.3	23918.8	3825.08	4063.88	3199.94	3467.87	4729.78	19772.6	17787	19150.6	0.053728	0.053728
M342T125			0.413373	6.36358	2.5797e-07	342.263	125.153							10	1757.42	1667.52	1470.62	1858.83	1807.67	9910.66	12063.9	9296.94	12225.9	10987.9	5552.08	4563.42	5004.26	0.0982743	0.0982743
M582T28_2			0.415673	5.00284	2.58889e-07	582.312	27.673							8	1787.34	3023.15	1558.88	1843.91	4183.71	12361.5	13240.9	11740.8	13292.9	11384.1	7211.24	10337.7	6543.31	0.252229	0.252229
M151T306			0.599341	5.5379	2.66135e-07	151.061	305.87							6	6972.78	3681.22	4525.26	3387.46	3413.94	25072.3	26047	22278.2	21403.6	26925.7	16180.8	16870.5	19025.2	0.0854755	0.0854755
M111T379			1.63855	37.1508	2.67217e-07	111.009	379.197							9	4046.09	3796.5	4076.38	2886.27	2775.69	146739	130159	102348	127843	146057	71293.5	71456.2	70039.5	0.0109302	0.0109302
M950T200			0.898761	0.319611	2.77005e-07	949.527	200.159							10	25802.9	27768.6	25802.6	31795.9	29286.6	9978.21	9257.41	7430.22	8573.09	9652.49	21289.6	22257.7	18636.9	0.0904384	0.0904384
M215T260			0.392865	4.1938	2.82503e-07	215.103	260.287							8	2856.17	3848.73	2875.85	2302.46	2503.67	12231.3	11902.2	11271.3	10963.7	13967.2	9515.25	8839.27	9098.69	0.0372656	0.0372656
M411T384			2.27651	0.194244	2.85068e-07	411.163	383.703							10	173411	190904	153312	162995	144927	28729.4	35402.8	25244.8	29237.6	41743.1	159585	158836	152514	0.0247463	0.0247463
M691T184_2			2.33515	0.0303026	2.87164e-07	691.43	184.38							10	146146	157757	138349	193533	147177	3728.9	6162.7	4295.27	5039.39	4499.53	27858.5	28656.2	31445.8	0.0642409	0.0642409
M426T34			0.70097	15.3706	2.92251e-07	426.226	33.799							6	1566.59	1871.16	815.796	1703.12	2451.98	25241.1	28844	23778.3	21612.3	29770.3	19185.1	19655.2	19832.3	0.0171014	0.0171014
M827T199_2			0.455287	0.147147	2.93939e-07	827.47	198.95							6	5565	6968.31	5675.57	7284.08	6499.4	776.868	1089.85	893.916	775.132	1171.81	2459.16	2190.92	2022.93	0.0989167	0.0989167
M478T34			0.829072	31.055	2.99853e-07	478.224	34.0245							7	1134.71	747.056	941.963	806.779	1841.73	37294.7	30078.4	31634.6	30307	40625.9	17931.6	18389.2	14372.7	0.130121	0.130121
M170T103			0.373102	2.54399	3.05009e-07	170.045	103.405							6	8370.19	8133.82	5859.56	7573.2	8563.89	19438.7	20949.4	17434.9	19857.6	20264.7	18476.5	17214.3	18440	0.0398167	0.0398167
M213T118			0.62417	5.65784	3.06039e-07	213.001	117.879							7	2995.75	7817.7	5379.63	5389.6	1783.5	29665.3	24583.5	25347.2	27430.7	25175.5	20886	19481.5	22420.3	0.0702305	0.0702305
M204T146			0.872441	0.161393	3.06905e-07	204.066	146.261							5	26557.8	22962.1	21825.4	26944.9	20748.1	3582.4	4099.05	3331.24	3240.67	4958.58	33125.6	32739.1	33617.7	0.0132795	0.0132795
M294T243			0.290319	4.31407	3.07253e-07	294.073	243.174							10	1697.37	2031.41	932.1	1492.77	1431.74	7135.21	6393.55	6318.14	5721.92	7155.07	5519.54	7727.83	9245.02	0.249871	0.249871
M786T488_2			0.36262	13.9027	3.09459e-07	786.389	487.904							8	543.717	387.014	750.913	348.909	473.884	7110.37	6803.58	5900.3	6593.86	8410.34	4119.56	4135.24	4180.86	0.00768308	0.00768308
M538T195			0.760498	4.9913	3.13617e-07	538.311	194.975							10	7836.53	9142.95	7584.14	8390.21	7611.46	45031.9	37744.8	40500.1	44931.8	34265.2	21614.4	21433.6	21427.5	0.00493998	0.00493997
M303T242			1.93641	23.9231	3.14202e-07	303.128	241.947							10	10770.6	12253.2	4986.78	2989.39	8258.36	196011	196544	160319	163864	222441	117060	116068	122302	0.0282727	0.0282727
M110T377			1.2948	0.147724	3.16771e-07	110.072	376.545							10	53062.8	61095.1	45077.5	53115.1	46893.2	7707.55	8640.61	6668.16	6209.1	9071.06	38036.8	40203.7	39129.1	0.0276928	0.0276928
M285T25			0.400936	7.08565	3.18721e-07	285.115	25.222							6	1249.22	1161.46	545.716	1351.37	2864.36	8904.65	11440	10395.9	10356.2	9722.43	6798.93	8731.81	5546.59	0.228399	0.228399
M441T455			0.258331	0.346831	3.25514e-07	440.84	455.291							6	2364.24	2470.43	2038.75	2424.67	2596.76	793.209	925.661	782.002	716.609	908.019	1863.84	1930.13	1603.04	0.0961172	0.0961172
M186T405			0.410054	3.27906	3.27217e-07	186.04	404.622							10	5104.01	5956.18	5234.84	5382.16	4714.51	16319.6	16119.8	19907.2	18164	16029.4	17835.7	14413	13089.4	0.162068	0.162068
M359T33_3			0.17865	2.11424	3.28429e-07	359.278	33.373							10	3932.54	3521.66	3654.41	3452.21	3707.08	8399.03	8187.62	7483.64	7006.39	7546.01	5658.23	6703.45	6978.29	0.108038	0.108038
M662T269			0.327969	0.216673	3.314e-07	662.277	268.697							8	3733.67	3723.11	3775.52	3190.2	3074.4	594.925	1045.66	653.531	568.773	928.219	2602.16	2701.83	2791.75	0.0351443	0.0351443
M125T101			1.2426	0.449088	3.4036e-07	125.035	101.099							10	60466	66307.6	54865.4	56950.6	59979.7	27203.2	29241.2	23510.1	26422.1	27707.2	55610	57476.2	56310.6	0.0166952	0.0166952
M146T61			0.415491	6.31572	3.53464e-07	146.082	61.2885							7	1548.96	1412.44	1271.45	2055.03	2431.27	10776.7	12922.6	9335.41	10937.4	11095.6	7031.12	9505.62	9387.16	0.161517	0.161517
M362T147			0.135902	2.70986	3.57109e-07	362.288	147.05							9	754.871	698.413	1054.58	1094.28	926.889	2283.23	2323.95	2534.96	2627.58	2503.32	1473.97	1157.13	779.414	0.305868	0.305868
M230T282			0.562109	0.387781	3.57511e-07	230.046	282.394							10	12360	12912.2	12024.6	10336.3	11007.5	4570.82	4323.81	4409.65	4614.1	4821.38	10176.9	9902.17	8932.61	0.0675945	0.0675945
M325T306			0.41558	4.55955	3.67428e-07	325.132	306.357							10	2162.27	3072.18	3198.77	3098.33	2461.8	12578.2	12572.2	10732.1	13325	14596	10480.7	9541.07	10078.9	0.0469867	0.0469867
M243T448			0.332474	5.75061	3.77131e-07	243.041	448.431							10	1567.22	1255.66	1624.69	1179.58	739.632	6895.53	7618.01	6386.3	7144.27	8568.72	4305.26	4989.8	5441.95	0.1165	0.1165
M823T349_2			0.321456	5.64577	3.89699e-07	823.065	348.605							10	1429.68	1638.24	862.983	1135.86	1033.39	6561.88	7735.88	6286.85	6125.89	7729.56	5563.89	5249.96	5019.46	0.0517788	0.0517788
M1005T111			0.542939	0.209503	3.94561e-07	1004.59	111.007							6	8100.62	10490.2	9465.82	10609.3	8944.71	2353.9	2107.93	1926.8	2219.02	1366.92	5264.54	5512.23	4969.95	0.0517213	0.0517213
M387T419			0.25721	3.94966	3.97838e-07	387.149	418.913							9	1264.49	1741.69	1149.13	1294.08	1314.61	5462.22	5454.18	4738.92	4913.59	6146.57	4476.65	4916	3938.26	0.110204	0.110204
M131T515			5.16511	0.273359	4.03268e-07	131.083	514.569							10	910007	1.02585e+06	925114	847372	798597	252689	285625	172836	232245	288618	772811	882490	862699	0.069643	0.069643
M399T93			0.874723	0.112185	4.03615e-07	399.345	93.178							10	24019.3	24671.8	19777.7	21293.4	27264.6	3876.3	2640.32	2632.04	2983.92	996.097	9964.33	6858.61	5693.5	0.294142	0.294142
M405T120			0.394555	4.28329	4.05003e-07	405.026	119.953							10	2176.11	3813.64	3173.72	2639.31	2234.74	13073	11582.1	10158.4	12950	12363.2	13483.4	13958.1	15305.1	0.0663205	0.0663205
M711T184			0.510496	20.6404	4.07345e-07	711.337	183.7							6	591.517	654.378	454.396	671.199	858.728	11009.4	14791.8	12632.8	12510.5	15728.4	9574.11	8434.17	9662.29	0.0742689	0.0742689
M428T448			0.283786	5.33343	4.10678e-07	428.213	447.516							10	1367.29	945.441	1031.3	1089.52	723.735	5407.42	5460.82	4969.96	5101.44	6566.38	4702.79	3246.19	3502.75	0.203697	0.203697
M1173T383			0.213023	3.2714	4.1563e-07	1173.46	383.44							9	1411.35	1677.65	1256.18	1193.56	1139.54	4261.02	4248.42	4006.25	4270.43	5061.17	2879.06	2681.42	2566.89	0.0582918	0.0582918
M353T413			0.278452	4.55264	4.16164e-07	353.183	413.092							7	1495.31	1393.33	1336.19	915.172	1151.8	6262.68	5410.27	4796.53	5875.55	6299.23	3776.98	3622.82	3709.58	0.0208697	0.0208697
M540T195			0.742651	3.58361	4.17137e-07	540.327	194.796							10	12604.6	13718.8	13913.2	13358.8	13667.2	51017.2	48690.9	44020.2	55078.7	42235.6	28432.5	29759.3	28412.8	0.0267351	0.0267351
M407T243			0.473037	11.4825	4.17232e-07	407.299	242.863							7	1292.25	1599.33	806.59	886.324	753.412	11598.6	12573.8	11491.8	10682.1	14945.9	10252.7	9915.43	9867.08	0.0209834	0.0209834
M1171T482			0.260908	8.54825	4.17283e-07	1171.05	482.304							6	535.47	456.803	453.09	434.46	426.276	4142.5	4176.89	3378.06	3428.98	4586.67	2007.04	2215.63	2413.98	0.0919861	0.0919861
M345T345			0.428031	7.50586	4.17688e-07	345.063	344.614							10	1990.88	956.344	1699.33	1280.59	1464.3	9998.19	11089.1	10531	10372.5	13488.4	10553.9	9144.73	9607.63	0.0735289	0.0735289
M237T34_2			1.98577	17.3454	4.2636e-07	237.149	33.969							10	9124.25	12400.1	6813.28	11139.1	19211.2	211126	221215	170306	177975	237343	167489	177011	186716	0.0542912	0.0542912
M405T419			0.262286	6.00203	4.27934e-07	405.16	419.203							8	675.728	568.403	588.885	582.679	1325.22	4574.94	4629.88	3854.51	5108.92	4284.81	3031.07	2888.76	3332.4	0.0734483	0.0734483
M221T266			0.200027	0.302383	4.31038e-07	221.44	266.107							8	1483.97	1511.31	1381.49	1191.2	1362.78	399.572	510.893	410.596	313.673	461.01	998.455	1421.97	1046.79	0.200589	0.200589
M313T371			1.65976	4.21765	4.31371e-07	313.112	371.074							10	57259	55327.6	49119.5	49080	43079.2	196016	217358	202679	199975	254687	176035	174780	177373	0.00736704	0.00736704
M585T349			0.309694	0.237285	4.3775e-07	584.991	348.605							6	3271.4	3489.53	2629.81	3231.02	3097.24	593.751	765.756	692.986	645.259	1032.14	2448.68	2069.39	1976.87	0.11548	0.11548
M877T472			0.30794	0.260782	4.43614e-07	876.986	471.904							6	3045.04	3657.12	2785.53	3151.14	3237.91	1011.95	989.929	677.938	712.102	748.445	2748.66	3059.56	1965.36	0.2176	0.2176
M161T393			0.705206	3.41413	4.45947e-07	161.045	393.233							9	15088.7	14321.8	13081.1	11896.8	12537.5	42100	47444.1	39710.7	47751.2	51487.4	34949.3	36577.9	34735.8	0.0284455	0.0284455
M786T488_1			0.409179	17.1094	4.51068e-07	785.889	488.007							9	553.85	415.593	545.956	423.269	586.222	8675.93	8500.61	7230.2	8182.02	10610.5	5283.2	5286.9	5574.7	0.0310765	0.0310765
M404T408			0.186872	3.7932	4.51988e-07	404.08	408.499							8	618.624	1053.89	938.612	866.119	520.429	2935.96	3433.65	2750.9	3102.64	2940.83	2475.09	2108.91	2012.63	0.110967	0.110967
M972T200			0.309801	0.260254	4.66494e-07	971.509	200.392							9	2772.66	3206.21	3633.33	3125.94	3415.17	1064.59	888.246	764.698	604.154	882.279	1565.45	1740.71	2016.79	0.128241	0.128241
M174T349_2			2.33584	8.96163	4.70209e-07	174.077	349.124							10	35446.6	36446.5	32337.6	37155.5	32860.4	295540	338253	263661	292760	371319	193769	186776	188766	0.0189856	0.0189856
M865T87			1.25713	0.175659	4.74352e-07	864.546	86.586							10	54055.3	58111.6	42006.3	48454.7	47927.6	8575.18	9684.05	7755.11	10622.9	7375.2	22663.6	21690.1	18297.5	0.109752	0.109752
M372T384			0.424094	7.24726	4.82141e-07	372.14	383.761							6	1591.14	1251.62	1936.62	1467.36	1352.93	12358.9	9121.46	11995.7	11739.8	9860.93	6827.61	4896.92	4518.39	0.228746	0.228746
M159T321_2			0.267931	5.3273	4.89994e-07	159.077	320.961							10	1048.6	876.695	794.027	939.666	900.391	5015.9	4719.91	4135.89	4649.08	5768.39	2923.29	2829.46	2587.58	0.0623041	0.0623041
M843T197			0.448235	0.257481	4.90189e-07	843.497	197.372							10	6745.15	7567.85	6178.72	6316.98	6925.16	2402.46	1895.51	1873.76	1583.41	930.685	1383.75	2349.16	2108.76	0.258095	0.258095
M341T400			0.468373	4.44138	4.92503e-07	341.107	400.264							8	4259.07	3242.9	4742.45	3167.27	3555.94	18816.1	16767.6	18475.5	15978.6	14204.7	11104.4	12470.2	11722.9	0.0581261	0.0581261
M108T377			0.559385	0.133179	4.93437e-07	108.056	376.814							10	9206.93	11346.1	7869	9837.64	9760.94	1319.4	1447.47	1045.71	975.182	1607.55	7810.89	7736.76	7231.6	0.0415169	0.0415169
M644T244			0.277543	3.57857	4.97371e-07	644.22	243.787							10	2205.49	2680.76	1637.35	979.794	2384.74	6930.53	6871.32	6645.24	7259.73	7678.58	9209.2	9571.08	6114.58	0.228937	0.228937
M727T185			0.840778	0.0688795	5.08975e-07	727.408	184.629							7	19972	20725.3	18861.2	25925.5	18619.8	1126.77	1480.85	1430.01	1183.01	1949.98	4977.58	4634.01	6464.43	0.181556	0.181556
M521T26			0.612638	14.0281	5.15857e-07	521.102	26.2255							9	1258.79	1779.03	1992.33	1312.12	1001.25	15517.5	21467.9	23065.2	21809.4	21155.7	12353.2	13633.3	14723.9	0.0874401	0.0874401
M207T298			0.516833	10.2978	5.18982e-07	207.067	298.133							10	1809.55	1366.64	1295.79	1498.32	1313.02	16986.2	17324.7	14592.1	12659.1	13440.4	12068.6	12156.3	12338.9	0.0113172	0.0113172
M85T40			0.581889	0.272472	5.32541e-07	85.0292	40.488							8	12812.2	12259.5	11514.2	10913.1	10054.4	2705.45	4164.61	3608.36	2659.77	2543.49	5602.63	10398.2	9716.15	0.302642	0.302642
M628T32_5			0.356777	7.46465	5.32878e-07	628.396	32.078							7	1236.47	1132.4	731.967	1171.38	970.747	6117.84	8058.97	7938.48	8089.49	8932.12	7102.44	6413.63	7119.67	0.0585516	0.0585516
M181T279			2.59691	18.4938	5.37979e-07	181.071	278.671							10	20549.3	21407.4	16236.7	18030.8	17135.4	363272	359390	280042	312012	411858	247343	235938	242874	0.0237407	0.0237407
M328T301_2			2.2013	50.3166	5.4079e-07	328.123	300.615							10	4929.34	5064.14	4838.97	3620.77	4760.82	250977	245305	183720	212874	275176	159523	173826	165228	0.0433241	0.0433241
M609T455			0.513927	0.292537	5.40939e-07	608.834	455.433							10	10019.2	9729.64	7622.88	8698.7	9276.91	2592.64	2948.65	2370.76	2351.37	3002.33	6964.46	7317.79	7083.93	0.0252348	0.0252348
M568T469_2			0.578223	20.5846	5.44014e-07	568.276	468.86							10	1129.66	703.354	1019.65	777.889	501.27	17554.1	17022.2	14928.7	14658.5	20888.3	8718.63	9223.29	9755.84	0.0561777	0.0561777
M580T157			0.648658	8.51724	5.44535e-07	580.289	157.09							6	3446.46	2742.23	3173.49	2459.98	2836.57	20354.8	29686.9	24110.8	26359.8	24339.7	12923.9	12802.3	11211.1	0.0776228	0.0776228
M568T469_1			0.766872	26.9681	5.47622e-07	567.774	468.86							10	1433.58	841.49	1172.9	1220.05	767.76	29846	28590.8	26079.1	25558.6	36518	15862.4	15615.6	15760.2	0.00787422	0.00787422
M225T33			0.641352	8.04493	5.57085e-07	225.148	32.625							10	3060.05	3748.98	3200.96	2749.14	2385.84	21181.4	26653.6	22756.4	22281.8	28967	22385.8	20790.3	19905.2	0.0597852	0.0597852
M325T241_1			0.3776	5.17179	5.59404e-07	325.11	241.347							8	2017.94	2036.76	2192.15	1622.08	1664.23	11535.1	10649.3	9462.66	9164.05	8492.37	3593.63	6249.56	5416.21	0.267046	0.267046
M681T472			0.303521	0.410974	5.60142e-07	681.032	472.005							8	3535.43	3087.4	3733.71	3594	3507.37	1361.36	1433.89	1788.91	1225.41	1365.18	2728.61	1641.08	2806.83	0.272405	0.272405
M111T233			1.33179	6.15386	5.757e-07	111.02	233.104							10	24190.3	16682.7	15744.5	16612.8	19435.5	115458	118692	89057.1	127008	120037	66673.6	87044.2	84534.7	0.139864	0.139864
M380T282			0.27774	0.0570651	5.78933e-07	380.255	281.762							5	2631.35	2607.35	1927.3	1988.78	2198.51	94.7317	198.644	105.145	129.186	120.17	1673.37	1690.05	1455.88	0.0813308	0.0813308
M389T349_2			0.616583	10.2858	5.80778e-07	389.089	348.59							10	1514.33	2509.76	1930.84	2310.43	2022.83	20985.5	21908.4	17974.2	19214.3	25739.7	11603.3	10968.9	11485.7	0.0297255	0.0297255
M280T418			0.415535	0.35746	5.80924e-07	280.019	418.026							10	6695.73	6744.58	5810.1	5681.34	6277.9	1573.62	2369.29	2633.6	2222.98	2356.69	5051.51	4877.12	4718.42	0.0341244	0.0341244
M503T97			0.196056	2.77565	5.89609e-07	503.099	96.709							9	1771.95	1784.07	1509.27	1976.41	1599.74	4167.29	4977.41	4530.48	5307.79	5002.65	2847.26	2450.3	3369.87	0.159636	0.159636
M341T288			0.789885	30.2026	5.9344e-07	341.125	287.556							10	1089.3	1156.14	913.853	1082.25	844.484	35370.5	34728.9	30006.4	29747.5	23757.8	12745	19009.6	12899.1	0.240061	0.240061
M276T244			0.495168	6.17468	5.94809e-07	276.07	244.403							8	3067.21	3183.06	1618.25	2047.75	2813.77	18417	15376.1	13638.3	14237	16935.7	12061.7	11394.3	10527.3	0.0679183	0.0679183
M269T349			1.03388	0.340976	5.95066e-07	269.111	348.713							10	37000.3	38851.2	33049.8	39224.4	40647.4	11094.2	14093	10611.1	11697.8	16871	31072.7	31738.6	29835.6	0.0312699	0.0312699
M260T52			0.616244	4.82124	5.98555e-07	260.033	51.754							10	5826.05	4705.5	5831.43	7955.92	4084.42	32577	24690.3	27497.3	25533.1	26641.4	15721.6	5517.96	16808.3	0.491108	0.491108
M472T107			5.45034	0.185332	6.09934e-07	472.244	106.745							10	782289	929906	1.03674e+06	973441	1.0248e+06	134962	273454	215193	141806	114388	512597	335467	490344	0.21627	0.21627
M329T243			0.456037	8.67937	6.30545e-07	329.124	242.558							8	860.936	1671.75	1726.85	2029.88	677.012	12969.4	12837.1	9955.6	10911.7	13790.4	8641.13	8136.06	9604.85	0.084857	0.084857
M564T349			0.445603	4.29608	6.34541e-07	564.061	349.172							10	3594.91	4169.45	2909.84	3510.94	3373.38	14971.4	16016.8	12914	14003.5	17527	12050.7	11822.6	13469.2	0.0716702	0.0716702
M412T427			0.242547	0.305261	6.37942e-07	412.028	426.925							8	1974.73	2198.41	2336.51	1861.58	1918.04	737.909	702.718	649.312	473.262	577.714	1501.79	1694.69	1648.53	0.0623705	0.0623705
M546T269			0.162898	3.09623	6.39942e-07	546.282	269.218							10	875.7	859.95	668.585	1133.44	1033.99	2737.17	2655.64	2866.03	2650.6	3245.49	1341.55	1544.73	1772.87	0.138938	0.138938
M520T312			0.181915	3.78912	6.47647e-07	519.94	312.273							7	805.442	702.482	516.12	793.88	954.241	2660.88	3285.14	2760.26	2561.78	3025.14	2492.79	2604.09	2499.47	0.0246502	0.0246502
M651T347			0.508221	7.41227	6.48102e-07	651.094	346.623							10	2341.02	2743.61	1338.5	2046.33	2020.58	14618.4	16584.1	13656.2	14189.5	18706.8	15414.7	15195.9	15056.1	0.0118745	0.0118745
M595T241			0.265667	9.72768	6.48628e-07	595.409	240.711							6	523.165	426.673	351.183	339.969	395.401	4441.77	4328.36	3634.28	4275.56	3129.4	2451.09	2796.17	1140.25	0.410319	0.410319
M809T295			0.193229	0.477239	6.51351e-07	809.008	295.013							10	1399.54	1477.66	1602.54	1522.29	1428.7	595.089	771.908	801.378	620.191	757.663	1474.41	1246.58	1213.59	0.108287	0.108287
M328T192			0.344391	4.96655	6.60587e-07	328.221	192.042							10	1687.69	2281.89	1564.8	1733.88	1293.39	8298.09	10155.7	7903.55	7488.87	8675.58	5825.13	5426.91	7078.43	0.141055	0.141055
M252T45			0.880047	3.95496	6.63315e-07	252.424	45.3815							10	15675.8	19484.6	13326.6	12909.3	19596.1	71343.3	70723.6	63749.5	56143.7	58362	38893.3	39783.5	40514.1	0.0204311	0.0204311
M364T468			0.196994	3.53536	6.74699e-07	364.17	468.347							7	1142.98	810.6	1122.56	1002.31	829.805	3631.88	3606.67	2917.72	3319.63	3876.55	2542.54	3772.45	3209.15	0.193932	0.193932
M548T349			0.227268	3.15271	6.75688e-07	548.03	349.25							10	1900.53	1226.39	1804.1	1520.06	2540.99	5005.13	5783.54	5962.78	5801.02	5796.93	4341.06	4649.81	4184	0.0539631	0.0539631
M97T432			1.49133	0.433756	6.75966e-07	96.9602	431.742							10	83231.9	96197.2	88458.4	76857.9	82946	33695.5	39059.4	38625.4	34433.8	39699.5	62443.2	66682.3	58235	0.0676288	0.0676288
M1003T239			0.190262	0.254615	6.88339e-07	1002.52	238.99							6	1256.61	1204.18	1126.84	1152.2	1326.82	310.818	503.625	283.685	274.236	172.298	337.855	519.636	368.444	0.238178	0.238178
M851T502_1			0.530146	15.7566	6.89032e-07	850.938	501.639							10	1102.95	823.682	991.421	1013.16	720.804	14127.3	15184.1	12247.9	13626.5	18114.4	8577.41	9448.05	9600.53	0.0599404	0.0599404
M259T168			0.862982	9.57769	6.93988e-07	259.058	168.051							9	3872.02	6035.03	4226.18	4395.29	3460.18	41197.3	46272.6	35730.9	37395.4	50004.8	22607.1	27052.2	31494.4	0.164268	0.164268
M407T161_2			0.268111	6.5598	7.03661e-07	407.289	160.604							9	555.455	811.944	705.185	556.495	830.94	4356.19	5118.21	3664.96	5109.55	4448.12	2068.09	2461.26	2388.85	0.0907383	0.0907383
M663T266			0.576844	0.236776	7.26193e-07	663.287	266.2							10	11736.1	12700.8	11219.7	9806.36	9597.43	2213.96	3095.21	2372.78	2496.37	2858.64	9209.85	9362.4	9423.95	0.0118119	0.0118119
M1172T482_1			0.282368	10.0896	7.29672e-07	1171.55	482.209							6	399.91	440.894	489.225	401.098	486.172	4458.09	4340.15	4079.31	3918.49	5575.57	2453.53	2846.72	2959.97	0.0965358	0.0965358
M850T502_2			0.754763	16.9351	7.3885e-07	850.437	501.676							10	2484.99	1640.53	1602.84	1784.55	1187.74	29154.3	30420.2	24527	26864	36381.2	18246.6	17521.2	18762.1	0.0342956	0.0342956
M436T202			0.614004	7.69024	7.5114e-07	436.244	202.202							10	1996.94	3197.25	3714.54	2862.61	2876.42	21370	24552.7	18193.8	22171	26357.3	16945.5	17433.9	18682.9	0.0506574	0.0506574
M283T169			0.947057	3.03136	7.52539e-07	283.05	169.358							10	36637.6	33940.3	27907.3	33314.9	28369.6	105563	108096	94866.9	83745.3	93260.4	56697.3	68638.5	66809.9	0.100419	0.100419
M384T303_2			0.173802	3.34467	7.5391e-07	384.183	303.245							10	849.6	1054.26	692.887	828.19	808.518	2635.65	3067.35	2523.4	2718.76	3214.36	2654.2	2322.93	2574.31	0.0686771	0.0686771
M437T438			0.312363	0.374622	7.72743e-07	437.031	437.674							10	4073.24	3429.48	3750.93	3346.65	3396.54	1208.38	1508.52	1558.1	1088.23	1378.77	2759.74	2493.67	2184.61	0.116092	0.116092
M239T100			0.763832	0.261252	7.76765e-07	239.164	100.447							6	17587.2	22800.7	20006.1	17656.8	20031.7	5155.81	5849.42	3613.9	4845.47	6159.64	15912.9	16513.8	17127.2	0.0367583	0.0367583
M245T374			0.660202	0.130509	7.94309e-07	245.059	374.383							10	14005.1	16153.4	12793.5	12773.4	11163.2	1629.26	1665.91	1307.46	1627.73	2499.18	11423	10734.1	10149.3	0.0592022	0.0592022
M505T28			0.383648	9.43177	7.99856e-07	505.108	27.999							7	1007.25	765.545	574.116	1074.09	1057.66	8218.77	10583.6	7543.45	7912.2	7983.74	4854.44	6255.58	5292.64	0.131093	0.131093
M73T389_2			1.08775	2.00521	8.0598e-07	73.0303	389.322							10	219873	202350	186397	174418	181645	385675	381145	356807	381973	428793	352482	370717	354972	0.027512	0.027512
M905T176			1.16632	47.3823	8.08978e-07	904.557	175.519							7	1330.47	1771.42	1330.53	1353.49	1391.88	49967.1	69743.9	76313.3	76905.2	67170.4	29912.4	35875.3	39371	0.136441	0.136441
M234T48			0.65445	3.66746	8.09842e-07	234.043	47.5585							10	8159.42	10348.9	8189.24	13072.4	11494	34239	37277.6	33427.4	40370.7	42693.8	30301.8	29804.3	31429.9	0.0272992	0.0272992
M764T268			0.284978	0.14395	8.17246e-07	764.372	268.5							6	2730.06	2951.85	2670.36	2155.27	2176.93	420.898	375.189	308.819	347.858	373.164	1678.73	1893.17	1615.34	0.0842047	0.0842047
M200T48			0.710611	3.65927	8.31563e-07	200.056	47.556							10	11467.9	9667.93	11906.8	15561.6	12203.1	41160.8	51603.1	39816.8	42603.2	47326.3	35276.8	36272.2	33464.7	0.0406636	0.0406636
M239T435			0.459048	0.736928	8.34437e-07	238.89	434.882							10	11104.5	10308.2	10727.3	11263.1	10495.1	7805.54	8290.82	7657.76	8024.04	7940.99	10019.8	8936.24	11100.5	0.108011	0.108011
M352T82			0.845888	4.67862	8.50754e-07	352.283	81.686							10	11563.4	16097.9	10110.7	7075.4	11338.1	55360.7	59335.4	43061.3	52289.9	52823.3	24574	26867.2	26214.9	0.0456464	0.0456464
M427T108_2			3.99412	0.0799969	8.81858e-07	427.319	108.429							10	422291	557333	532723	390387	494728	24136.6	64021.9	36625.4	23886.7	43118.8	163476	158970	154395	0.0285654	0.0285654
M905T349_3			0.291924	5.09337	8.88342e-07	905.068	348.605							10	1070.19	1532.42	769.561	1238.43	1213.84	5763.74	5946.74	5224.26	5560.9	7170.42	5650.4	4547.88	5372.44	0.110476	0.110476
M440T201			0.155017	3.87779	8.97163e-07	440.265	201.291							8	521.327	546.294	408.423	640.691	439.846	1899.07	2010.81	1725.39	1935.93	2342.7	1407.05	1673.9	1036.91	0.233049	0.233049
M413T439			0.185664	2.53159	9.02355e-07	413.22	439.388							10	2537.05	1563.84	2579.35	2410.06	1924.87	5119.19	5559.13	5690.34	5449.85	6067.4	4839.74	4885.35	4934.29	0.00967736	0.00967736
M516T408			0.353057	5.55755	9.10346e-07	516.118	407.995							9	1233.95	1465.28	1147.27	2012.47	1671.19	8058.71	9118.48	7225.49	7599.3	9847.39	6095.07	6522.42	6439.02	0.0356609	0.0356609
M767T33			0.345545	4.45588	9.1427e-07	767.401	33.29							6	1813.74	1802.12	1669.34	2283.64	2334.17	10427.9	9477.07	8249.82	8211.54	7760.32	5243.86	6004.4	7380.8	0.17443	0.17443
M850T502_1			0.824276	16.9297	9.22588e-07	849.935	501.639							10	3244.58	1938.84	2074.72	1982.19	1158.51	35206.9	35038.4	30050.5	31583.4	44169.7	21339.1	20705.8	21324.3	0.0171122	0.0171122
M394T70			0.513179	3.78123	9.26979e-07	394.33	70.291							10	4916.7	4905.87	5337.59	7620.1	6813.8	21679.2	24218.9	19267.7	25448.9	21287.2	9027.16	9396.45	13250.2	0.221529	0.221529
M137T376			1.60376	0.147046	9.2869e-07	137.035	376.134							10	84352.2	95843	68568.1	80275	69895	11221.6	12431.6	9698.7	10678.1	14631.6	64466.7	65387.5	61324.2	0.0334317	0.0334317
M109T372			0.619538	2.52734	9.29017e-07	109.041	371.758							10	23205.5	23717.1	21129.2	19816.8	19074	50234.4	55326.1	49724.8	52814.7	62180.1	46472.8	46108.1	46990.9	0.00953468	0.00953468
M225T48			1.13075	3.81618	9.29899e-07	225.185	47.686							10	28415.1	30745.8	27537.4	24698.8	28698.7	115254	104125	98689.1	124517	92044.8	55653.9	51849.8	54525.4	0.0361745	0.0361745
M327T265			0.544603	0.261133	9.31186e-07	327.19	264.905							10	11156.6	10803.1	9663.49	8988.16	9026.72	2381.56	3321.35	1911.1	1997.2	3350.89	8762.84	8863.08	8723.94	0.00817351	0.00817351
M523T408			0.284267	5.65065	9.37764e-07	523.108	407.983							8	821.831	829.39	891.008	1121.74	1080.95	6123.5	4217.23	5242.81	5797.12	5431.21	4343.95	3550.83	2754.29	0.223915	0.223915
M577T46			0.650813	0.305757	9.3803e-07	577.421	45.814							9	13464.7	14736.8	15887.9	16188.6	13241.6	2663.35	4670.82	4846.32	5060.6	5238.05	10822.4	11610.1	9814.91	0.0837127	0.0837127
M207T74			0.548574	3.88513	9.52003e-07	207.05	73.789							10	6830.89	6984.92	6051.67	6883.2	5681.25	25486.4	22100.8	22578.1	29741.1	26095.8	18267	17942.2	20965.2	0.0870775	0.0870775
M80T431			0.380668	0.490938	9.55072e-07	79.9573	431.225							10	6509.77	5772.75	6061.64	5512.91	5487.57	2682.66	3331	2748.16	2758.83	2885.72	4566.08	5386.2	4259.36	0.122981	0.122981
M734T39			2.41151	0.0666297	9.626e-07	734.474	39.149							6	179966	136968	160145	207943	175560	16628.3	16746.9	14754.3	2088.64	7122.2	33795.7	32803.7	30048	0.060274	0.060274
M187T341			0.33099	2.43632	9.69397e-07	187.072	341.064							10	7331.65	7854.22	6827.35	6643.54	6617.89	16180	16012.1	16686.6	17080.4	19981.1	12949.3	13112.2	14703.8	0.071337	0.071337
M394T473			0.268773	4.97025	9.72452e-07	394.181	473.189							6	1221.48	1067.81	896.349	993.651	914.669	5242.42	5462.65	4064.18	4774.8	5774.18	4324.97	3189.36	2954.66	0.210006	0.210006
M1184T383			0.218449	0.318067	1.00482e-06	1184.47	383.353							6	1838.62	1628.03	1495.08	1689.77	1653.55	500.653	469.233	353.358	569.625	748.689	1448.06	2395.74	2833.06	0.318114	0.318114
M825T57			0.976755	0.1091	1.01499e-06	824.539	56.969							6	24785.8	30464.3	35009.8	30704.5	25041.8	3811.56	3526.56	3256.33	3635.7	1699.18	8877.21	7769.03	7576.61	0.0869406	0.0869406
M633T494			0.088617	1.5998	1.02015e-06	633.123	494.025							10	16194.3	14716.8	15846.4	14128.7	12728.5	23790	22758.3	24111.8	23839.1	23269.2	15022.2	15568.3	17697	0.0878044	0.0878044
M553T349_2			0.56152	8.78796	1.02023e-06	553.095	348.605							10	2399.89	2239.32	1705.5	1846.58	2131.52	16884.2	19667.3	14537.3	17975.7	21651.8	10954.4	10980.8	11857.2	0.045608	0.045608
M369T393			0.429708	0.235334	1.02356e-06	369.116	392.657							10	5818.78	6710.7	5460.98	6492.15	5754.23	1148.99	631.903	1533.46	1618.96	2182.44	4482.04	4883.66	5120.08	0.0668036	0.0668036
M231T452			1.01023	7.98547	1.02562e-06	231.027	451.748							10	7369.92	10265.1	5900.76	5329.68	8908.49	60284.5	68004.2	50392.8	53059.5	69902	62141.3	53858.5	36268.7	0.260311	0.260311
M69T31			1.16526	0.548831	1.02692e-06	68.9957	30.625							10	53552.7	63130.3	53661.8	57409.3	58678.5	32184.3	33378.4	31643.4	28440.7	31556.4	55704.9	52507.1	56842.4	0.0408552	0.0408552
M495T53			0.245219	3.23079	1.03461e-06	495.365	52.5565							9	1783.29	2152.88	1979.9	1576.34	1693.95	5447.86	5703.54	5364.25	6218.54	6944.99	3909.42	3667.29	4893.81	0.156276	0.156276
M530T47			0.195357	2.64841	1.05035e-06	530.422	46.715							9	1510.24	1964.21	2049.55	1746.53	2142.41	5678.57	4934.54	5148.65	4487.58	4680.02	4109.1	2910.84	2701.95	0.234317	0.234317
M367T27_1			0.459273	12.4147	1.05355e-06	367.01	27.182							6	491.709	941.386	1005.32	1180.18	1035.64	10251.8	10737.3	9927.68	14019.1	12845.2	9833.65	8170.61	9581.49	0.0974717	0.0974717
M399T264			0.393287	5.47302	1.05916e-06	399.147	263.978							10	1935.45	2573.24	1689.16	1898	1413.15	11372.8	10935.6	8424.08	9569.9	11740.5	6190.98	5099.1	5896.19	0.0986021	0.0986021
M268T298			0.739912	6.83708	1.06399e-06	268.129	297.593							10	4652.21	4864.1	4504.08	4730.38	5938.39	32161.7	35949.1	27398.7	32754.9	40537.3	21866.3	21966.3	21810.1	0.00361395	0.00361395
M789T146			1.4715	2.95727	1.06831e-06	788.541	146.4							10	96303.2	86999.6	72767.7	71550.6	76124.3	268268	242820	222825	253991	206079	66942	65273.8	59396.1	0.0620596	0.0620596
M201T434			0.33972	6.70105	1.07059e-06	201.051	434.387							10	454.053	1489.69	1204.12	1228.83	1048.52	6453.12	7984.55	6261.81	7114.05	8541.12	5778.29	5534.63	5270.05	0.045985	0.045985
M521T44			1.18324	16.3356	1.0771e-06	521.254	43.7745							7	4908.33	7678.43	3859.66	2955.83	3337.05	55013.5	85152.5	74678.3	74571.4	82044.4	37543.2	42638.8	35275.4	0.0979866	0.0979866
M326T146			0.573425	5.43069	1.07765e-06	326.17	146.359							10	4782.9	4576.4	3110.39	4023.39	3903.3	21979.5	24780.5	18434.3	20081.8	25490.2	17335.4	18203.7	17653.1	0.0247788	0.0247788
M170T241			0.807004	16.3656	1.08025e-06	170.045	241.347							8	2508.15	2057.55	2349.33	1085.62	2328.6	38660.2	39821.8	29591.8	33324.4	27646.3	21631.3	24891.4	24246.2	0.0731839	0.0731839
M471T349_2			0.582612	9.76606	1.11778e-06	471.091	348.605							10	1457.93	1757.58	1848.39	2590.6	2154.34	17821.9	19931.8	15886.9	18482.6	23670.5	10829.1	10372.7	10485.1	0.0225166	0.0225166
M411T105			0.209876	4.57168	1.12102e-06	411.344	104.597							9	555.45	1069.66	458.069	740.247	879.852	3016.6	3852.16	3444.47	2984.9	3632.11	2076.49	1828.84	1444.14	0.178696	0.178696
M319T29_2			0.842052	16.013	1.12274e-06	319.192	29.467							10	2177.91	2039.41	1750.06	2547.93	3146.54	29555.7	39986.6	32756.8	40434.8	44007.6	27441.3	23245.7	28635.6	0.107063	0.107063
M429T299			0.229935	3.68071	1.12308e-06	429.138	298.85							8	1017.71	1161.63	1599.2	1613.48	986.638	4475.53	5042.24	4284.06	4285.21	5390.94	4196.21	5582.97	4525.52	0.151952	0.151952
M117T161			1.15164	10.5306	1.12614e-06	117.055	161.187							10	8312.71	7569.69	6186.2	6820.73	6223.18	78534.7	70062.5	56889.2	87668.2	76600	42193.2	39043.1	42377.9	0.0454886	0.0454886
M92T170			1.14972	0.598731	1.13063e-06	92.0253	170.021							10	61290.1	58139.7	59031.3	57101.1	56528.3	33359.1	33849.4	30778	36878.3	40018.7	51213.7	55657.7	59209.9	0.0723689	0.0723689
M251T246			0.590929	7.36492	1.13162e-06	251.102	245.603							6	3669.3	1609.27	3025.33	2734.21	3313.2	20371.1	21953	17047.6	20862.5	25461.9	16486.2	18429.4	15982.8	0.0761493	0.0761493
M331T161			0.418277	2.5568	1.13894e-06	331.076	161.132							9	11499.7	10466.5	8528.59	8976.75	9468.28	25931.7	27266.3	22397.3	26854.2	22679.8	19944.1	20190.8	20284.1	0.00872387	0.00872387
M333T38			0.445162	0.238409	1.14523e-06	333.277	37.907							7	5673.85	7220.69	6215.06	6422.21	7250.54	1589.85	781.498	2040.87	1366.66	2036.74	2270.45	2837.66	3282.44	0.181356	0.181356
M360T123			0.469139	2.93375	1.15048e-06	360.154	123.244							10	7694.25	7764.34	11387.4	6080.22	9960.96	27579.2	24844.1	23827.2	26652	22917.3	15886.6	16322.1	16928.5	0.0319467	0.0319467
M635T349_2			0.579861	8.77688	1.15097e-06	635.098	348.605							10	2324.79	2533.6	1678.7	2439.3	2066.72	17491.7	20924.8	16225.2	18666.9	23615.3	13636.3	10707.5	12645.8	0.120826	0.120826
M150T230			1.40854	0.371029	1.15102e-06	150.042	229.867							10	78736.2	76268.7	63516.5	75005.6	66141.8	25446.7	24952.9	23258	26299.5	33490.3	79865.5	80326.6	78134	0.0145514	0.0145514
M787T147			1.01457	0.440001	1.15675e-06	786.525	146.642							10	41399.7	43001.7	35363.7	41342.7	37016.9	16050.4	16152.9	16164.1	20588.5	18219.3	22450.7	22508.7	21124.8	0.0355374	0.0355374
M187T349			1.39973	0.341457	1.16051e-06	187.109	348.713							10	65779.2	63977.1	63716.4	75816.1	79342.9	24407.4	26314.3	19733.5	21907.5	26679.8	51548.9	52322.4	50517.4	0.0175964	0.0175964
M642T173			0.319208	4.09411	1.17829e-06	642.385	172.714							10	1734.48	1877.03	1835.01	2479.08	2268.81	9077.94	8936.21	9009.52	6636.4	8076.93	4776.95	4448.11	4757.32	0.0395747	0.0395747
M100T375			0.399392	6.5249	1.18213e-06	100.048	374.504							10	1853.65	1787.11	1259.17	1652.76	1132.17	9844.67	10349.4	8867.73	8787.67	12293.4	8965.01	8830.48	9320.58	0.0280152	0.0280152
M662T295			0.204891	0.411698	1.18517e-06	662.012	295.437							10	1536.85	1529.58	1520.67	1566.93	1673.06	572.031	697.594	469.695	623.79	859.283	1430.14	1834.26	1481.16	0.139125	0.139125
M1086T35			0.167847	3.58219	1.18652e-06	1085.67	34.705							6	520.486	630.575	747.852	1026.47	595	2784.66	2759.99	2313.05	2265.18	2487.82	1605.08	1981.23	1377.03	0.184418	0.184418
M219T422			0.2114	2.67346	1.19339e-06	219.061	421.553							10	2278.62	1845.86	2261.2	1978.73	2114.96	6532.27	5632.38	4984.38	5323.98	5543.19	4260.26	4242.83	4641.01	0.0513605	0.0513605
M256T349			0.668356	5.39274	1.19438e-06	256.079	349.133							9	4868.75	6418.12	6060.54	5986.14	4805.89	27194.8	32463.2	26778.1	28604.6	36708	20444.2	19993	21285.8	0.0318914	0.0318914
M302T17			0.243744	4.19649	1.20649e-06	302.075	16.99							6	841.12	1218.18	1114.56	1166.51	1113.31	5094.47	4730.19	3769.73	5101.36	4190.54	3241.75	1073.11	1878.68	0.53097	0.53097
M255T488			1.19379	0.179065	1.22051e-06	254.912	487.621							8	37091.5	49105.3	41182.2	47045.3	52707.7	8878.01	7042.57	9913.46	8850.07	5987.31	30264	23380.5	22050.6	0.174723	0.174723
M257T141			1.36227	0.207342	1.22474e-06	257.175	141.332							8	56835.8	62710	51448.7	58863.8	71577.2	7077.6	15824.4	12690.7	11685.2	15222.4	39430.3	15570.1	15591.8	0.585168	0.585168
M272T454			0.398267	0.325863	1.227e-06	271.999	454.258							10	5826.33	5697.67	5768.27	4977.21	5902.82	2548.71	1319.19	1472.12	2271.83	1568.47	6837.5	6700.07	4495.04	0.218694	0.218694
M85T277			0.348852	3.81622	1.24044e-06	85.0294	277.134							10	2525.08	2842.57	2531.58	2859.43	2583.64	8937.86	10588.3	9335.78	9839.06	12216.2	7802.15	8014.25	10139.3	0.149387	0.149387
M99T374			1.83866	7.64349	1.24489e-06	99.0454	374.286							10	30138.1	28316.7	24345.2	26931.3	22101.9	195809	201653	166328	194088	249787	190920	188717	196508	0.0209131	0.0209131
M645T244			0.416398	4.01394	1.2473e-06	645.217	243.776							10	4974.3	4673.12	2919.8	2089.84	3207.28	14512.6	12874.3	13139.8	14783.5	16396.3	13796.8	16410.5	11620.9	0.171999	0.171999
M269T364			0.251553	4.4465	1.25453e-06	269.013	363.526							9	1115.24	913.435	1145.13	1305.29	1138.72	5214.66	4974.68	5640.35	3898.83	5251.05	3778.78	3467.61	3236.66	0.0778537	0.0778537
M684T348			0.381507	0.31797	1.25455e-06	684.082	347.937							10	5113.46	5970.6	4396.96	4965.29	4959.98	1608.83	1788	1496.67	1351.1	1833.85	4661.54	5375.65	5524.92	0.0889577	0.0889577
M198T207			0.608015	17.4618	1.25598e-06	198.077	207.449							6	1156.51	1138.53	1119.26	1153.21	937.079	19902.8	22429.5	16379.5	15521.3	21886.8	13551.6	13387.6	14516	0.0441206	0.0441206
M335T322			0.583743	7.34489	1.26234e-06	335.144	321.569							10	2930.91	2542.51	2639.21	2753.46	3215.68	19857.5	23384.8	18057.5	17661.5	24467.7	13131.2	14497.7	12858.1	0.0650896	0.0650896
M902T201			0.909538	8.04646	1.28627e-06	901.528	200.768							10	6060.42	8009.65	4589.29	5539.02	5945.13	59319	50555.2	39467.8	47826.1	45380.6	21350.3	21620.2	20931.8	0.0162838	0.0162838
M733T347			0.432014	6.30984	1.29529e-06	733.1	346.684							10	1818.55	2587.86	1794.76	1639.44	1582.93	10399	12234.4	10773.8	11389.6	14664.1	12065.3	11730.4	11693	0.017329	0.017329
M813T120			2.72702	0.0989037	1.30004e-06	812.541	120.189							9	283519	223357	186420	223385	214085	20294.4	26969.2	22377.7	21753.4	20442.3	67480.9	72739	44987.8	0.238769	0.238769
M507T46			0.856471	7.44303	1.30826e-06	507.437	45.765							10	6056.2	4710.95	5437.58	6474.95	6665.69	51973.3	47138.8	41541.1	43389	34376.2	16080.6	20805.5	16691	0.1439	0.1439
M331T403			0.6304	7.40477	1.31152e-06	331.123	402.806							10	3807.56	2702.75	3104.31	3788.95	2785.23	22611.8	25528.3	19734.7	22764.7	29234.8	16978.2	16165.9	16949.6	0.0276056	0.0276056
M566T192			1.38735	3.12445	1.31636e-06	566.343	192.22							10	58335	55937.2	71855.9	57280.2	67321.1	218774	185780	201188	204218	160898	96905.3	94687.6	89009.4	0.0435392	0.0435392
M736T105			5.33724	0.0286867	1.31963e-06	736.489	105.087							10	969069	661743	719998	969030	824641	20057	30913.2	29198.3	24722.6	14000.4	53471.9	83661.5	44983.9	0.334864	0.334864
M319T283			0.505034	0.171657	1.32039e-06	319.075	282.627							10	8490.94	9363.71	9085.4	6797.39	7049.57	1306.75	1587.57	1280.57	1520.62	1305.87	5566.78	5300.29	4889.18	0.0649955	0.0649955
M675T488			0.359902	18.545	1.35128e-06	675.319	488.438							7	531.561	232.181	367.142	390.699	274.345	6938.53	6784.17	5518.49	5774.93	8289.33	4463.42	4210.64	3681.99	0.0968138	0.0968138
M309T244			0.41061	3.42898	1.36212e-06	309.049	243.776							10	5012.31	3743.6	3943.13	4968.45	5033.58	16231.4	17177.8	13815.9	13421	17195.5	14464	17954.3	18245.6	0.124602	0.124602
M548T201			0.146845	2.55747	1.36688e-06	548.233	201.042							7	1510.05	1298.11	958.069	1312.92	1093.01	3129.94	3551.05	2845.97	3227.74	3030.42	2234.17	2337.28	2636.88	0.0870623	0.0870623
M128T344			1.4768	4.55651	1.36875e-06	128.035	343.692							10	36298.1	40062.6	33769.9	33317.7	32913.4	157321	164664	144029	141662	195918	103069	104880	110911	0.0386317	0.0386317
M573T456			0.266652	0.303815	1.36976e-06	572.786	455.769							6	2226.84	2470.52	2309.01	2429.09	2932.94	630.865	744.43	623.115	852.783	906.518	2069.91	1698.77	1239.7	0.24911	0.24911
M253T243			0.692714	4.70693	1.38346e-06	253.092	243.215							10	11106.8	8669.22	5636.38	5135.41	7831.71	34159.9	37850.2	32761.5	43044.9	32833.2	33293.4	32632.9	33828.5	0.0180119	0.0180119
M519T46			0.275983	3.66826	1.38514e-06	519.438	46.239							9	1767.5	2046.95	1563.7	1785.56	2152.47	6786.16	6008.53	7268.41	6088.82	8022.26	2763.62	3885.44	3162.69	0.173866	0.173866
M230T32_2			0.465319	12.819	1.38814e-06	230.09	31.669							6	1029.48	1144.12	1037.48	422.18	1003.36	9331.23	14677.4	11603.3	11630.6	12194.2	9920.79	10163.6	9227.65	0.0497075	0.0497075
M231T172			0.495341	0.244062	1.38913e-06	231.159	172.104							10	9311.9	7933.55	7714.91	8526.95	7064.1	1274.08	1944.9	2012.58	1621.79	3043.71	4414.19	5836.27	5505.61	0.141694	0.141694
M1008T420			0.74345	23.482	1.40434e-06	1008.46	420.269							10	1525.26	1091.55	1150.97	1024.74	1130.99	30782	27489.6	22100.6	24795.8	33927.7	15251.5	17749.6	15369.3	0.08742	0.08742
M1146T295			0.194533	0.337562	1.40436e-06	1146.1	295.167							7	1434.67	1433.64	1424.6	1143.35	1298.3	397.806	516.075	385.361	387.008	587.08	1042.28	1428.35	1051.23	0.187709	0.187709
M307T322			1.61956	10.1289	1.40708e-06	307.122	321.569							6	14506.2	15499.6	13523.1	15083	13809.1	164814	146443	118033	130183	174072	86863.7	88815.2	92579.2	0.0324899	0.0324899
M382T494			0.199195	2.3146	1.40892e-06	382.098	494.074							10	3414.31	3085.37	4191.56	3532.53	2927.72	7746.06	7007.9	7918.01	8468.47	8558.43	4502.7	6315.89	4970.18	0.178869	0.178869
M582T396			0.172456	4.88355	1.41641e-06	582.186	395.911							7	376.866	491.643	394.72	554.81	351.93	2275.04	2338.22	1633.1	2105.94	2244.85	1405.75	1068.05	1215.96	0.137636	0.137636
M387T372			0.320678	6.23975	1.4252e-06	387.159	372.122							6	882.302	1738.31	803.312	747.36	1149.99	6210.74	7883.05	5583.95	6348.78	7176.95	3621.06	3415.47	3476.27	0.0301383	0.0301383
M229T105_1			0.903979	14.7151	1.42622e-06	229.048	104.799							10	2945.8	4333.11	2617.06	2323.22	2724.98	33723.3	46099.6	46410	40696.1	52975.6	34831.6	33557.8	36312.4	0.0394996	0.0394996
M317T293			0.168228	3.71304	1.4277e-06	317.12	293.15							8	466.877	733.07	734.151	763.672	573.273	2744.22	2190.57	2172.08	2308.86	2729.78	794.763	1737.89	621.863	0.571259	0.571259
M524T408			0.602472	7.33057	1.44254e-06	524.105	407.983							10	2668.22	2313.77	2875.07	4373.75	2843.65	25486.7	16853.6	21331.8	23253.5	23578.6	18739.7	11891.1	11018.6	0.304575	0.304575
M839T117			5.16873	0.0275977	1.46873e-06	838.556	116.73							7	1.0108e+06	755294	662266	733066	734295	21457.3	31429.2	23573	14219.5	16834	173577	184893	133117	0.166118	0.166118
M831T198_2			2.80335	0.214789	1.46909e-06	831.499	198.101							10	227932	220338	262146	284323	284938	65459.2	65247.5	63110.1	58469.6	22573.7	26442.7	50239.5	23605.4	0.437553	0.437553
M357T279			0.453699	0.539466	1.47583e-06	357.106	278.918							10	8593.9	9077.49	8826.26	8813.18	7897.89	5389.22	4140.17	4191.13	5047.54	4541.59	7160.66	6994.13	7024.83	0.012553	0.012553
M439T456			0.275036	0.355431	1.48681e-06	438.849	455.921							8	2947.11	2882.09	2607.82	2386.34	2916.17	909.38	1256.42	1100.21	758.278	859.174	1885.02	1609.21	401.037	0.607891	0.607891
M414T320			0.190105	2.15894	1.49827e-06	414.175	319.609							10	4183.6	4332.36	5032.99	3941.76	3512.88	8670.03	9585.87	8410.77	8730.84	9947.95	8670.23	8046.44	7519.46	0.0713063	0.0713063
M253T462			0.406025	0.301142	1.50129e-06	252.951	462.487							10	5437.56	4784.11	6423.83	5827.54	6344.82	1895.01	1657.18	1772.68	1967.59	1385.83	3069.22	3007.96	2775.98	0.0524167	0.0524167
M573T349			0.779867	0.185293	1.51724e-06	573.052	348.587							10	20725.1	22394.7	16502.5	18213.3	18873.1	2374.07	6367.95	2521.7	2981.81	3673.92	15069.2	14112.4	15820.3	0.057066	0.057066
M635T395			0.293439	6.20836	1.51747e-06	635.287	395.257							10	864.235	1071	1167.8	793.448	594.178	4973.09	6405.36	4522.61	5806.95	6171.61	4205.97	4394.47	4358.53	0.0231694	0.0231694
M211T243			0.431362	9.32444	1.52235e-06	211.027	242.557							9	395.403	1298.26	1673.64	1886.76	516.991	12523.3	8877.68	10204.8	9937.46	12268.7	9249.2	8481.57	6666.11	0.163114	0.163114
M278T349			2.08237	8.01304	1.55095e-06	278.061	348.717							10	34243.5	34407.6	28228.6	32092.8	31032.3	227717	277234	228327	231376	317470	184055	178177	179390	0.0171918	0.0171918
M313T24			2.08516	38.6292	1.55264e-06	313.034	24.467							10	4360.51	5939.18	5878.68	5861.41	5662.54	178857	260082	183431	200878	246873	147248	152155	165150	0.0597381	0.0597381
M207T71			0.298384	3.44533	1.55289e-06	206.996	70.6575							10	2440.33	3546.9	2202.98	2117.58	1889.16	9683.39	7539.77	7826.15	8733.22	8240.02	8029.71	12924.2	7915.59	0.297133	0.297133
M93T377			1.35957	0.138142	1.57132e-06	93.0458	376.545							10	62030.1	69761.4	49076.3	49565.6	56461	8303.63	6946	7376.37	6882.13	10124	45133	42826.8	43355.7	0.0276009	0.0276009
M511T421			0.279442	5.44734	1.58404e-06	511.078	420.87							9	1079.52	895.482	967.23	601.971	1338.27	5942.4	4399.82	4657.29	5807.69	5789.32	1251.24	1421.74	1236.1	0.0791126	0.0791126
M355T26			0.855456	38.8043	1.59595e-06	355.117	26.197							6	1025.96	1168.24	895.601	994.65	616.123	27571.2	37007.3	38768.6	34108	44947.7	29704.1	29671	25753.9	0.0800358	0.0800358
M182T472			0.793322	0.502337	1.61024e-06	182.058	472.488							10	27332.7	26691	24729.4	25290	23873.7	14350.3	14541.2	13165.7	10226.2	11974	21378.8	20285.6	22062	0.0421835	0.0421835
M185T303			0.235596	2.50226	1.6318e-06	185.056	303.252							9	3180.76	3404.05	3322.15	2783.77	3010.82	8247.49	7906.54	6645.34	7651.12	8838.9	5649.6	5438.05	5524.69	0.0192054	0.0192054
M290T282			0.432899	0.404057	1.64603e-06	290.054	282.394							10	7587.37	7959.36	6621.85	6538.8	6386.11	3036.61	2901.08	2455.5	2699.19	3087.4	7130.62	6934.81	9611.46	0.189052	0.189052
M203T297			0.455374	4.516	1.65274e-06	203.103	296.971							10	3732.68	4182.3	3100.98	2808.29	3176.07	13747.6	16098.2	13376.5	15008.9	18542.2	11716.1	11385.5	10361.2	0.0633361	0.0633361
M1021T295			0.239796	0.303226	1.65783e-06	1021.08	295.013							10	2037.39	2286.15	2144.66	1705.12	1855.74	566.364	708.024	450.406	647.933	668.344	1771.31	1666.41	1441.64	0.103555	0.103555
M504T420_2			0.634951	18.3785	1.66627e-06	504.228	420.213							10	1399.59	1174.79	1133.44	953.345	977.397	19851.5	20838.5	17594.6	18693.8	26650	12686.9	14120.5	13741	0.0549572	0.0549572
M244T473			0.577232	0.472693	1.67923e-06	244.058	472.818							10	12740	14033.5	12622.4	13378.2	12410.2	6408.82	7148.37	5130.29	4995.58	7129.09	12126.6	11552.3	11212.1	0.0397414	0.0397414
M347T256			0.862169	25.6024	1.68043e-06	347.149	255.755							10	1761.56	2493.8	1160.33	886.241	949.099	34962.3	37994.3	29174.3	36634.1	46879.1	37169.6	32270.7	31298	0.093717	0.093717
M81T323			0.0879544	2.04915	1.69576e-06	81.0457	322.937							9	1166.34	1089.76	1020.79	917.425	1169.47	2325.61	2319.73	1902.13	2236.67	2207.08	1589.34	1458.26	1407.81	0.0630927	0.0630927
M507T450			0.319421	8.61228	1.71241e-06	507.156	449.724							9	620.574	775.5	887.759	510.99	656.944	5759.49	7036.84	4739.84	5460.27	6731.14	2715.28	2945.32	3124.36	0.0700299	0.0700299
M569T347			0.563489	7.35488	1.7323e-06	569.091	346.623							10	3570.06	3148.81	2333.12	2189.39	1787.52	18959.6	19912.7	15228	18412.5	23313.1	19008.3	18148.3	18615.6	0.0231582	0.0231582
M122T324			0.122272	2.22489	1.7398e-06	122.024	324.356							6	1700.4	1384.45	1552.62	1382.8	1235.46	3204.45	3017.99	3013.87	3235.23	3671.64	2453.26	2354.58	2346.04	0.0249913	0.0249913
M1046T194			1.0679	8.33368	1.74377e-06	1045.64	194.461							10	6736.28	8074.65	8721.96	7886.14	8010.52	82692.4	59620.9	62853.6	67729.4	55696.9	18892.7	19489	22103.8	0.0847137	0.0847137
M102T306			0.403609	6.03357	1.74712e-06	102.056	305.856							5	2105.07	1984.56	1713.56	1501.38	1478.23	10773	12037.1	9264.65	8718.57	12198.4	7443.03	7213.75	7641.27	0.028785	0.028785
M239T377			0.292817	0.228018	1.76066e-06	239.038	376.758							7	2526.94	2546.18	2586.18	3146.75	3293.75	757.996	495.015	522.628	811.85	627.521	1981.94	952.933	1522.56	0.34694	0.34694
M918T295			0.193955	0.426115	1.76101e-06	918.053	295.041							10	1405.59	1390.75	1508.48	1289.29	1682.44	602.406	619.029	666.761	590.224	622.226	1059.11	1295.49	788.12	0.242352	0.242352
M451T352_1			0.759757	0.747779	1.80663e-06	450.977	351.966							10	29756.5	30244.1	30559.9	29038.2	29282.3	22267.2	22132.3	21512.9	21145.1	24272.6	23076	23525.9	25431.2	0.0520712	0.0520712
M674T43			0.299966	8.90809	1.83399e-06	673.568	43.143							6	755.159	532.147	514.103	832.04	357.311	4160.37	5981.95	5534.52	4792.35	6172.79	1338.83	4457.31	3606.03	0.514326	0.514326
M132T302			0.108352	2.34801	1.85335e-06	132.03	302.309							6	922.917	944.768	795.061	889.708	834.768	2146.02	2375.8	1996.59	1934.29	1848.53	1433.18	1448.05	1138.73	0.130192	0.130192
M366T122			0.336668	4.2321	1.86447e-06	366.263	121.819							10	2254.39	2498.98	1475.67	1589.07	2955.83	9456.46	7332	9102.27	10381.3	9324.28	3881.7	5140.81	3763.29	0.179128	0.179128
M113T108			0.852308	0.146548	1.86731e-06	113.097	107.664							10	28702	20507	22096.1	20067.7	23699.5	2571.39	3526.18	4550.05	3761.44	2454.6	12623.2	12999.6	12648.8	0.0164861	0.0164861
M609T30			0.589942	15.3886	1.8985e-06	609.134	30.105							10	1379.9	1202.56	888.069	1520.42	1041.29	16536.8	21483.5	17017.8	22433	15356.3	13604.3	13314.8	13617.7	0.0126655	0.0126655
M130T343			0.28205	9.16639	1.90355e-06	129.648	343.17							6	551.322	498.934	378.1	436.666	623.287	4625.98	5176.26	3780.94	3841.37	5384.27	2213.41	2643.58	2966.7	0.14491	0.14491
M604T433			0.400089	3.70203	1.9293e-06	604.157	433.348							10	4008.43	4088.96	3876.07	3319	3521.45	13318.1	16375.4	12893.4	11830.8	15232	8473.7	10926	10915.2	0.139806	0.139806
M461T403			0.312698	0.250337	1.93554e-06	461.092	402.85							10	2824.33	3284.86	2941.92	3478.37	3722.35	775.921	1063.71	578.462	569.532	1080.81	2850.9	3097.9	2595.61	0.088184	0.088184
M365T390			0.682585	0.261479	1.96191e-06	365.049	389.64							6	15898.1	15712.3	13723.2	17835.4	14369.8	3568.21	4087.69	3130.8	3061	6427.08	16416.1	16440.4	14183.2	0.08267	0.08267
M414T134			0.488806	4.17885	1.9801e-06	414.298	134.403							10	4632.24	4218.61	4470.94	4816.18	4900.64	15056.5	21516.2	18141.7	20426.1	21134.3	10653.7	11179.8	10557.3	0.0310323	0.0310323
M900T228			0.550904	0.0997051	1.9818e-06	899.501	228.439							9	9554.6	7283.74	9021.15	11439	8730.44	1004.04	1272.08	889.797	889.809	533.602	2089.07	2085.31	2244.99	0.0425876	0.0425876
M420T318			0.251859	4.51156	1.98505e-06	420.196	318.35							10	729.574	1341.52	1143.86	1008.66	1038.11	4692.78	5266.2	3972.4	4295.79	5511.42	3459.48	3733.95	4255.05	0.105893	0.105893
M316T349			0.469622	4.27731	1.98962e-06	316.037	349.299							10	5085.48	3696.01	4066.35	4431.27	3001.14	16376	16421.3	16992.1	15550.3	21405.2	16843.8	15617.1	8375.07	0.336218	0.336218
M254T312			0.416123	11.8567	2.01047e-06	254.053	311.985							8	392.467	919.267	1229.39	896.652	593.12	9778.98	10309.7	8712.63	7409.17	11582.6	5403.22	6828.97	6668.37	0.123954	0.123954
M111T299			0.499057	13.7513	2.06448e-06	110.985	298.735							10	1149.24	1014.65	696.132	1124.56	846.857	14047.9	15017.5	9603.1	12686.9	15082.8	8214.95	8532.29	8340.03	0.0191155	0.0191155
M308T376			0.841608	0.354662	2.08929e-06	308.096	375.998							10	25797.3	29461.6	25299.1	22516.7	24641.7	11185.9	9212.23	7137.94	7513.93	10246.2	29854.2	37372.6	36200.9	0.117332	0.117332
M611T456			0.592877	0.222949	2.09449e-06	610.796	455.818							10	8720.25	12337.5	11506.8	12260.6	12920.8	2448.76	2680.88	2419.94	2799.77	2525.06	7186.53	8082.65	6758.35	0.0920379	0.0920379
M300T283			0.300163	4.63623	2.0962e-06	300.056	283.267							10	925.373	1577.15	973.851	1885.37	1731.06	7601.78	7287.43	5555.1	6356.96	6082.63	4890.72	4751.63	5086.61	0.0342772	0.0342772
M548T194			0.623149	0.38186	2.11729e-06	548.296	194.049							10	11868.9	13821.2	15265.9	14965.5	15662.6	5948.08	6149.02	5477.17	4672.08	5088.71	11247.7	11497.6	15170.5	0.173774	0.173774
M348T48			0.327407	8.90692	2.16781e-06	348.129	47.859							6	697.534	526.033	732.298	756.078	793.175	6100.62	6074.18	4813.11	7672.34	6559.54	3863.98	4925.81	3673.76	0.162402	0.162402
M717T349_2			0.536308	8.79596	2.17618e-06	717.1	348.605							10	2010.86	1825.78	1810.57	2097.03	1690.77	15486	16930.5	14006	15427.1	21140.2	10689.7	9938.4	11418.1	0.0692632	0.0692632
M185T299			4.22701	47.7617	2.18408e-06	185.022	298.627							10	21695.9	19025.1	14828.2	20193.2	15065.8	904584	909613	684660	747809	1.09048e+06	455288	483596	438675	0.0494631	0.0494631
M175T339			1.11125	4.29465	2.2076e-06	175.061	338.892							10	20376.4	24210	19518.4	25032.1	21915.2	94780.8	102772	86880.1	78956.2	113540	51600.9	55213	57547.7	0.054688	0.054688
M401T72			0.390612	3.09203	2.21269e-06	401.286	72.433							8	5219.97	5740.5	4362.6	5243.41	5049.83	16144.8	17367.7	12957	17747.2	14989.8	12289.6	8042.76	18058.7	0.39284	0.39284
M239T75			1.34458	0.171906	2.21283e-06	239.164	75.277							10	59778.2	69110.4	53430	52393.2	50379.5	6510.07	17058.2	7234.59	6983.25	11222.8	42110.8	40586	41645.4	0.0188537	0.0188537
M604T241			0.257323	2.49478	2.23466e-06	604.269	240.726							10	4445.04	4761.26	3439.67	3818.45	3479.55	10560.7	10673	9250.03	8632.54	10639.5	8919.67	9690.45	11167.5	0.11508	0.11508
M518T241			1.25591	0.334622	2.2383e-06	518.25	240.577							10	51814.6	65856.9	53475.3	57679.6	49748.6	19007.4	20029.6	15285.8	16629.3	22265.2	64148.5	65422	62306.4	0.0244913	0.0244913
M173T379			0.655399	4.06177	2.24099e-06	173.009	379.389							10	6904.82	9487.94	8246.41	8787.74	8797.33	32981.1	38357.2	29693.3	30285.9	40187.6	23739.1	34951.2	26562.5	0.205214	0.205214
M532T201			0.379738	3.07279	2.2935e-06	532.262	201.094							9	6676.96	4150.48	4066.37	3982.22	6817.15	16439.8	17307.7	13630	15774.1	15798.1	10091.3	10799.6	10411.1	0.0339964	0.0339964
M438T348			0.393308	0.347571	2.30271e-06	438.072	347.842							9	5094.31	5108.3	5223.95	5797.95	6510.41	1921.4	2143.72	1528.85	1761.5	2284.39	6346.62	4882.4	4905.62	0.155952	0.155952
M561T472			0.487502	0.214682	2.31123e-06	561.075	472.352							10	8419.62	8695.09	6215.37	8407.88	6939.51	1769.92	1616.21	1746.98	1132.61	2037.64	7109.46	6735.82	6979.11	0.0273205	0.0273205
M562T349_3			0.253693	3.5853	2.33443e-06	562.044	349.299							10	1076.71	2271.19	1759.7	1637.54	1415.49	5572.96	5527.32	5366.23	5788.56	7003.24	5211.44	5126.36	4872.69	0.0347581	0.0347581
M139T389			0.0633638	1.67477	2.33843e-06	139.001	389.01							9	3987.5	3514.26	3741.03	3231.45	3586.79	6260.25	6111.57	6219.15	6250.94	5406.16	5334.19	5162.15	5161.2	0.0190839	0.0190839
M411T350_2			0.260799	2.95247	2.4108e-06	411.148	350.057							10	2706.89	3070.17	2209.65	2241.15	2256.88	7568.61	7114.15	6320.82	7222.81	8634.44	6365.17	4950.26	4750.4	0.164377	0.164377
M414T236			0.363233	0.258437	2.41359e-06	414.09	235.866							7	4023.49	4591.04	4045.53	5342.37	4039.59	1151.39	1308.85	799.466	1055.82	1380.94	1678.2	1587.82	1575.66	0.0347114	0.0347114
M625T29			0.746327	27.9943	2.44708e-06	625.128	29.339							10	983.754	1160.15	1045.81	1164.31	726.344	19717.3	29014.8	28660.8	32395.5	32432.7	20670.7	17883.4	22777.2	0.120075	0.120075
M171T330			1.03328	9.29423	2.56221e-06	171.041	329.613							9	6959.03	7427.68	6289.89	6526.05	5550.87	58543.7	62479.8	52014.1	53550.5	77830.6	41443	39744.4	38369.8	0.0386284	0.0386284
M655T348			0.69998	0.140566	2.56795e-06	655.056	348.462							10	17797.8	17736.2	12345.4	14465.9	13783.8	1736.18	2769.01	2027.49	1589.54	2578.92	12593.8	10836.2	11605	0.0754491	0.0754491
M286T424			0.197891	2.09836	2.57058e-06	286.067	424.461							9	4423.14	3686.98	4384.58	4342.13	4412.1	10204.8	8892.24	7898.15	8641.41	8951.38	6417.42	5924.28	5566.42	0.0715795	0.0715795
M149T103			1.42593	0.175719	2.60842e-06	149.046	102.851							10	66352.4	76897.6	52946.6	58639.3	70129.2	18531.8	9972.98	8890.26	9477.6	10229.8	43106.1	40064.9	42134.6	0.0371874	0.0371874
M361T383			0.683757	2.46336	2.60881e-06	361.136	383.083							10	34222	36246.4	30276.3	23873.7	24480.7	72461.9	72166.8	67452	71252.2	83952	60354.6	58743.2	57559	0.0238297	0.0238297
M306T297			1.5601	9.97429	2.60902e-06	306.085	296.943							10	13517.6	14454.3	13140.1	13112.1	14503.3	124720	159750	107936	130303	162798	157243	175503	159791	0.0602344	0.0602344
M349T249			0.39258	0.150019	2.61005e-06	349.036	248.955							7	5071.26	5546.1	3933.02	5465.66	4051.72	774.557	800.576	755.187	497.173	783.12	5474.4	6133.25	6342.83	0.0757363	0.0757363
M197T147			0.576684	6.80246	2.63577e-06	197.031	147.016							9	5748.19	2054.52	3188.07	2201.73	2364.43	22968.4	20588.1	21690.9	24347.2	16230.9	8486.58	6896.12	7053.25	0.11719	0.11719
M1175T189			0.434246	0.281429	2.65066e-06	1174.76	189.481							8	6429.05	6254.74	7056.24	5780.95	7038.45	2268.3	2501.29	2058.89	1647.56	687.106	904.871	1108.85	1118.12	0.115459	0.115459
M271T469			0.82497	0.424912	2.66738e-06	271.104	469.052							10	22709.9	28236.7	24517	28212.2	25404.3	8780.33	10348.1	11015.1	11956.4	12747.7	25746.6	26950.4	27046.4	0.0272486	0.0272486
M896T295			0.26319	0.367339	2.66758e-06	896.073	295.07							10	2593.45	2942.99	2599.58	2219.4	2300.19	785.797	983.062	849.541	971.173	1059.33	2240.93	2159.09	1811.24	0.110199	0.110199
M242T492			0.409232	5.7999	2.67062e-06	242.113	492.335							10	3196.96	829.327	1812.69	1910.22	2180.63	10237.4	11570.7	12158.6	9779.67	13845.6	6843.29	5408.32	5501.58	0.135679	0.135679
M963T497_2			0.335096	14.9899	2.6795e-06	963.47	496.565							6	554.408	353.034	444.447	403.495	251.872	5701.96	5466.13	6132.67	4998.38	7789.49	3192.59	3355.17	3346.01	0.0276946	0.0276946
M881T454			0.387085	0.0884891	2.68019e-06	880.781	454.258							6	4976.08	5653.43	3993.8	3831.74	4088.51	330.819	382.438	362.936	308.851	609.817	3029.07	3320.36	3279.78	0.0491553	0.0491553
M737T349_2			0.565584	0.173048	2.68085e-06	737.06	348.532							10	11362.5	12212.6	8241.62	9453.42	9574.28	1698.97	2057.49	1715.8	1416.82	1909.43	8059.03	8289.12	8123.63	0.0145483	0.0145483
M303T460			0.415651	4.27018	2.68275e-06	303.011	459.99							10	4194.78	2478.81	5255.93	3689.82	1396.05	14128.5	16772.2	14785.3	12540.7	14432.2	16120.7	16142.9	16541.1	0.0145432	0.0145432
M345T242			0.589016	15.2111	2.70022e-06	345.083	241.949							6	1265.62	1326.54	995.067	1407.08	1080.61	21203.2	20818.8	16480.8	13610.9	20292.5	10136.8	11713.8	10863.2	0.0723838	0.0723838
M67T377			0.366176	0.33693	2.7011e-06	67.0303	376.618							6	4789.47	5512.85	4321.31	4635.81	4662.37	1702.52	2147.74	1472.3	1736.2	1001.23	3375.77	3891.09	3754.64	0.0726738	0.0726738
M183T33			0.589502	9.7467	2.75615e-06	183.065	33.336							9	1932.23	1090.18	3955.34	1987.8	1644.23	17178.4	22154.8	23721.7	16845.4	23510.1	14449.9	13217.9	13505.9	0.0469582	0.0469582
M369T353			0.775595	0.780722	2.77052e-06	368.974	352.596							10	32919.9	33119.9	33058.9	30964.2	32391	26327	24524	25582.5	24066.8	26330.9	26298.5	28018.4	25913.3	0.0419124	0.0419124
M441T65			1.23903	0.32828	2.77686e-06	441.334	64.709							7	46130.2	55329.5	59871.6	50071	63053.2	18362.9	20568.1	17207.1	16248.7	17711.4	23255.3	19323.9	18328.3	0.12832	0.12832
M977T240			0.249083	0.266689	2.7776e-06	976.501	239.982							9	1719.07	1927.31	2420.29	2272.86	2207.85	584.733	686.189	609.92	482.176	449.851	615.184	305.284	209.002	0.563752	0.563752
M505T143			1.67631	0.334829	2.78008e-06	505.255	142.609							7	90762	92748.4	109170	110360	95868.8	43360.7	33097.4	24094.6	41089.6	25406.7	84470.7	61412	56456.1	0.221663	0.221663
M243T401			0.709985	5.21308	2.8124e-06	243.061	400.521							10	7182.48	6546.15	5752.74	8133.04	6423.98	29582.9	43296.2	31191.4	35614.4	37760.2	29048	21338.8	25651.5	0.152438	0.152438
M388T383			0.714571	2.59682	2.85819e-06	388.147	383.081							10	28324.6	30294.7	28151.8	22508.2	23220.4	67447.9	67387.3	60999	67059	81184.3	47893.6	51508.1	46905.9	0.0496799	0.0496799
M815T347			0.346545	5.29224	2.87447e-06	815.1	346.72							10	1951.29	1905.69	1283.39	1423.4	1192.76	7735.3	7956.88	6940.46	8146.69	10270.1	9884.34	7962.91	8877.89	0.107885	0.107885
M778T531			0.0939253	3.03335	2.88358e-06	778.259	530.836							8	275.705	346.15	405.973	331.297	244.106	886.291	1045.85	876.471	927.609	1126.95	713.462	887.924	829.369	0.109582	0.109582
M355T438			0.271878	0.467403	2.92218e-06	355.039	437.644							9	3204.39	3126.45	2800.67	3018.53	2475.43	1282.38	1439.92	1392.92	1299.17	1421.61	2522.91	2690.35	2676.54	0.0353406	0.0353406
M665T27			0.450994	9.08146	2.92947e-06	665.304	27.373							7	1001.99	992.438	949.151	942.403	2759.66	9329.08	13118.7	12376.9	11156.7	14370.9	7946.61	7707.09	9309.35	0.103865	0.103865
M129T244			0.519315	5.45018	2.94565e-06	129.03	243.784							10	4019.81	4463.86	3273.03	2262.39	2839.09	16407.9	20709.1	14510.5	19641.5	20611.1	20325.6	18726.5	18311.9	0.0556116	0.0556116
M709T49			0.260703	8.41295	2.97925e-06	709.226	48.873							6	491.66	66.0233	324.897	922.01	631.836	3840.24	4891.51	3792.37	3375.12	4598.28	1436.9	2548.77	5685.97	0.683499	0.683499
M177T243			1.039	4.01867	2.98945e-06	177.057	243.164							10	24590.7	25704.6	22790.2	20820.8	14999.9	94991.6	96457.8	71149.3	78032.9	97026.5	58371.4	63011.4	57137.6	0.052047	0.052047
M99T389			0.487855	2.039	3.01007e-06	99.0091	389.344							10	38027.9	36954.1	31290.1	30611.5	31851.1	68298.2	67723.2	63465.9	65781.2	78782.2	62784.1	67525.8	65914.4	0.0368621	0.0368621
M137T445			0.44824	0.320399	3.03821e-06	136.964	444.966							7	7553.86	6002.16	7371.31	6831.67	7848.56	2254.8	3141.53	1438.69	2280.38	2293.25	3589.11	2094.17	1596.97	0.42727	0.42727
M487T347			0.665778	8.16614	3.04363e-06	487.087	346.55							10	3728	3972.83	2555.07	2900.54	2819.58	23235.8	28574.1	22939.3	22966	32747.2	25341.1	23557.9	23174.7	0.0481219	0.0481219
M243T47			0.662401	7.44533	3.05839e-06	243.222	46.889							10	3244.56	3965.38	4301.06	2810.85	3760.86	26483.7	34114.2	23411.6	22859	27763.4	16728.1	16250.3	14614.6	0.0698651	0.0698651
M136T130			0.809071	6.67905	3.08869e-06	136.04	129.561							6	7089.28	8239.89	7797.23	6101.7	1716.04	37746.1	42577.4	36622.5	37805.7	51925.5	28546.9	27718.3	29929.4	0.0388791	0.0388791
M272T24			0.613704	16.4333	3.11631e-06	272.104	24.283							7	924.413	1206.16	1018.5	1630.62	1309.23	20952.4	25581.6	20116.2	16550.5	16860.7	8896.66	11934.4	10186	0.147464	0.147464
M418T433			0.160213	2.92858	3.14373e-06	418.18	433.052							6	1002	1022.45	884.694	1056.27	1202.4	2629.75	3630.24	3034.04	2838.24	3002.07	1667.54	2126.19	1747.03	0.132708	0.132708
M732T196			1.17957	0.263356	3.14784e-06	732.479	196.309							10	51070.5	41626	47205.5	45533.1	51749.9	13198.1	17324.7	14471	14320.1	3150.23	4899.41	4789.1	4093.49	0.0951132	0.0951132
M359T419			0.125191	2.40532	3.14961e-06	359.191	418.546							9	1140.19	1068.95	1107	1052.28	987.495	2639.42	2632.4	2509.45	2149.49	2951.91	2130.61	1984.17	2521.44	0.125559	0.125559
M107T372			0.250345	2.99758	3.16959e-06	107.025	371.712							10	2523.1	2402.96	2122.08	2272.03	2095.95	5897.85	7179.3	6757.7	6241.48	8144.41	5278.69	5459.45	6067.66	0.073784	0.073784
M521T46			0.621267	7.50268	3.21328e-06	521.453	45.585							10	3229.02	4234.69	2759.33	2284.08	3337.34	19992.6	29347.8	20456.2	26262.4	22816.9	6982.47	16702	8812.01	0.476828	0.476828
M141T266			0.725454	0.747048	3.21712e-06	141.016	266.375							8	26431.5	25830.6	28382.5	28611.7	27625.6	20632.9	20445.6	21093.7	20654.3	19430.9	22818.1	23998.9	24601.1	0.0381014	0.0381014
M196T455			0.341153	0.353664	3.22055e-06	195.95	455.186							10	3830.48	5008.84	4076.15	4127.83	3974.56	1114.74	1817.21	1503.06	1623.36	1374.88	3579.26	4006.32	3769.27	0.0565297	0.0565297
M813T40			2.43893	0.155491	3.2634e-06	812.541	39.642							10	221343	193531	139257	205174	180129	28117.1	33857.5	29502.5	26911.3	27685.5	86748.8	79844.4	77452.1	0.0593422	0.0593422
M267T46			0.495714	10.4944	3.27688e-06	267.028	46.311							7	1114.3	1452.33	947.017	1627.42	1497.23	11931.1	16200.5	10955.9	16442.6	14134.7	6505.68	9358.92	8950.22	0.186533	0.186533
M895T86			1.997	0.261323	3.30279e-06	894.592	86.223							10	159568	114018	131408	136441	138860	35210.2	52362.6	34769	34707.1	20727.6	29273.1	27298.8	23793	0.103609	0.103609
M509T346			0.254499	5.05446	3.33599e-06	509.068	346.418							9	1033.39	794.114	724.453	1288.96	775.064	4093.41	5010.17	3780.93	5458.97	4987.83	4380.44	3863.46	3306.46	0.139505	0.139505
M314T349			0.234106	4.28236	3.35727e-06	314.022	348.654							10	749.978	830.461	1281.02	1131.64	1159.12	3486.43	4810.09	4029.65	4845.24	4892.29	3653.66	3218.38	4443.39	0.164639	0.164639
M817T371			0.164118	3.01065	3.35981e-06	817.263	370.822							10	1107.09	1128.57	1176.18	1031.9	835.9	3304.08	2596.9	3683.87	3048.44	3261.9	2550.02	2713.51	2379.6	0.0655374	0.0655374
M365T27_4			1.28444	14.4715	3.36023e-06	365.234	27.259							9	4187.98	4636.73	8373.58	7948.8	5699.51	65557.3	106792	84969.6	86730.9	102348	59278.8	55633.6	58717.8	0.0339129	0.0339129
M115T340			0.143014	2.07543	3.37187e-06	115.04	339.568							9	2570.07	3287.38	2325.6	2639.1	3194.27	6283.9	5956.56	5756.69	5135.45	5957.51	8004.07	3890.39	4574.3	0.40154	0.40154
M670T349			0.177906	2.95664	3.37683e-06	670.022	349.294							10	1170.34	1354.55	1160.76	1303.95	981.703	4100.69	3659.77	3333.75	2916.75	3644.03	2698.7	2828.97	2669.96	0.0310088	0.0310088
M376T146			0.224261	1.63193	3.4529e-06	376.305	145.69							10	31369.5	29776.9	32920.3	37525.6	31930.4	50625.1	55492	54136.3	56493.6	50109.9	29742.3	27331.8	24891.8	0.0887659	0.0887659
M187T400			0.186531	3.2551	3.50449e-06	187.072	399.64							6	873.708	1019.54	1527.78	976.795	1110.69	3197.63	4119.79	3160.59	3548.07	3904.71	2900.3	2494.96	2238.02	0.131227	0.131227
M976T478			0.255755	6.13573	3.50702e-06	975.954	478.485							6	1098.89	526.565	591.001	669.811	572.292	4254.33	4048.71	3670.85	3874.23	5372.63	2492.63	2604.16	2417.11	0.0375717	0.0375717
M1042T238			0.329264	0.137702	3.5303e-06	1041.54	237.59							8	2776.92	4171.05	3397.39	3308.16	3242.28	300.713	462.536	233.526	956.74	373.078	1894.2	1565.66	1528.3	0.121088	0.121088
M646T295			0.26079	0.448734	3.57073e-06	646.044	295.013							10	2566.96	2928.06	3031.35	2325.96	2569.62	1186.25	1271.77	1230.3	1120.45	1214.11	2993.98	2566.68	2591.54	0.088264	0.088264
M668T383			1.25059	0.221161	3.59393e-06	668.264	383.295							10	54295.4	62778.8	45778.7	49360.1	43621.5	11732.4	11622.3	9092.22	9565.32	14568.4	54007.4	56097.1	53325.6	0.0265087	0.0265087
M279T455			0.663635	0.204637	3.61447e-06	278.948	455.481							10	16571.9	16205.5	12847	11691.9	14407.1	2851.26	4218.22	2003.25	2311.98	3292.54	10444.9	9845.49	7348.28	0.17827	0.17827
M855T472			0.433108	0.13977	3.61865e-06	855.006	471.662							6	6370.14	6524.41	4528.43	6636.55	5072.2	856.445	1223.58	621.916	495.108	874.698	5686.91	5255.95	5126.61	0.054769	0.054769
M504T420_1			0.887754	18.3237	3.64533e-06	503.726	420.198							10	2660.72	1886.33	2317.47	1981.17	2245.32	40323.6	39800.6	33288.8	36415.7	53399.3	25045.5	27895.3	25331.7	0.060146	0.060146
M354T78			0.215616	2.95831	3.65821e-06	354.139	77.983							6	2095.06	2064.62	1033.28	1856.68	1845.91	5162.76	5267.71	4947.36	4762.56	6175.38	15087.5	3814.59	4417.41	0.815827	0.815827
M231T584			0.391412	3.88341	3.75205e-06	230.53	584.19							10	4832.37	1814.94	2320.02	4813.38	3317.84	14076.4	15082.3	11326.5	12889.5	13025.9	4696.09	1495.47	4227.59	0.497712	0.497712
M377T44			0.325559	1.74048	3.79603e-06	377.234	43.768							10	66645.8	80541.4	66894.5	59388.2	71221	127133	114942	125211	121298	111344	110903	104765	106884	0.0289936	0.0289936
M682T536			0.129604	3.23267	3.81777e-06	682.35	536.351							10	623.837	376.21	846.528	521.691	545.127	1583.97	1902.91	2058.88	1817.43	2054.85	1296.96	1346.25	1678.57	0.144081	0.144081
M202T433			0.461995	6.51113	3.86505e-06	202.072	433.167							10	2489.22	1932.62	1742.73	2301.36	2015.52	11405.5	16641.8	11301.4	13940.7	14956.8	8186.27	9885.24	9842.22	0.104112	0.104112
M482T76_2			15.6896	516.502	3.86914e-06	482.292	75.75							8	49846	50825.3	4093.06	3354.52	5002.81	8.97e+06	1.38731e+07	9.37201e+06	1.25962e+07	1.36163e+07	5.76852e+06	5.63858e+06	5.44362e+06	0.0291136	0.0291136
M392T106_2			1.64393	43.4892	3.88561e-06	392.115	106.054							7	1799.46	1759.84	3966.54	3959.83	3820.01	130302	159036	114505	101683	160106	70474	67915.1	61401.9	0.0702355	0.0702355
M508T46			0.592399	6.16291	3.96306e-06	508.441	45.814							10	3839.1	4225.88	2636.16	3206.67	4681.45	23046	22668.8	21973.8	28730.3	18145	8532.84	10460.7	10190.8	0.107305	0.107305
M290T113			1.14403	0.202678	3.99521e-06	290.06	113.419							10	45190.7	51844.3	40031.3	35611	39034.1	8160.41	10219.5	7532.75	5140.49	11856	25943.2	24063.6	20741.8	0.111683	0.111683
M302T294			0.93351	0.115483	3.99639e-06	302.08	293.552							8	27298.1	34388.6	24411.8	24770	22652.1	1036.1	4488.61	3545.07	3391.51	2958.03	22624.6	23574.2	21783.8	0.0395271	0.0395271
M456T344			0.380393	5.20737	4.01452e-06	456.092	344.5							9	2042.91	1911.8	747.054	1185.59	4335.49	9431.53	11303	9661.38	10991.1	11847.1	9047.1	8565.67	8729.25	0.0278797	0.0278797
M162T265			0.399658	0.321961	4.01505e-06	162.113	265.457							10	5554.05	6526.98	5386.99	5527.72	4863.9	1470.44	2237.14	1617.87	1295.25	2349.05	4991.32	4807.16	4991.11	0.0215555	0.0215555
M343T103			0.422307	0.264724	4.04474e-06	343.283	103.005							8	5155.94	6116.38	6483.44	5851.87	6418.28	1645.07	917.138	991.065	1701.92	2693.38	3573.18	3691.36	3713.24	0.02059	0.02059
M712T185_1			0.407056	8.15405	4.06289e-06	712.341	185.292							6	1342.18	910.718	1032.18	1531.61	1243.47	8337.33	12000.5	8361.35	9245.12	11470.5	5659.78	5724.2	7751.89	0.186516	0.186516
M483T403			0.372843	0.190832	4.06702e-06	483.074	402.784							10	3663.9	3919.9	4415.64	5069.03	5286.92	895.204	1142.38	597.693	723.219	907.621	2367.91	3096.39	1814.21	0.265056	0.265056
M630T32_3			0.392299	8.20675	4.06709e-06	630.412	31.867							6	1104.73	990.436	693.132	1101.94	1671.49	8436.63	8368.96	8155.65	8741.36	11941.1	8166.13	8964.98	7870.94	0.067916	0.067916
M227T371			0.317022	2.10159	4.09272e-06	227.064	371.116							10	13479.7	13974.4	11644.4	12932.1	10939.5	23803.4	27128.1	25929.6	25073.1	30403	27529.7	26097.4	28124.2	0.0382326	0.0382326
M566T302			0.181497	0.345635	4.09853e-06	566.217	302.003							6	1028.05	1198.21	1254.89	1162.27	1281.48	427.253	308.175	289.016	594.025	429.387	565.735	451.84	514.854	0.111695	0.111695
M493T440			0.204274	0.405864	4.1238e-06	493.023	440.314							10	1426.12	1489.21	1746.7	1599.5	1617.49	718.331	425.273	638.459	812.242	603.509	1848.32	1677.52	1332.63	0.162209	0.162209
M181T282			0.448787	0.164547	4.1424e-06	181.047	282.397							6	5308.48	5470.16	6299.43	7702.22	6986.64	1244.31	842.646	1609.35	811.85	718.992	1864.87	1310.44	1339.55	0.20734	0.20734
M1031T31			0.365982	7.81658	4.16816e-06	1030.58	31.359							6	1081.3	1170.78	925.673	1021.35	993.738	6336.19	8918.02	8088.77	7221.31	10025.9	4150.76	6069.79	6524.09	0.225698	0.225698
M336T118			0.812924	5.13198	4.17061e-06	336.252	118.206							8	5931.78	10860.2	16079.3	4858.27	8479.56	55046.7	50106.7	37635.3	47148.6	47207.3	22314.3	20948	21509.4	0.0318079	0.0318079
M275T392			0.214328	0.517135	4.17599e-06	275.031	391.964							8	1877.81	1793.25	1955.57	1838.32	1976.16	965.617	1143.12	966.835	709.615	1097.14	1364.62	1294.76	1589.74	0.108836	0.108836
M794T349_2			0.414606	3.99208	4.24489e-06	794.039	349.124							10	3350.42	4108.91	2771.18	3785.55	3368.83	13135.4	14941.5	12155.5	12204.7	16964.8	12978.6	13643.3	14470.5	0.0545647	0.0545647
M359T32_2			0.452483	10.4215	4.26435e-06	359.185	31.867							10	974.33	824.867	1013.79	1140.45	1568.37	10441.2	13522.2	9556.76	9988.56	14036.5	11408.9	10486.9	11105.4	0.0427171	0.0427171
M1072T35_1			0.239599	4.85387	4.27182e-06	1071.65	34.705							6	855.121	832.668	648.579	842.846	1093.25	4374.32	4515.87	3609.6	3335.41	4902.75	2908.17	2480.79	2928.85	0.0912237	0.0912237
M187T374			0.171384	3.08306	4.2834e-06	187.041	374.016							6	1077.43	1149.99	781.87	1068.02	1043.32	3122.07	2570.69	3025.33	3408.93	3660.17	2435.75	1501.29	1939.38	0.238683	0.238683
M86T343			0.17449	3.61699	4.2841e-06	86.0245	343.219							7	830.872	729.193	546.019	687.876	927.944	2738.71	2549.25	2424.61	2434.43	3315.1	1358.1	1845.97	1491.67	0.161074	0.161074
M327T34_3			0.522512	7.05067	4.30112e-06	327.159	33.941							8	1483.08	2250.39	3144.88	2903.83	2219.91	16068.1	16022.9	14042.6	16706.9	21782.4	23130.9	14321.2	13473.8	0.315028	0.315028
M1018T437			0.219271	0.48847	4.31442e-06	1018.15	437.468							10	1981.7	2076.57	1797.41	1873.19	1876.7	777.48	1217.71	865.343	873.307	958.198	1912.6	1904.76	1477.34	0.141121	0.141121
M377T162_2			0.234278	2.99972	4.31588e-06	377.081	161.526							10	2613.11	2456.16	1827.75	1662.41	1600.31	5764.89	6129.38	5120.28	6674	6787.78	4060.09	4720.28	4982.07	0.103568	0.103568
M327T428			0.481499	5.86056	4.34687e-06	327.14	427.982							10	3020.34	2601.37	2406.24	2630.12	2273.14	14549.6	16293	12367.9	13628.7	18945	9903.22	10971.6	10285.1	0.0521241	0.0521241
M515T53			11.5329	1484.22	4.39745e-06	515.302	53.459							9	4687.53	4172.38	4909.31	2677.78	4897.42	4.53302e+06	7.86394e+06	5.69733e+06	6.3934e+06	7.19211e+06	2.42093e+06	2.31626e+06	2.36075e+06	0.0222025	0.0222025
M1072T186			1.96715	0.210782	4.41387e-06	1071.61	186.002							10	131909	144010	109414	139027	102150	25798.1	30333.9	17519.7	20195	38210.4	103842	99478.6	109247	0.0469666	0.0469666
M182T320			0.120946	2.27249	4.4252e-06	182.056	319.614							10	1412.35	1440.76	1322.81	1403.16	1329.61	3094.62	3380.8	3606.02	2889.06	2729.48	1391.68	1815.95	1575.97	0.13342	0.13342
M265T419			0.342837	3.91785	4.42817e-06	265.056	418.888							10	2812.43	3372.11	2271.18	1605.37	2534.64	10559.7	11685.6	8031.98	9506.03	9564.99	7929.3	8752.21	7878.55	0.0599039	0.0599039
M191T339			0.955514	2.21851	4.4329e-06	191.056	339.16							10	77283.3	88318.4	74717.2	82464.1	79529.5	185581	175211	166732	157249	207762	131366	143241	151373	0.0708602	0.0708602
M132T126			0.465349	2.659	4.43844e-06	132.074	126.489							10	9021.5	12167.7	9089.6	14125.5	9069.9	30590.9	30257.5	25360.3	30558.6	25421.1	26472	17786.6	18913.2	0.224293	0.224293
M317T116			0.383271	5.48819	4.44115e-06	317.011	116.42							10	1622.46	3121.73	1114.18	2216.11	1135.85	12000.7	9616.05	8099.94	9866.33	10965	13407.9	8930.96	9750.57	0.222844	0.222844
M453T26			0.554294	9.74506	4.46805e-06	453.191	25.559							6	856.624	1263.61	1059.78	1626.62	4500.56	15501.9	16951	19390.9	16082.2	22773.1	15438.5	22759.9	20169.1	0.190813	0.190813
M442T65			0.706475	0.399001	4.47614e-06	442.337	65.006							7	17819.3	19170.6	19484.7	16112.5	22120	7316.02	8500.5	8000.59	6571.06	7400.08	8016.7	6792.4	8368.55	0.107087	0.107087
M324T352			0.243448	2.50087	4.49866e-06	324.116	352.44							10	4202.19	4255.91	3931.81	3511.64	2491.45	9085.15	9650.67	8483.46	8331.92	10447.2	6448.34	9252.25	9287.39	0.195583	0.195583
M125T163			0.462507	3.35503	4.51817e-06	124.991	162.517							10	7270.86	4971.99	4552.29	9223.35	5283.34	21886.9	21903.6	16899.6	22545	21783.6	12641.8	22829.6	20386.2	0.285662	0.285662
M367T384			0.247866	4.45214	4.52744e-06	367.133	384.05							8	1307.9	1484.82	597.197	1016.23	864.068	5232.33	4409.22	3793.88	4591.47	5436.85	3136.37	3620.16	3017.63	0.0979615	0.0979615
M244T348			0.228685	0.249405	4.5335e-06	244.275	347.965							8	1404.2	2007.52	1798.53	1626.56	1931.44	398.449	523.433	313.04	354.545	597.381	2217.48	539.53	1661.11	0.580355	0.580355
M586T44			0.516526	2.81436	4.54285e-06	586.485	44.329							10	9647.12	14665.8	11757.3	9686.51	10877.4	36352.3	31597.5	31062	33929.4	26447.8	23817.5	20923.4	19429.7	0.104292	0.104292
M367T298			2.14478	130.067	4.5582e-06	367.099	298.223							6	1864.09	1907.3	1364.84	1769.66	1512.33	220211	241264	164350	189641	279467	96587	107424	98176.3	0.0580984	0.0580984
M571T44			0.319413	4.96517	4.57907e-06	571.465	43.777							8	1296.21	1875.18	1034.6	1089.85	2097.05	7807.97	8461.42	7150.22	7745.58	5541.79	4870.97	5133.22	5698.75	0.0808226	0.0808225
M232T34			0.163589	3.57011	4.58459e-06	232.17	33.7955							8	702.243	1040.83	517.947	901.549	509.531	2437.05	2430.69	3008.57	2903.19	2330.31	1493.45	1235.12	1192.32	0.124649	0.124649
M84T371			0.253904	2.47932	4.58642e-06	84.0455	371.452							10	4012.31	4522.53	3738.34	3650.13	3560.1	8364.91	10360.4	9132.99	9234.92	11212.3	9165.11	8779.55	8527.88	0.0363715	0.0363715
M428T33			0.865244	11.6225	4.62082e-06	428.242	32.673							8	7661.81	1190.33	1004.77	5391.15	2563.57	38877.1	44193.8	33444.4	38070.2	52430.6	30747.5	34179.8	27571.3	0.107194	0.107194
M339T162			0.272255	0.432746	4.6376e-06	339.049	161.519							10	2756.31	3328.47	3117.56	2590.79	2602.29	1343.47	1187.26	1290.08	1172.03	1236.71	2677.12	2440.06	2118.58	0.116227	0.116227
M391T342			0.237838	4.11104	4.64196e-06	391.17	342.47							10	1001.32	1119.85	943.067	1462.55	1002.44	3932.4	5044.7	3841.56	4519.07	5393.19	2728.7	3248.11	3762.82	0.159265	0.159265
M366T73			0.974781	4.58553	4.6639e-06	366.299	73.113							10	18250.6	18464.6	12594.2	11043.3	17580.5	60260.5	84228.6	59625.8	75706.7	77543.5	44092.2	41142	40508.4	0.0456329	0.0456329
M381T400			0.27762	4.12468	4.6787e-06	381.186	399.651							7	1055.54	1953.98	1437.4	1562.49	1438.61	5964.47	6818.65	5210.77	5407.51	7319.35	4883.34	4257.55	5466.34	0.124155	0.124155
M765T101			2.31833	0.075597	4.70588e-06	764.519	100.849							10	144632	118570	168400	199513	173767	13316.8	14982.2	10791	10274.4	11482.1	20030.1	19057.4	26372.7	0.18206	0.18206
M925T383			0.846466	0.246047	4.72309e-06	925.366	383.41							10	25653.2	28699.3	20289	22646.4	21609.7	5316.39	6387.61	4495.02	4829.47	8225.95	24663.8	26038.7	24412.1	0.0349696	0.0349696
M624T295			0.348924	0.327387	4.74991e-06	624.063	295.437							10	4619.83	5118.27	4276.64	3609.36	4007.22	1259.66	1485.72	1427.6	1246.28	1662.56	4405.27	4690.39	3573.16	0.137465	0.137465
M252T320			0.546041	5.13124	4.75933e-06	252.146	319.63							10	3958.98	8350.92	2714.5	3031.03	3153.79	23354.1	24889.7	21019.3	22018.6	17547.9	11828.1	17929.7	18310.9	0.227038	0.227038
M771T296			0.298885	0.40696	4.7647e-06	771.059	295.502							10	3439.32	3637.09	3585.5	2903.69	3250.77	1121.25	1569.86	1012.44	1474	1666.04	3669.34	2975.09	2593.66	0.177105	0.177105
M293T243_1			0.591591	5.468	4.80401e-06	293.071	243.45							10	5340.7	4506.57	3222.78	4174.29	4599.12	27818	23886.7	20733.8	19175.8	27825.6	22093.9	23342.3	32946.9	0.227288	0.227288
M958T37			0.210884	3.0013	4.80515e-06	957.537	36.746							6	2315.56	1505.5	1930.97	1101.03	1976.64	4999.42	4664.77	5122.05	6098.45	5615.88	6747.93	6787.34	7130.08	0.0305128	0.0305128
M408T35			0.892482	25.396	4.80757e-06	408.217	34.707							7	1865.87	2332.3	646.66	582.845	2471.48	33340.5	46272	35043.9	35034.2	50916.4	31612.2	30946.2	31565.7	0.011851	0.011851
M481T47			0.263572	5.30447	4.82789e-06	481.422	46.961							8	679.648	840.999	1008.73	737.924	1266.72	5935.95	4267.51	5308.99	4246.85	4291.33	1081.77	2020.14	1859.49	0.30346	0.30346
M231T398			0.232297	3.57839	4.84894e-06	231.062	397.79							8	925.098	1703.73	1163.23	1871.81	1461.96	4471.51	6140.67	5078.18	4609.43	5199.2	4222.54	3513.62	4384.42	0.114636	0.114636
M469T418_1			0.457221	17.5632	4.90979e-06	468.709	418.279							10	793.079	543.783	496.297	883.904	373.705	9953.18	11382.7	9155.3	9468.5	14324	6788.67	7637.46	7429.75	0.0607323	0.0607323
M326T131			0.355146	0.360714	4.91905e-06	325.971	131.441							10	4642.92	4666.62	4472.97	4063.11	4871.77	1096.01	1485.65	1565.49	1538.57	2508.76	2792.77	4819.74	1954.99	0.461857	0.461857
M227T244			0.461451	5.86514	4.96651e-06	227.139	243.787							10	2902.25	2976.74	1914.42	1965.35	2268.77	10832.7	15791.4	13025.5	13963.5	16930	16211.1	17702.8	15757.8	0.0614642	0.0614642
M896T86			1.32505	0.300651	4.9848e-06	895.597	86.223							10	71368.9	52188.2	59995	61967	62712.4	18379	27240.4	18674	17426.7	10949.8	15018.6	12958.6	11127.4	0.149348	0.149348
M659T472			0.502005	0.173926	5.04495e-06	659.052	472.215							9	9122.88	9340.34	6571.91	8334.27	6696.22	1700.24	1767.02	941.575	921.536	1638.08	8212.58	7144.64	7454.65	0.0722525	0.0722525
M99T431			0.307103	0.443585	5.05272e-06	98.9555	431.129							10	3402.47	4111.5	3784.15	3778.61	3207.49	2016.41	1629.56	1427.78	1549.01	1487.85	2424.61	2908.36	2465.71	0.103177	0.103177
M203T314			0.381532	8.06121	5.06125e-06	203.067	313.605							9	1326.17	1173.6	1209.47	842.58	793.795	8383.2	9204.05	7246.41	7271.31	10987.1	8365.57	5030.08	5556.77	0.283839	0.283839
M185T315			0.501176	3.46948	5.07214e-06	185.056	315.179							10	6689.41	5995.43	6051.39	6198.9	9040.65	22503.1	24687.2	22542.3	19683	28462.5	16826.6	16508.4	16259.2	0.0172037	0.0172037
M561T443			0.215698	5.41295	5.07904e-06	561.269	442.798							6	664.345	603.361	500.899	747.749	516.369	3110.02	3220.63	3501.38	2541.9	4042.05	2512.92	2197.69	2288.14	0.0695759	0.0695759
M218T399			0.246845	2.77257	5.0819e-06	218.066	399.15							9	2583.05	3519.82	2223.72	3172.53	2500.89	7726.95	6739.33	7134.4	8994.84	8220.57	6447.41	6629.85	4671.91	0.182815	0.182815
M289T28			0.602338	16.8015	5.10635e-06	289.016	27.507							6	1072.07	1449.48	923.35	1283.3	999.197	13600.1	22221.6	17113.3	21313.8	21980.2	15294.1	14674.7	13304.7	0.0705744	0.0705744
M289T406			0.453344	3.66073	5.13433e-06	289.016	405.581							10	5948.57	5176.45	4905.94	4935.42	3844.3	15160.4	20207.2	17364.4	16514.6	21578.6	15512.1	16062.6	15950.6	0.0183645	0.0183645
M241T234			1.30573	7.4693	5.1446e-06	241.092	234.189							10	19253.3	15380.4	10658.8	11861.7	11753.7	106675	103466	77010.2	99284.3	128259	88222.4	71905.5	92820.3	0.130355	0.130355
M560T32_2			0.676249	14.0846	5.14558e-06	560.333	32.0775							9	1754.95	2267.38	1102.38	1120.39	2415.77	27323	22868.1	17676.5	24047.4	30070.4	16182.4	17010.4	19032.6	0.0842234	0.0842234
M117T125			0.655504	2.87784	5.18965e-06	117.055	124.974							10	18558.2	18409.5	14503	15155.1	16623.3	44698.7	47978.7	42152.7	46267.9	58479.7	33828.5	36896	37255.3	0.0523253	0.0523253
M1008T346_2			0.203424	3.80857	5.20643e-06	1008.14	346.402							10	1138.04	1120.27	538.931	1165.11	760.818	3014.75	4099.71	3312.9	3480.13	4081.06	4449.12	3060.44	3199.59	0.214235	0.214235
M587T379			0.333851	0.252492	5.23992e-06	587.291	379.294							10	3988.83	4304.81	3696.17	3653.93	2970.26	966.816	728.574	652.108	911.015	1441.38	3666.31	3020.91	3110.3	0.107073	0.107073
M239T344			0.212193	1.78343	5.29661e-06	239.062	344.422							10	38875.9	43648.2	32492.2	33902.1	33294.5	61905.5	69505	62017.2	63124	68413.1	68540	67021.7	69589	0.0188756	0.0188756
M295T106_2			0.193521	0.467947	5.30132e-06	294.887	105.596							7	1258.55	1555.35	1462.34	1598.48	1526.84	547.033	775.992	783.725	652.802	703.984	1517.82	1214.16	1281.06	0.119277	0.119277
M151T352			0.610376	5.97575	5.32342e-06	151.061	352.471							10	4148.98	3205.33	7946.01	4203.84	2541.1	20090.6	25482.7	30320.6	26078.2	29764.9	13466.9	14155	14993.8	0.053833	0.053833
M937T418			0.600799	19.2899	5.33183e-06	937.423	418.279							10	1119.68	911.316	1118.19	773.298	880.459	16771.4	19996.1	14775.8	16883.5	24221.2	11902.1	12056	11331.8	0.0324371	0.0324371
M295T302			0.538664	5.85569	5.36796e-06	295.083	301.832							10	3450.09	4322.53	2929.73	2757.79	2838.07	22827.9	16553.9	16806.2	22491.9	16757.4	14569.3	16023.4	13956.1	0.071502	0.071502
M212T347			2.05465	7.32568	5.38492e-06	212.053	346.647							10	42595.2	43861.7	29662.9	30220.2	28377.1	226738	272538	223368	227632	329645	223566	226190	221673	0.0101359	0.0101359
M354T391			0.029017	1.67692	5.40543e-06	354.055	390.582							10	5753.88	4984.57	5249.04	4296.25	5779.9	8452.24	9045.67	8295.72	8615.5	9297.4	10379.3	9685.26	9290.68	0.0563236	0.0563236
M265T374			0.434828	5.37336	5.52174e-06	265.018	374.282							9	2557.75	2186.09	2787.29	2793.18	2097.14	12688.1	11697.6	13999.9	16977	11382.4	6967.32	5691.42	6522.61	0.101291	0.101291
M246T340			0.525234	5.91774	5.59193e-06	246.061	339.733							6	3270.32	2718.47	3477.31	2957.16	2909.54	17054.8	16929	16316	16632.1	23803.7	11666.3	11131.3	12586.7	0.0624139	0.0624139
M874T295			0.348938	0.222221	5.59222e-06	874.091	295.013							10	4380.26	4897.65	4061.46	3204.98	3635.49	980.376	943.72	733.293	829.922	997.064	3688.07	3734.12	2863.86	0.142822	0.142822
M251T278			0.229319	0.410562	5.60911e-06	250.963	277.678							8	2117.4	1903.5	1796.75	2336.96	1802.04	849.259	665.895	856.919	881.696	834.05	1671.75	1470.16	1712.26	0.0801426	0.0801426
M726T35			1.70777	0.165799	5.64796e-06	725.507	35.441							8	101547	68301.1	90501.1	100868	105978	15715.7	18092	23480.7	14677.1	5495.17	8200.81	9362.02	5218.38	0.28148	0.28148
M333T438			4.0794	0.408968	5.65587e-06	333.058	437.606							10	699820	688475	577383	572928	585292	198922	293174	261774	219737	303968	547954	546992	527728	0.0210951	0.0210951
M773T169			0.540963	13.6085	5.67921e-06	773.417	168.698							6	1678.82	1779.47	988.548	623.684	686.537	16564.3	16505.1	11413.7	14296.7	19565	6243.89	9074.31	7374.07	0.188356	0.188356
M129T294_2			1.40874	6.11054	5.7001e-06	129.056	293.623							10	19280.3	22066.1	17497.6	26100.6	20422.9	115038	133583	113917	114887	166427	94724.8	96300.7	103202	0.0459744	0.0459744
M235T241_2			0.804386	12.3689	5.76259e-06	235.071	241.341							10	3697.05	4451.6	2574.6	905.52	2623.72	39150.5	38005.6	24542.8	33027.3	41560.7	21440.7	21516.9	17093	0.126515	0.126515
M368T118			0.527508	8.98016	5.77627e-06	368.278	118.454							7	1984.97	2631.2	1755.06	1072.29	1681.66	11808.2	18575.8	14693.9	18502.5	18365.2	7932.97	7358.31	8539.26	0.0743432	0.0743432
M422T100			0.260968	3.77152	5.80351e-06	422.072	99.868							8	1525.24	1673.36	1659.47	1399.27	1722.79	6677.03	4428.64	6698.88	6212.76	6079.87	6400.77	5474.03	7322.01	0.144397	0.144397
M242T322			0.393727	0.345781	5.82925e-06	242.043	322.257							9	5173.23	6536.51	5405.79	5221.46	5215.3	1546.11	2028.79	1446.76	1801.53	2703.88	5252.02	5649.56	4577.42	0.105046	0.105046
M843T76			2.51704	0.233421	5.83718e-06	842.586	76.242							6	257543	172214	213915	216086	206982	58552.8	63921.6	58299.7	46493.8	21732.1	25382.9	27832.5	19052.4	0.18808	0.18808
M274T445			0.383023	0.489391	5.86599e-06	274.056	445.488							10	5556.32	6098.59	5575.86	6487.65	5508.34	3369	2837.94	2118.62	2876.14	3101.62	4545.62	5021	5559.41	0.100599	0.100599
M927T33_2			0.2804	4.32838	5.98154e-06	927.494	32.549							8	1383.11	1510.64	1584.26	806.936	1742.75	6241.25	6303.86	5074.15	5355.89	7443.37	5830.99	4936.72	7552.74	0.217731	0.217731
M488T399			0.778737	5.8626	6.01414e-06	488.158	399.044							10	8541.66	5295.02	7482.89	7046.85	6679.95	43771.2	41169.1	49518.3	41229.7	29774.7	26018.9	26778.4	27011.2	0.0195077	0.0195077
M527T30_2			0.228441	5.42347	6.03541e-06	527.444	30.492							6	524.057	574.943	545.226	1024.31	631.116	3863.52	2933.28	3306.98	4448.51	3343.29	1258.1	807.14	1557.06	0.312662	0.312662
M712T349_2			0.433167	4.09065	6.0488e-06	712.036	349.142							10	3522.58	3760.99	3356.62	3972.99	3622.94	12891.9	15761.5	12731.5	14644.7	18568	15609.5	12755.6	13473.6	0.106442	0.106442
M264T283			0.314288	0.425141	6.06402e-06	264.021	282.956							10	3761.2	3822.15	3232.4	4350.8	3663.94	1707.44	1927.13	1595.55	1450.63	1324.86	3154.92	3489.82	3522.77	0.0600537	0.0600537
M168T472			2.95118	0.374269	6.0695e-06	168.043	472.352							10	354891	348843	280204	313683	288633	119940	145011	98530.1	88078.2	142125	289316	290993	296608	0.0130657	0.0130657
M242T472			2.25602	0.377003	6.09646e-06	242.079	472.352							10	205557	203915	163123	185036	170439	71699.8	85906	58040.2	50334.6	83904.4	172895	175037	180312	0.0216786	0.0216786
M1183T384_3			0.344277	0.334774	6.10579e-06	1183.47	383.702							8	4176.4	5048.19	4067.02	3927.72	3762.63	1276.45	1827.1	1171.47	1080.36	1668.83	5082.83	4606.04	4599.56	0.0581932	0.0581932
M646T349_3			0.305799	3.94185	6.1216e-06	646.065	349.172							10	2025.66	2069.73	1833.19	2170.03	1716.82	7334.43	8616.11	7143.78	6268.2	9328.5	7121.55	7510.85	6544.01	0.0689155	0.0689155
M468T418			0.645182	12.7764	6.14907e-06	468.208	418.248							10	1883.79	1966.65	1739.93	2059.14	1153.02	21028.7	23717.6	18583	19526.8	29608.2	15893.7	14979.3	15229.2	0.0307532	0.0307532
M199T456_1			0.677627	0.423845	6.15442e-06	198.917	455.769							10	14904.7	19039.8	17047.7	19590.1	16447.6	6488.44	7862.63	7229.05	6532.04	8775.12	17567.8	12410.9	15856.4	0.171917	0.171917
M324T100			0.599658	10.9584	6.15568e-06	324.253	99.787							10	1746.06	2275.97	1580.17	1473.83	2021.48	18381.6	20668.6	14639.4	20764.3	25240.4	10477.9	17167.8	14109.8	0.240616	0.240616
M516T431			0.423229	0.354006	6.17059e-06	516.05	430.785							10	6553.6	6286.71	7925.44	5689.59	6558.61	2919.3	1891.85	2025.64	2470.94	2379.42	3909.36	3952.41	3872.1	0.0102753	0.0102753
M167T371_2			0.20642	1.49617	6.19963e-06	167.044	370.648							10	26037	26054.3	24565.3	23895.3	22433.9	37363.8	36055.9	39147.5	37877.7	33563	34845.5	34906.7	35006.6	0.00232973	0.00232973
M309T268			0.312106	4.93868	6.23501e-06	309.107	267.716							10	1409.94	1616.2	1291.7	1588.26	1107.21	7006.66	6650.3	5935.18	6168.16	8876.16	5255.79	4515.09	4459.73	0.0937033	0.0937033
M260T202			0.215	3.18214	6.26116e-06	260.059	201.947							7	1507.92	1744.47	1240.67	1248.79	1470.84	4768.63	5003.4	3525.76	4507.09	5146.94	3739.19	3638.44	3666.15	0.0141391	0.0141391
M177T455			4.03843	0.258532	6.38434e-06	176.936	454.58							10	584698	666096	496472	489718	495026	119418	167609	106173	115248	197863	462549	505399	483786	0.0442752	0.0442752
M376T407			0.353924	8.33365	6.40084e-06	376.098	406.618							9	894.864	924.651	1094.11	920.944	584.467	6529.12	7807.17	6063.27	6867.11	9560	5028.38	4814.75	5805.02	0.0999082	0.0999082
M82T371			0.0980356	2.01094	6.45516e-06	82.0298	371.452							10	2130.93	1843.93	1813.81	1931.86	1414.09	3777.7	4024.24	3757.21	3598.31	3211.75	3124.06	3860.64	3567.16	0.105427	0.105427
M187T460			1.45588	20.8461	6.45782e-06	187.024	459.826							10	5983.32	4171.98	8824.56	5199.28	2275.83	127853	137962	104731	82233.8	98702.6	47033.1	48567.4	49197.5	0.0230649	0.0230649
M285T52			0.409018	2.75105	6.49893e-06	285.242	52.083							10	6832.98	8050.4	5519.61	9130.86	7577.71	21940.6	21571.5	18306.9	22957	17319.8	9347	16683.5	18734.6	0.330762	0.330762
M171T171			0.993916	0.551313	6.50603e-06	171.007	171.424							10	47177.4	41777.4	39812.2	39751.5	41453.8	21562.2	22164.6	20514.4	24165.9	27353.4	39237.8	36364.3	39343.3	0.0441156	0.0441156
M440T427			0.480264	7.56687	6.51698e-06	440.223	426.71							10	3187.77	1615.87	1478.24	1671.29	1319.51	15245.1	12347.1	11449	13361.9	17762	10055.5	7775.52	8721.02	0.129428	0.129428
M285T45_5			2.89467	40.8856	6.53137e-06	285.133	44.974							8	17124.5	3938.26	18370.8	4276.75	7187.54	355081	514068	299297	469508	443037	228954	234706	226800	0.0177573	0.0177573
M413T455			0.965165	0.342668	6.61265e-06	412.879	455.433							10	35705	38923	26660.9	31919.9	34101.6	11805.6	12164	9299.52	11446.7	12616	31434.1	31770.3	26496.7	0.0987426	0.0987426
M560T443			0.399045	6.17081	6.65783e-06	560.265	443.204							10	2064.4	1756.67	1398.16	1790.08	1295.12	8973.94	10367.1	8866.47	9694.37	13343.1	6845.18	7829.37	7627.81	0.0699344	0.0699344
M197T455			0.666065	0.290588	6.67005e-06	196.95	454.671							10	16247.7	17832.3	14457.1	14627.8	12688.9	3836.7	5585.28	3509.64	3150.03	5960.62	11911.7	14633.5	13843.8	0.104011	0.104011
M307T307			3.54012	8.19057	6.68244e-06	307.122	307.132							10	91758.9	111625	67107.8	89218.7	90516.4	733936	752933	574325	673004	953416	570050	509839	549887	0.0564156	0.0564156
M869T351_1			0.304116	0.622295	6.79267e-06	868.922	351.102							10	4248.11	4416.67	3952.87	4132.06	4038	2417.39	2563.42	2593.4	2303.13	3058.74	3408.56	3287.37	3425.98	0.0223783	0.0223783
M471T49_2			0.72912	7.56588	6.80739e-06	471.344	49.4835							4	4620.62	5842.63	3936.12	3517.38	4557.04	37371.5	31170.1	42317.8	25488.3	33686.5	12127.7	12400.8	27648	0.510741	0.510741
M825T169			0.425371	7.09508	6.82624e-06	825.41	169.358							10	2065.62	1942.92	1367.84	1321.16	1217.22	11151.2	10858.2	8055.13	12785.8	13305.5	7991.13	9018.37	8520.52	0.0603644	0.0603644
M749T161			0.327321	0.357969	6.86043e-06	749.322	160.611							7	3811.59	3412.87	4395.58	3657.1	4331.52	1212.9	1468.63	1599.23	931.665	1806.88	4679.86	2798.97	4042.37	0.249082	0.249082
M798T187			0.526683	16.0142	6.86166e-06	797.552	187.202							7	1147.58	960.633	324.045	1143.84	1035.45	12132	19278.9	12597.1	13560.4	16281.9	15741.7	6802.29	9820.34	0.421537	0.421537
M771T388			0.100038	2.50479	6.91641e-06	771.23	388.147							10	875.416	560.07	705.533	547.421	578.249	1706.84	1443.42	1503.62	1683.99	1844.52	1475.82	1281.41	1505.14	0.0855826	0.0855826
M379T428			0.390885	6.58791	6.94437e-06	379.133	428.255							10	1119.09	1902.08	1295.33	1374.1	1634.63	9716.31	10854.5	7711.41	8132.41	11843.3	6802.57	6031.56	6860.17	0.0704773	0.0704773
M652T490			0.15099	2.80236	6.96405e-06	652.168	490.151							10	1184.92	981.621	856.914	876.404	1049.08	2708.15	2529.94	2682.44	2538.68	3409.5	1334.23	1496.3	1476.08	0.0615191	0.0615191
M521T296			0.344831	0.564667	6.97903e-06	521.029	295.691							10	5192.45	5258.05	5657.45	4525.37	5192.78	3029.37	3165.46	2558.56	2696.94	3132.82	5261.72	5471.93	4297.54	0.124987	0.124987
M135T126			3.17955	3.66285	7.00106e-06	135.067	125.594							10	279376	279035	205323	207537	213746	824471	887800	703988	855425	1.06885e+06	673104	683468	717802	0.0338352	0.0338352
M479T315			0.127341	3.10888	7.05315e-06	478.985	315.174							10	535.394	656.502	628.656	400.565	583.659	1506.05	2089.19	1600.62	1641.97	1881.88	1461.49	1864.71	1636.8	0.122211	0.122211
M407T244			0.423506	3.54614	7.08681e-06	407.217	244.378							10	4488.45	4398.65	4259.77	4925.48	4404.2	17065.9	17505.4	11821	15432.1	17880.7	8590.44	12758.5	12050.4	0.200331	0.200331
M473T28_2			0.437584	15.6192	7.10577e-06	473.232	28.006							7	475.333	518.511	653.599	437.036	1159.29	9837.14	11555.8	6965.89	10017.7	12288.6	8576.3	9496.5	8502.24	0.0625282	0.0625282
M846T197			0.549552	0.453938	7.13045e-06	845.513	196.881							10	11005.7	10653.4	12495.2	12193.7	12988.8	5093.9	7025.5	5174.48	5361.3	4280.04	3218.2	3334.28	3985.46	0.117734	0.117734
M258T340			0.561259	2.62206	7.15057e-06	258.109	340.25							10	17062	21501.3	15601.3	13538.7	14021.8	44988.8	41194.5	38381.8	39476.9	50245.7	32892.1	32708.6	36874.2	0.0689098	0.0689098
M174T93			0.292104	2.87512	7.21855e-06	174.113	92.825							10	3088.92	3146.92	4695.74	2957.33	4398.5	9914.12	12545.1	9165.32	10479.8	10474.1	4870.27	4170.08	4363.14	0.0809439	0.0809439
M354T79			0.288253	2.63381	7.2274e-06	354.299	79.088							10	4108.68	4071.49	3858.78	5147.68	4795.21	10784.8	10782.6	11292.7	14187.3	10848.7	6170.94	4486.15	7726.16	0.264442	0.264442
M136T125			0.573819	2.88728	7.23391e-06	136.069	125.263							10	15818.1	14934.1	10942.8	11067.4	11414.8	34842.5	37947.8	31406	36783.6	44317.5	28180.1	28929.4	30171.9	0.0345785	0.0345785
M335T456			1.35959	0.269195	7.31821e-06	334.878	455.514							10	64989.8	65199.7	46464.4	67000.6	72967.5	18051.8	19640.4	14625	16060.9	16854.7	50474.4	48233.9	32936.9	0.217504	0.217504
M287T285			0.303015	0.271165	7.40775e-06	287.067	284.868							10	3495.86	3576.99	3521.69	2662.8	2608.85	779.52	1025.17	966.75	744.552	786.369	2402.23	1960.55	2078.47	0.106514	0.106514
M697T37			1.37533	0.320528	7.43398e-06	697.475	36.56							9	80227.4	61076.4	57319.1	70325	69448.8	23776.6	23718.9	21733.9	25644.2	13592	13699	20085.5	14925.9	0.208728	0.208728
M413T417			0.236292	4.08163	7.49453e-06	413.165	416.874							7	829.184	1447.43	1143.35	1061.89	1045.27	4071.06	4232.59	3966.12	4564.97	5724.98	3406.36	3977.26	4312.51	0.117514	0.117514
M148T201			0.703011	0.250407	7.49826e-06	148.043	200.984							8	15108	18425.9	15642.8	20170.3	13655.9	2996.76	3913.84	4655.76	4656.49	4561.65	10163	10479.1	10493.1	0.0179872	0.0179872
M195T455			5.67652	0.239927	7.5364e-06	194.946	454.58							10	1.16226e+06	1.3137e+06	970621	922635	976940	216537	304604	193336	212074	356139	884651	929776	926603	0.0275662	0.0275662
M585T44			0.673621	2.4918	7.58173e-06	585.482	44.041							10	23874.7	37344.7	26048.4	24585.2	27588.4	80631.9	66913.1	69913.3	69728.1	60274	49327.6	46459.2	49562.2	0.0356617	0.0356617
M97T455_2			5.05954	0.414233	7.65916e-06	96.9704	454.58							10	1.01642e+06	1.10052e+06	912468	890999	878697	358855	436964	321877	353441	516811	893112	939909	952416	0.0336683	0.0336683
M274T379			0.438213	4.49239	7.65927e-06	274.103	378.738							10	3665.49	3645.55	2815.32	3072.64	3043.33	13528.6	14623.6	11026.1	16867	16921.7	10534.5	10141.7	10433.7	0.0196739	0.0196739
M287T354			0.636034	0.861147	7.68058e-06	286.973	353.856							10	23001.6	23873.6	24341.8	24367.4	24389.1	20997.2	20485.4	20026.7	21106	20699.6	20616.1	19645	19188.8	0.0367854	0.0367854
M741T77			2.00659	0.195134	7.7109e-06	741.468	77.396							10	114609	111111	117599	158166	148509	31934.3	30953.9	23449.3	28000.7	12497.9	27906.9	34673.6	24227.1	0.18312	0.18312
M722T164			0.596663	11.5679	7.7263e-06	722.359	164.185							9	2295.68	2552.38	1014.21	996.255	1583.54	18724.8	22291.3	14735.3	17436.9	24468.4	19862	17945	18386.6	0.0535942	0.0535942
M188T349			0.473006	0.367245	7.81068e-06	188.111	348.717							10	7894.73	7812.8	6976.53	8508.8	9672.96	3321.12	2978.71	2706.19	2279.73	3722.01	5664.5	6686.58	5505.96	0.107652	0.107652
M294T129			0.576441	7.74766	7.85617e-06	294.17	128.806							6	2758.6	2704.14	1850.86	2649.72	2694.12	24930.6	18166.9	16700.4	22071.8	16195.7	19559	20692.1	12642.7	0.247129	0.247129
M420T399			0.705324	3.60694	7.86273e-06	420.232	398.997							10	10234.5	16279.7	7836.34	15026.1	12396.9	42249.3	46940.6	36865.3	43067.6	53690.5	33803.6	31438.5	30748.6	0.0500743	0.0500743
M222T266			3.64909	0.224967	7.92868e-06	222.134	265.962							10	492343	523586	389152	416590	361605	81113.6	122754	82390.1	68096.4	136811	370617	387260	383737	0.0230478	0.0230478
M387T469			0.642636	0.396694	7.9448e-06	387.09	468.58							10	14332	17479.6	13091.2	17254.5	14766	4994.92	5866.76	6070.41	6619.93	6962.99	17311.2	17083.2	16618.7	0.020756	0.020756
M327T323			0.146154	2.56615	7.95093e-06	327.129	322.523							7	1127.45	1034.44	1135.29	1155.93	1281.31	2703.31	3050.26	2488.16	2959.13	3514.54	1945	3108.82	2406.92	0.235643	0.235643
M421T380			0.553567	7.96319	7.97263e-06	421.18	379.871							10	2566.09	2218.35	1952.74	2375.68	2343.37	17498.1	19995.6	15105.1	15186.4	23443	12847	13531.8	14457.2	0.0593652	0.0593652
M213T29			0.596866	6.99275	7.97451e-06	213.004	28.629							6	3375.35	4435.32	3367.92	1464.31	3632.84	17660.3	29281	21539.6	22804.4	22527	14673.1	15301.6	19402.7	0.156053	0.156053
M804T145			0.355214	2.3322	8.03068e-06	803.559	145.062							10	11005.8	8887.42	8711.32	11019.3	8947.34	23724.5	24622.4	22555.3	24189.7	18185.8	6215.01	5602.75	6011.22	0.0524624	0.0524624
M265T403			0.377018	0.335403	8.11106e-06	265.067	402.807							10	4837.63	4683.9	4308.12	5891.97	5553.54	1733.99	1475.81	1877.07	1218.04	2172.46	4464.44	3530.01	3412.08	0.15164	0.15164
M546T351_1			0.381924	0.607337	8.13582e-06	545.972	351.074							10	6315.44	6105.52	6507	6550.28	7315.04	3710.22	3789.54	4160.43	3749.59	4506.8	4107.46	5298.56	4573.69	0.128803	0.128803
M320T421			0.758375	0.480088	8.17076e-06	320.054	420.68							10	19851.8	22968.2	22840.9	23598.5	24728.2	10473.5	10928.4	8674.74	10656.9	13990.5	17372.1	18332.2	17669.8	0.027625	0.027625
M751T194_2			0.486526	0.178751	8.2092e-06	751.451	194.101							7	6008.89	6329.59	8773.87	8511.15	8527.5	919.035	1167.44	1939.49	1352.48	1441.06	1193.63	1591.85	1393.95	0.142925	0.142925
M383T110			0.223705	4.22971	8.223e-06	383.314	109.665							8	1187.54	772.188	823.587	801.771	1263.98	3040.86	4241.56	4159.36	4217.51	4850.87	2935.3	2990.13	2955.38	0.00937033	0.00937033
M722T351_1			0.314309	0.561413	8.25927e-06	721.957	350.71							10	4140.93	4382.63	4239.59	4007.95	4205.96	2008.51	2272.9	2170.34	2311.11	3013.92	2681.74	2621.26	2769.5	0.0277021	0.0277021
M327T349_2			0.298125	9.8065	8.26669e-06	327.116	348.558							6	660.039	514.94	527.229	413.813	425.024	6688.06	4685.69	4492.42	4903.83	4148.75	2221.81	2662.42	2866.26	0.127501	0.127501
M393T307			0.208964	3.05447	8.27066e-06	393.186	306.58							8	1553.8	1420.2	1584.83	1492.41	1425.7	4293.35	4353.5	3999.72	4443.36	5748.17	3341.98	3612.08	3822.71	0.0670821	0.0670821
M463T472			0.530337	0.235681	8.27077e-06	463.099	472.148							8	10631.3	10343.3	7912.32	9830.28	7735.59	1895.39	3217.85	1824.46	1245.27	2765.1	8708.11	8275.94	9183.02	0.0520166	0.0520166
M175T106_2			0.208783	3.26169	8.28889e-06	175.006	105.602							10	1941.03	1540.13	905.686	1061.75	1707.93	3802.96	4845.1	5083.44	4398.31	5212.56	5148.62	4544.28	5090.09	0.06764	0.06764
M125T372			0.589751	3.23846	8.28971e-06	125.035	371.712							10	11484.8	11572.6	9647.32	10163.6	9206.17	29943.5	36947.9	29727.6	30897.5	41124.8	28705.9	28467.6	29065.2	0.0104651	0.0104651
M173T354			1.08356	0.104008	8.30849e-06	173.093	354.427							6	40627.1	45902.2	31559.1	31792.2	30027.5	5610.31	751.266	3521.92	3806.33	5021.97	30277	31785.7	32051.9	0.0305116	0.0305116
M120T295			0.247033	0.451233	8.33003e-06	119.976	295.041							10	2624.79	2580.85	2334.89	2110.01	2227.75	964.96	1216.14	812.755	1094.02	1272	3189.68	3057.3	2598.18	0.105287	0.105287
M271T236			0.306313	0.415832	8.34223e-06	271.05	236.234							10	3601.85	3516.39	3115.33	3904.73	3473	1599.83	1184.89	1533.2	1045.54	1959.88	1998.58	2701.53	2509.2	0.151172	0.151172
M634T195			0.333051	2.55409	8.36966e-06	634.33	194.702							10	5590.31	5696.22	6505.64	5998.52	6614.11	16554.8	13876.2	16703.5	17672.1	12849.8	12048.7	8868.5	9534.08	0.165244	0.165244
M459T456			0.378292	0.351995	8.53087e-06	458.849	455.928							10	5374.06	4795.78	4525.91	5130.77	6205	1813.54	1667.23	1273.95	2225.09	2183.16	4072.5	4296.02	5036.44	0.112914	0.112914
M79T455_2			10.776	0.465134	8.54059e-06	78.9597	454.58							10	4.97666e+06	4.95186e+06	4.39377e+06	4.32288e+06	4.07447e+06	1.94465e+06	2.38759e+06	1.73507e+06	1.89407e+06	2.6063e+06	4.02143e+06	4.4545e+06	4.53099e+06	0.0633787	0.0633787
M341T535			0.289691	0.427181	8.74284e-06	341.19	534.977							7	3458.66	3243.22	3296.64	3362.17	2814.4	1471.15	1132.68	1110.88	1920.6	1274.39	2121.79	2557.57	2544.39	0.102943	0.102943
M593T27			0.615724	19.9096	8.74685e-06	593.311	26.64							6	714.838	1095.11	1173.16	1631.64	316.872	16517.2	22711.4	14259.8	20569.1	24129.3	15314.7	12808.1	11861.7	0.133871	0.133871
M480T100			0.348032	3.96999	8.79907e-06	480.183	99.733							9	2383.51	3086.2	2279.89	2439.3	2380.79	10475.4	12161.1	7746.85	9147.7	10370.5	28633.2	15251.1	13842.9	0.424225	0.424225
M374T344			0.548117	7.81847	8.8403e-06	374.09	343.857							9	1828.73	2067.65	2065.53	4519.15	1268.02	17340.8	20458.8	15612.5	15279.8	23168	11890.5	11550.5	13292.1	0.0753923	0.0753923
M454T390			0.247988	3.3779	8.85589e-06	454.216	390.205							10	1826.9	1869.47	1930.89	1496.9	1438.35	5944.61	5858.72	5023.52	4953.25	7143.23	4530.33	4930.6	4908.14	0.0469534	0.0469534
M116T384			0.156575	2.78861	8.86498e-06	116.071	383.814							6	1420.36	1240.12	971.174	1349.48	724.362	2727.52	3372.84	3118.37	3023.03	3668.64	2293.14	2730.62	2954.08	0.126422	0.126422
M156T270			0.430327	5.60385	8.92397e-06	156.066	270.272							10	2079.38	2273.84	2845.62	2329.03	1757.63	13680.6	15190.1	10307.3	10097	13967.2	6496.52	6462.13	6549.24	0.00674697	0.00674697
M117T263			0.256018	3.1386	8.98578e-06	117.055	263.253							6	2424.24	2793.49	2236.25	1506.08	1872.41	5970.58	6626.73	6199.53	6889.99	8311.89	5352.95	5472.37	5402.45	0.0110917	0.0110917
M393T27_2			0.450461	6.59153	9.06989e-06	393.169	27.279							10	2445.26	2269.14	1796.24	1703.89	1764.37	12694.9	9781.03	13308.6	13192.9	16798.8	9035.12	6603.83	8595.72	0.160385	0.160385
M374T355			0.229117	4.83713	9.10386e-06	374.155	355.247							8	843.453	750.826	1071.46	816.612	606.188	3442.12	5105.79	3748.5	3448.89	4031.5	3331.19	2327.56	3346.39	0.194517	0.194517
M498T475			0.430611	0.332291	9.12315e-06	497.968	475.421							10	5496.08	6502.98	6550.35	7670.14	6562.2	2986.8	2348.73	2451.78	1540.03	1565.73	4559.2	4276.01	6408.26	0.2279	0.2279
M156T243			0.744417	7.1422	9.16763e-06	156.066	243.156							10	5462.71	6181.67	4378.38	3734.63	4231.17	38477.7	34056.4	28566.8	27317.3	42913	31360.6	29042.2	39907.4	0.171141	0.171141
M728T101			0.35602	7.47687	9.21183e-06	728.402	101.203							6	1108.92	1072.72	997.882	996.167	920.221	8720.91	8171.22	7066.11	8869.18	5274.07	5477.01	4344.81	3265.57	0.253486	0.253486
M365T27_1			1.10465	27.3251	9.21263e-06	365.068	26.576							9	3318.02	1723.05	2252.47	1772.85	2188.91	46024.3	73376.5	51873.9	59337.3	76939.8	42810.8	43853.5	48043.3	0.061678	0.061678
M190T244			0.40349	4.26617	9.32436e-06	190.017	244.089							9	4433.97	4813.27	4530.56	2203.42	723.068	14933.6	11934.1	16428.2	13359.6	14607.7	14219.8	19575.8	18151.4	0.160207	0.160207
M190T217_2			0.825084	15.4268	9.32712e-06	190.035	217.402							10	3437.15	3244.62	1425.54	1868.05	1667.66	37101.2	33713.5	27220.8	33768.6	47810.8	10746.6	11118.7	11925.5	0.0535032	0.0535032
M382T408			2.59268	9.39165	9.33667e-06	382.099	408.499							10	37261.8	36327.8	36185.1	55091.5	41075	336528	445122	320807	337465	494206	291059	270713	284319	0.0367494	0.0367494
M379T26_1			1.13017	73.5415	9.34889e-06	379.011	26.143							6	1004.7	667.125	828	667.973	1058.15	42657.6	72883.3	56148.9	61459	77634.1	46716.1	45075.1	54406.6	0.102228	0.102228
M213T352			0.451769	0.416687	9.3623e-06	213.016	351.98							10	6872.58	7629.49	7845.97	7778.88	8877.34	3148.16	3986.06	3893.44	3070.65	2154.25	4875.71	7784.01	3824.88	0.37324	0.37324
M233T351			3.34521	0.35315	9.4515e-06	233.086	350.71							10	402190	490411	357425	389829	369057	138451	152052	111035	126484	181424	374867	360544	385027	0.032934	0.032934
M175T137			0.735866	7.21709	9.45816e-06	175.06	136.603							9	6100.4	4912.89	4143.14	4964.66	3276.56	27310.2	37690.7	33778.4	27641.9	42441.8	20131.3	21372.7	19635.1	0.0439182	0.0439182
M278T45_2			0.767271	2.93927	9.52628e-06	278.357	44.534							10	17784.5	21672	24764.3	24353.4	21117.3	72671.4	68475.6	49230.6	69275.3	62759.8	41924.6	42406.7	38615.8	0.0503548	0.0503548
M67T294			0.176051	4.71663	9.55998e-06	67.0555	293.505							8	407.331	556.669	481.213	544.238	428.093	2173.49	2487.3	2015.91	1857.5	2868.47	1715.44	1640.63	1969.2	0.0970167	0.0970167
M1182T384			0.483954	0.284287	9.62261e-06	1182.47	383.702							10	8681.94	9678.35	7202.32	7367.9	7056.71	1856.68	2423.54	1584.66	2281.63	3221.35	9027.7	8230.62	9961.24	0.0954684	0.0954684
M262T33_2			0.344671	8.1831	9.6386e-06	262.123	33.337							8	1038.66	537.87	784.635	829.5	1145.19	6540.87	7340.69	5036.3	7842.94	8720.01	5286.91	6212.62	5648.53	0.0816174	0.0816174
M656T385			0.183929	4.23923	9.8383e-06	656.334	384.791							9	546.988	1045.62	535.261	520.557	505.49	2501.44	2894.26	2325.14	2373.44	3275.9	2106	2378.99	2357.29	0.066528	0.066528
M1047T30			0.435684	13.0498	9.84018e-06	1046.57	29.524							6	809.575	885.538	818.748	436.908	1007.95	9197.64	12530.7	7218.99	10706.3	12007	8879.43	8005.14	8861.74	0.058231	0.058231
M360T349			1.38994	7.06229	9.88306e-06	360.064	349.124							10	18823.1	18871.7	14505.9	15568.2	16172.3	105185	128725	97431.4	107103	154372	88477	89481.2	93982.8	0.0323471	0.0323471
M757T472			0.468735	0.158188	9.94132e-06	757.029	471.771							9	8047.43	7860.24	5204.07	7769.53	5945.91	723.763	1510.14	1316.82	860.157	1098.36	5996.5	5787.3	5561.17	0.0376571	0.0376571
M97T243			0.450044	12.0584	9.95046e-06	97.029	243.164							10	613.304	1183.19	1109.18	1004.9	873.719	9548.5	9643.09	12408.1	15316.6	10774.5	7646.17	6321.53	8257.74	0.133596	0.133596
M155T78			0.521345	0.580645	9.96347e-06	155.061	77.8355							6	11106.1	11771.3	13654.8	11521.8	11890.3	7020.56	6633.65	6130.65	7364.58	7656.94	9648.87	10345.5	10028.6	0.0348506	0.0348506
M133T197			7.05312	120.983	9.97059e-06	133.051	196.615							9	22465.3	25562	16544.2	17598.5	16169.7	2.19998e+06	2.78072e+06	1.73066e+06	2.1148e+06	3.07128e+06	1.66303e+06	1.58112e+06	1.70732e+06	0.0387934	0.0387934
M343T44			0.125988	1.75156	9.97144e-06	343.264	44.419							10	13795.3	14746.9	12585.5	12330.5	13508.6	25072.8	22183.2	21613.2	22140.8	26286.2	18490	19528.2	20493.2	0.051365	0.051365
M120T129			1.0973	0.322584	9.99042e-06	119.976	128.998							6	39602	44077.3	42948.1	36289.2	54017.8	13014.1	14097.7	13546.1	14796.8	14524.7	21941.3	21525.8	21509.1	0.0113053	0.0113053
M258T358			0.89988	9.18776	1.00062e-05	258.109	357.939							7	5743.55	5234.52	4273.42	5240.3	4882.82	44850.6	50624.2	38609.2	38135.2	60916.6	29486.8	31558.4	31599.7	0.0391219	0.0391219
M763T103			1.50322	0.0614436	1.00464e-05	762.504	102.579							6	61524	48631.6	67878.6	88269.8	70430.7	5211.85	4749.81	4501.18	2590.7	3636.66	11736	13519.8	9961	0.151583	0.151583
M315T417			0.418385	4.48814	1.00545e-05	315.129	416.969							10	3025.46	3005.9	2529.92	3157.14	2851.87	12690.6	14307.6	10024.2	12191.6	16179.6	8432.65	9978.05	8898.61	0.0870839	0.0870839
M355T49_2			0.807581	6.38949	1.00764e-05	355.319	48.5245							7	9024.31	7740.75	4960.16	7407.2	4071.3	43352.9	54076.5	34133.2	36000.2	44592.1	19975	22128.2	17990.2	0.103317	0.103317
M470T28			0.886402	22.1575	1.01425e-05	470.285	28.4525							9	2483.95	2147.71	1446.27	876.197	2081.03	31007.1	45692.5	34109.8	37177.5	52209.4	24800.4	26048.2	27134.1	0.0449239	0.0449239
M233T244			0.752239	4.73577	1.01441e-05	233.051	243.77							10	11901.7	9597.78	6611.2	8954.31	7686.96	49665.6	46178.9	38161	31558.1	46371.5	41764.5	45281.8	68536.8	0.280526	0.280526
M857T152			0.665952	0.233835	1.01642e-05	856.566	151.664							10	13521.5	16801.7	15157.4	12433.2	15019.9	2481.22	2898.8	2682.88	2148.91	6842.62	8954.63	6295.88	6123.88	0.222745	0.222745
M150T355			0.133332	2.21905	1.01999e-05	150.017	355.031							9	1447.71	2103.04	1629.4	1916.21	1604.48	3672.3	3898.19	3722.56	3474.51	4540.04	3298.34	2175.9	3191.15	0.214446	0.214446
M844T46			0.771141	0.336498	1.02234e-05	843.548	45.7065							6	21148.8	24210.3	23174.2	21027.9	17638.3	9586.06	3956.34	7734.59	7934.91	6860.56	20369.4	13213.7	10253.1	0.355943	0.355943
M128T371			1.23116	2.98311	1.02872e-05	128.036	371.308							10	60894.3	60551.4	50397.8	53807.7	49755.1	144495	171934	155803	145864	203471	132683	125785	128728	0.0268201	0.0268201
M429T322			0.352307	4.10965	1.02992e-05	429.196	321.569							10	2069.96	2829.31	2305.89	2259.37	2490.82	9151.11	9984.43	7806.69	9765.18	12424.9	7445.2	7304.59	6471.94	0.0743634	0.0743634
M304T426			0.427652	2.61443	1.03646e-05	304.113	425.629							10	11405.3	9854.52	9493.1	8005.13	8434.14	26767.1	25711	20052.5	22784.5	28065.4	20935.1	19205.2	22994.5	0.0901432	0.0901432
M333T392			0.283977	3.05373	1.03814e-05	333.128	392.167							8	2338.29	3641.9	2994.14	1954.78	4669.12	8189.16	10893	9043.98	9845.8	9660.78	6731.98	7269.64	9129.68	0.163176	0.163176
M231T430			0.734372	9.97309	1.04659e-05	231.026	429.558							8	3357.71	4413.71	2119.16	2030.39	3330.09	29001.7	33455.1	23934.2	26168.8	39540.5	21409.1	20007.2	23232.4	0.0750434	0.0750434
M523T379			0.124122	3.15604	1.05251e-05	523.259	378.649							7	542.583	474.841	522.519	510.715	430.752	1587.66	1395.39	1374.59	1502.19	1971.6	1382.16	1392.51	1237.12	0.0649689	0.0649689
M614T349			0.0703384	2.29561	1.0549e-05	614.493	349.296							7	442.892	294.492	573.262	598.863	448.915	1014.88	1166.51	1151.64	1038.74	1042.26	910.098	926.111	636.102	0.197804	0.197804
M280T472			1.7141	0.226632	1.05818e-05	280.034	471.848							10	110212	112961	77193.9	100890	82766.3	20896.8	28082.1	16494	15721.7	28500.6	104634	102402	100138	0.0219594	0.0219594
M116T409			0.247179	2.56674	1.063e-05	116.071	408.59							10	3750.11	4267.79	3160.89	3077.7	2646.32	8604.05	8651.71	8082.03	7653.14	10394.2	7448.87	7337.37	7744.53	0.0280158	0.0280158
M99T455			0.472866	0.410638	1.06333e-05	98.9735	454.543							10	8091.18	9571.18	7611.33	8280.77	8303.07	3343.36	4441.9	2081.35	3429.59	3892.08	7418.02	8002.63	7738.55	0.0379235	0.0379235
M245T167			1.00779	4.6656	1.06414e-05	245.077	167.446							10	17963.1	17566.3	13714.3	15893.9	14735.6	69837.9	85013	63141.1	62529.7	92134.5	49168.3	56761.8	57409.4	0.0841652	0.0841652
M337T293			0.234634	4.67665	1.0674e-05	337.128	293.466							10	503.608	1315.8	927.312	872.121	779.471	3598.4	4556.71	3385.42	3981.78	5047.06	3343.66	3123.79	2512	0.143977	0.143977
M337T25			1.26188	54.9131	1.07446e-05	337.072	24.984							6	1019.81	1019.12	977.077	1323.35	2743.65	62735.9	94395.3	58256.4	76909.8	96653	64757.3	61076.8	57522.8	0.0591872	0.0591872
M176T414			0.515866	0.290963	1.07965e-05	176.044	413.742							6	8942.64	8508.63	9413.99	9436.59	9597.05	3623.7	364.08	3943.12	2273.04	3150.94	7356.47	6415.08	6652.66	0.0719084	0.0719084
M378T32			0.476913	9.49854	1.08153e-05	378.19	32.449							7	1842.13	648.024	2179.03	1707.54	454.262	15079.4	14049.4	12454.1	14571.5	8730.07	15977.8	5671.94	13957.8	0.460113	0.460113
M140T74			0.774007	12.426	1.08434e-05	140.071	73.64							10	2927.05	2577.91	2188.61	2443.72	3056.59	27486.9	40094.2	27605.5	28046	40715.1	20233.7	19933.8	20595.7	0.0163626	0.0163626
M681T352			0.194764	0.52634	1.08456e-05	681.457	351.805							9	1735.51	1467.2	1688.66	1561.58	1496.98	661.131	800.471	909.248	810.616	1002.9	673.107	1126.6	957.323	0.249356	0.249356
M182T409			0.135188	2.08507	1.08841e-05	182.043	408.831							10	2524.9	3139.56	2827.04	2291.52	2128.66	5379.07	5806.52	4896.27	4874.26	5965.66	4444.39	4659.85	4809.83	0.0396067	0.0396067
M509T46			1.13618	4.65983	1.09129e-05	509.454	45.599							10	17256.5	20859.3	19323.8	21509.4	20512.2	114595	89471.7	94646.7	96804.8	67954	35685.6	33891.7	30635.7	0.076637	0.076637
M309T28			6.05317	1357.36	1.09233e-05	309.127	28.103							8	929.19	2212.19	1628.17	941.915	746.209	1.16014e+06	2.14794e+06	1.56581e+06	1.8044e+06	2.08708e+06	1.27511e+06	1.27975e+06	1.32314e+06	0.0204927	0.0204927
M489T455			1.61485	0.164263	1.09909e-05	488.874	454.58							10	93004.2	105065	72020.9	71131.3	72290.7	11438.4	14641.3	9985.57	11940.8	19918.3	66341.8	68717	70596.4	0.0311023	0.0311023
M746T416			0.543266	25.2366	1.09964e-05	746.366	416.234							8	777.428	571.963	710.372	521.467	367.506	14025.7	14343.7	12070.7	13389.2	20586.6	8142.45	9073.75	10379.7	0.122175	0.122175
M422T201			0.428482	3.7909	1.11406e-05	422.228	201.441							10	5268.99	5467.51	4053.42	3670.87	2379.57	14998.6	15796.2	12542.5	16561.6	19104.7	12565.5	11477.5	12188.6	0.0457446	0.0457446
M679T402			0.283035	0.270225	1.11582e-05	679.103	401.545							7	2600.47	2321.89	2800.46	3148.96	2678.65	413.898	1165.29	501.839	536.612	1044.03	2030.44	1468.96	2306.47	0.220529	0.220529
M684T433			0.291653	2.24783	1.11845e-05	684.049	433.059							10	8526.7	7277.5	11789.5	7312.67	12153.3	19535.9	22975.9	20636.1	20800.1	21834.3	14197.4	16707.1	18275.4	0.12548	0.12548
M975T433			0.0960193	2.00001	1.11845e-05	975.114	432.535							10	1258.58	1382.01	1521.36	1615.06	2008.24	3036.94	3502.5	3060.64	3011.39	2959.12	2665.35	2486.39	2096.42	0.120409	0.120409
M515T342_2			0.274935	2.75816	1.12103e-05	515.171	341.828							10	4239.9	4479.65	3999.45	2782.92	3666.27	10169.9	12349.4	11706.1	8924.46	9719.09	6407.98	6501.11	7492.17	0.0883592	0.0883592
M380T258			0.254397	3.83448	1.12214e-05	380.135	257.754							7	1382.02	2129.4	1374.99	1256.96	1138.7	5471.9	4794.2	4738.92	6153.78	6764.15	7169.42	5838.01	7571.63	0.132275	0.132275
M363T298			0.925022	26.6938	1.12471e-05	363.148	298.158							7	1248.01	2668.78	666.909	1737.47	1745.13	38756.9	50049.7	33892.1	36414.2	56207.1	25866.3	25925	26659.5	0.0169025	0.0169025
M261T399			1.40576	3.93818	1.14084e-05	261.072	399.059							10	45701.6	42844.9	44987.6	44472.8	34965.7	135351	205633	158415	150492	188833	151691	114231	139872	0.141577	0.141577
M499T35			8.2114	416.85	1.14097e-05	499.307	34.52							10	6138.95	8952.43	9996.68	5549.38	8111.31	2.12119e+06	3.67585e+06	3.08358e+06	3.15124e+06	4.12055e+06	2.20916e+06	2.08682e+06	2.1662e+06	0.0288137	0.0288137
M156T516			0.86135	0.281446	1.15751e-05	156.077	515.88							7	25499.8	31443.1	24940.6	24901	20734.3	7593.23	8599.41	3864.02	8046.07	7786.88	21840.7	24309.4	21947	0.0614836	0.0614836
M117T301			0.215202	2.41726	1.15808e-05	117.038	300.75							10	3052.12	3501.54	2905.81	2698.66	2846.36	7125.66	8266.45	6244.48	6454.47	8178.75	5753.2	5651.85	5401.42	0.032323	0.032323
M280T375			0.338843	5.74563	1.15921e-05	280.103	375.314							9	1412.48	1176.97	1353.35	1275.39	1431.08	7138.55	8848.26	5810.61	6994.18	9412.66	4932.15	5576.94	5241.02	0.0614263	0.0614263
M799T349_2			0.469699	7.4872	1.16118e-05	799.104	348.605							10	1574.89	1819.59	1337.5	1825.8	2376.39	12936.9	13717.8	10432.5	12163.4	17641.2	9124.86	8991.17	9985.16	0.0575891	0.0575891
M119T431			0.159139	0.468541	1.16232e-05	118.942	431.192							7	899.48	1103.71	1063.8	951.169	1035.07	582.957	421.73	470.439	542.824	349.692	588.016	799.958	614.868	0.17285	0.17285
M293T455_1			4.05128	0.218768	1.16826e-05	292.922	454.58							10	600799	673852	480526	467899	471569	99123.9	134200	90137.6	103372	162670	435891	464658	471858	0.0416006	0.0416006
M92T100			0.403322	9.14398	1.16971e-05	92.0504	100.443							10	582.951	1500.47	771.74	1124.79	1111.63	11830	10014.6	6907.33	9779.95	8025.56	8305.89	8081.49	8381.91	0.0189183	0.0189183
M380T497			0.484687	0.355419	1.17189e-05	380.013	496.666							10	7850.11	10318.9	8757.03	7842.62	7865.92	2429.73	3992.37	3274.4	2262.97	3193.66	7820.19	7686.55	7227.83	0.0409979	0.0409979
M601T192_1			0.212963	3.47427	1.18086e-05	601.326	192.133							6	949.913	1223.22	1635.46	1543.98	855.918	4619.33	4494.75	3449.85	3938.16	5067.85	2596.26	2312.97	3520.06	0.224658	0.224658
M867T86			1.64782	0.396062	1.18574e-05	866.562	86.259							10	120109	107701	88694.6	98114.2	95442.8	36835.1	53932.1	38825.5	35336.8	37086.7	34354.4	32739.4	27707.2	0.10971	0.10971
M853T296			0.165531	0.515705	1.1869e-05	852.97	295.55							9	1089.6	964.522	1219.14	1147.96	1298.2	592.951	629.991	588.416	563.242	574.933	752.174	1056.14	662.477	0.250511	0.250511
M257T55			0.505833	5.49378	1.18829e-05	257.212	54.832							10	2999.3	2445.61	2393.56	3542.22	4473.85	20718.2	19198.1	12337.3	16534.5	18313.2	8996.24	69379.1	71975.9	0.711042	0.711042
M573T449			0.289547	3.49218	1.19075e-05	573.236	448.869							10	1687.82	1219.17	2164.9	4005.24	2635.38	7864.06	9635.81	7437.85	8131.82	7832.73	6040.22	5445.58	3618.37	0.250683	0.250683
M565T349			0.194163	3.92614	1.19235e-05	565.064	349.235							10	643.515	792.566	667.282	990.102	920.891	3695.64	3259.7	2768.97	2458.42	3578.18	2739.74	3066.91	2845.22	0.0579023	0.0579023
M414T450			0.216879	5.92806	1.20296e-05	414.124	450.189							7	702.521	317.825	839.88	396.141	431.859	3588.65	2397.38	2741.68	3684.01	3524.23	907.095	929.25	889.176	0.022096	0.022096
M367T36			0.860722	9.31306	1.20334e-05	367.173	36.297							6	393.12	6300.27	4274.31	4608.76	7626.1	44416.3	50390	29304.4	41789.8	50186.1	36787.1	37153.1	34869.8	0.0338109	0.0338109
M370T443			0.330598	3.95758	1.20413e-05	370.208	442.688							10	2821.17	2152.62	2030.38	2426.57	1852.7	8342.67	9373.26	7682.56	7875.94	11380.7	6531.14	6373.56	6228.06	0.0237678	0.0237678
M101T238			0.4818	0.413617	1.21164e-05	101.061	237.546							10	9011.69	8928.68	8434.92	10327.8	7389.2	2916.4	3492.58	4374.89	3361.29	4092.16	6711.34	8115.02	7630.5	0.095245	0.095245
M497T349			0.361551	7.30214	1.21598e-05	497.108	348.62							7	577.739	456.323	1735.33	1389.3	1468.55	7537.15	9924.59	6657.93	7103.23	9867.96	5127.83	4326.81	4364.05	0.0981505	0.0981505
M466T416			0.0984168	2.15627	1.21654e-05	466.238	415.564							10	965.833	1277.98	1022.57	1185.98	879.394	2188.83	2520.86	2015.72	2195.62	2575.71	1900.66	2345.91	2542.15	0.145256	0.145256
M297T449_2			0.178839	1.75878	1.22048e-05	297.105	449.443							10	14417.6	14543.3	16239.5	19694	16724.2	28150.3	31224.9	26756.8	27120	30297.1	23480.3	22528.2	21689	0.0397154	0.0397154
M889T439			0.234014	0.315182	1.22836e-05	889.337	438.666							6	1969.91	2291.52	1627.72	2085.72	1623.08	591.113	562.048	530.844	560.965	780.132	2193.88	1284.96	2585.37	0.330039	0.330039
M79T501			2.76135	0.582137	1.22965e-05	78.9597	501.275							10	333582	361189	309597	329127	321531	188086	234911	175969	167142	197344	348411	312227	356004	0.0690296	0.0690296
M245T28			0.448263	7.79874	1.23611e-05	245.046	27.909							9	2170.71	2260.33	1175.87	889.68	1261.45	9515.33	12201.9	10150.2	13146.4	15489	10864.4	11026.5	11002.5	0.00798015	0.00798015
M1060T27			0.80181	34.7098	1.24492e-05	1059.58	26.884							8	1040.03	1020.42	768.136	469.194	1322.86	23354.1	31400.5	28583.8	33889.6	43153.6	22827.4	17969	23338.2	0.138622	0.138622
M382T72			0.18267	2.94335	1.24803e-05	382.329	72.467							10	1240.04	1257.23	962.166	1374.65	1548.84	3870.12	4363.18	3198.87	4165.69	3189.34	2458.23	2488.99	1783.43	0.177741	0.177741
M275T301			0.448933	0.408082	1.25166e-05	275.031	300.507							8	6549.4	6543.75	8728.08	8467.51	7974.46	3474.82	2922.8	3154.45	2994.23	3068.22	3961.28	4077.69	4056.9	0.0153991	0.0153991
M497T371			0.213805	3.26557	1.26924e-05	497.135	371.116							10	1395.25	1582.37	1408.26	1422.09	1299.67	3879.03	4976.28	4807.85	3903.65	5643.64	4322.15	4519.26	4082.88	0.0507254	0.0507254
M457T173			0.194893	4.26535	1.27085e-05	457.314	172.548							6	737.151	883.395	700.994	535.017	709.29	2914.48	3963.14	2617.76	2725.99	2988.23	1762.77	1726.6	1550.41	0.0676304	0.0676304
M314T389			0.130812	2.1664	1.27353e-05	314.095	389.228							10	2090.18	2208.22	1584.31	1818.85	2077	4342.77	5015.47	4081.26	3865.24	3879.53	4646.84	3499.95	3040.27	0.221886	0.221886
M550T196			1.70554	0.659657	1.27401e-05	550.312	195.671							10	125833	135926	139327	141107	146118	94956.1	89824.6	91216.2	99886.5	78165.5	100076	101632	105538	0.0274739	0.0274739
M480T34			0.332588	8.55275	1.27804e-05	480.22	33.5525							8	674.193	442.728	635.21	760.291	1329.6	8311.85	6973.82	7053.2	4934.92	5586.07	7122.03	967.286	4952.62	0.718076	0.718076
M337T438			0.915778	0.400485	1.27875e-05	337.033	438.082							10	29011.3	28303	31934.8	31624.8	36820.6	13000.6	17265	9673.53	10498.5	12716.7	15406.6	22274.7	17577.7	0.190592	0.190592
M587T455			1.05843	0.135483	1.29356e-05	586.851	454.793							10	38018.9	45794	30497.2	31131.6	29114.1	3612.55	5395.85	3585.43	4062.43	6993.1	25597.1	27948	27204.9	0.0446437	0.0446437
M326T170			2.4364	5.46154	1.29619e-05	326.109	170.015							10	79257.8	77507.9	62034	83017.3	72767.4	454324	323811	323230	479796	464647	291301	310537	308177	0.0345865	0.0345865
M645T383			0.444041	2.72166	1.29736e-05	645.248	383.131							10	10478.2	10366	8860.17	7543.23	7443.17	23294.8	24938	20310.6	23622.7	29467.2	17157	18223.3	17422.5	0.0315373	0.0315373
M223T315			0.277814	3.3465	1.29751e-05	223.012	315.174							10	2683.94	2548.61	1839.88	2108.38	1878.23	6285.48	7827.69	7168.01	6534.92	9192.93	6088.64	5319.73	5619.77	0.0682752	0.0682752
M391T455			2.50054	0.200164	1.30215e-05	390.899	454.58							10	227155	253832	175084	187689	169106	33215.6	44253.6	29351.9	36574.3	59343.5	167119	176000	184008	0.0480811	0.0480811
M379T308_2			0.379604	4.29179	1.3054e-05	379.169	307.844							10	2179.38	2338.33	1712.2	2507.15	4805.85	12379.1	10656.6	10079.6	10692.7	14315.3	8085.75	9665.16	7314.68	0.143405	0.143405
M328T29			0.504416	7.0356	1.30713e-05	328.182	28.86							9	2821.97	1718.48	2085.72	2014.05	2744.04	11983.5	19418.6	13453.8	16634.7	18604.6	13220.9	9724.68	14399.4	0.195306	0.195306
M748T162			0.713904	3.05978	1.30919e-05	748.375	162.196							10	22931.9	20098.4	17970.3	14909.7	14537.1	59450.6	64530.8	43313	51989.5	57465.1	45481.8	45467.2	45926	0.00571555	0.00571555
M422T247			0.160725	3.18825	1.31459e-05	422.162	246.836							6	841.305	933.534	916.781	632.959	824.596	3100.67	2889.02	2231.95	2181.96	2825	4047.04	5034.12	1540.13	0.508763	0.508763
M826T170			0.274552	5.6523	1.31752e-05	826.412	169.984							7	932.669	1103.78	663.262	892.52	908.02	5582.46	4779.16	3533.66	5487.87	6053.6	3567.15	3767.04	4198.84	0.0839839	0.0839839
M98T301			0.0296712	1.68038	1.32865e-05	98.0247	300.723							10	12799.9	13526.1	11927.1	10871.6	11255.1	20401.7	21338.9	18830.5	18551.9	22337.8	18945.6	19288.1	18200.1	0.0295717	0.0295717
M987T349_3			0.254678	3.94011	1.33375e-05	987.071	348.59							8	1343.54	1813.36	1083.38	1148.44	1325.21	5160.59	5605.92	4309.95	4740.28	6636.91	5100.12	4516.72	5107.59	0.0690696	0.0690696
M500T195			0.175537	2.33947	1.3412e-05	500.274	195.209							9	2662.15	2336.8	2992.01	2447.72	2875.85	5995.08	7377.11	6491.72	5172.59	6112.44	3917.11	4521.58	6009.94	0.223636	0.223636
M540T98			0.458391	7.75153	1.34287e-05	540.282	98.036							6	1351.68	2147.66	2171.8	1223.91	1338.88	14495.6	16211.4	10521	12498	10099.6	6675.55	3880.12	6866.45	0.287871	0.287871
M84T301			0.132775	1.8403	1.34407e-05	84.0455	300.743							10	9224.82	9744.39	9254.63	7527	7137.18	14844.6	16372.2	14555.9	15493.8	17660.1	15050.6	14320.2	12763.8	0.0831624	0.0831624
M400T71			0.771585	3.93583	1.34431e-05	400.283	71.0165							10	13628.2	11034.6	10550.9	12609.9	15716.6	50214.8	61001.2	42912.2	55664.7	40290.1	33353.4	26750	21848.7	0.211343	0.211343
M193T243			0.517174	4.96722	1.34539e-05	193.017	242.555							10	5128.12	5815.7	3739.86	2368.26	2702.48	23108.7	20365.5	17087.3	15169.2	22393.9	14524.4	17365.7	14539.4	0.105717	0.105717
M287T403			0.917471	0.28703	1.34566e-05	287.048	403.317							10	28841.9	25364.7	24642.8	36509.5	30064.2	10503.6	8370.25	8460.81	7623.62	6782.56	18227.4	18085.6	17478.1	0.0221977	0.0221977
M172T407			0.3621	6.75708	1.35094e-05	172.025	407.339							9	1677.87	1119.12	1214.97	1044.36	999.247	7653.17	8605.16	6577.5	7278.99	10803.1	5415.35	5217.04	6313.8	0.103463	0.103463
M263T228			0.514526	10.6375	1.35675e-05	263.094	227.981							10	1586.74	919.012	1908.61	1557.63	1041.57	17394	13758.3	10659	14074.4	18720.9	8635.74	8131.9	8087.42	0.0367584	0.0367584
M172T345			0.125842	1.47958	1.35816e-05	172.023	345.243							10	6117.93	6524.41	6159.18	6310.54	5313.42	9204.25	8882.27	8381.57	8775.18	9773.63	9085.78	8487.23	9474.35	0.0551554	0.0551554
M749T295			0.366397	0.282172	1.35877e-05	749.078	295.013							10	4852.07	5698.43	4625.1	3802.46	4127.63	1150.18	1581.89	941.28	1189.57	1656.85	4425.28	4931.55	4068.85	0.0968693	0.0968693
M408T324			0.237734	4.25047	1.36336e-05	408.175	324.433							8	1316.86	866.22	1132.32	1238.24	925.197	4982.3	5414.94	4689.13	3255.2	4946.07	4016.66	2428.78	2578.98	0.291417	0.291417
M154T377_1			0.495403	0.143188	1.36686e-05	153.583	376.595							9	7790	9653.67	5357.1	8086.97	7777.5	713.054	1514.36	796.009	1420.93	1092.03	6039.53	5390.15	6125.26	0.0686914	0.0686914
M610T179			0.466013	0.306973	1.37722e-05	610.243	178.756							6	6828.12	7522.06	7923.61	9043.64	6513.71	2879.7	1298.95	1993.8	2212.28	3228.39	4001.53	4065.6	6432.87	0.286677	0.286677
M804T351_1			0.326884	0.520288	1.3831e-05	803.959	350.57							10	4574.13	4769.54	4291.57	4324.96	3896.66	2157.54	2524.47	2009.52	1884.94	2795.37	4065.93	2784.37	3085.09	0.202363	0.202363
M235T123			0.495007	4.1985	1.38971e-05	235.098	122.596							10	6099.22	6502.23	4249.97	3424.38	4117.38	15762.2	21434.7	23224	18067.8	23926	16824	16399.4	15876.7	0.0289904	0.0289904
M201T242			0.512797	7.29949	1.39645e-05	201.087	242.069							10	3009.4	3178.57	2213.74	1585.61	1094.67	17627.8	15217.9	12635.6	14455.6	20955.9	16114.5	15383.8	12663.1	0.123556	0.123556
M148T171			0.510556	0.253846	1.40137e-05	148.028	171.424							6	9737.18	7485.52	9621.89	9417.07	8121.62	579.215	1365.14	3273.56	3276.01	2772.61	4389.61	3880.66	4069.91	0.0625393	0.0625393
M398T350			0.389522	3.4106	1.40835e-05	398.04	349.794							10	4256.23	4879.51	3692.1	3900.68	3672.03	12686	13986.2	11881.5	13231.8	17792.6	13177.1	12955.8	13099.8	0.00858576	0.00858576
M805T30			0.678176	13.2771	1.42951e-05	805.44	29.851							8	1375.73	1617.57	1526.91	2772.59	2011.61	33418.9	26244.9	19574.9	21385	22912.4	22995.9	21672.8	19231.4	0.0896583	0.0896583
M195T126_2			0.78507	3.53446	1.43586e-05	195.087	125.768							10	17220.9	17218	13912.3	14041.9	14782.5	49334.2	57229.3	44554.6	52814.7	68841.3	40785.7	42860.8	42741.4	0.0276559	0.0276559
M414T431_2			0.722676	6.05166	1.43654e-05	414.208	431.192							10	5714.87	4808.8	5863.51	5813.32	5991.65	29792	34306.9	29715.4	30938.1	45857	27737.3	24413.7	23716.8	0.0849568	0.0849568
M351T442			0.116633	2.35368	1.43914e-05	351.103	441.809							7	1505.62	1287.49	850.339	1212.82	1346.93	2741.11	2565.07	3410.85	2859.24	3024.07	1800.61	1938.64	2416.97	0.157626	0.157626
M215T423			0.297217	4.71221	1.44198e-05	215.066	423.263							9	1392.6	1273.35	1384.72	1383.7	1595.69	5687.87	6361.75	5237.68	7877.68	7962.09	6642.72	4173.13	4991.88	0.238733	0.238733
M399T288			0.306889	6.60518	1.44283e-05	399.13	287.781							7	822.716	1423.13	1230.38	639.698	622.212	4192.3	6548.44	6283.08	7350.67	6921.73	2697.62	1985.26	2605.69	0.159487	0.159487
M484T450			0.121028	2.82385	1.44302e-05	484.111	449.974							7	942.27	366.025	488.026	769.59	836.7	2063.02	1979.35	2038	1890.71	1637.38	717.887	817.533	1085.57	0.217656	0.217656
M823T169			0.654021	7.41197	1.44755e-05	823.408	169.368							10	4655.95	4826.3	2711.49	2836.28	2685.72	28051.3	26027.4	17530.1	27714.6	31985.2	19955.1	21371.9	21128.3	0.0363864	0.0363864
M713T395			0.243728	4.43349	1.45924e-05	713.345	394.607							9	1173.63	1142.55	1094.57	870.372	770.625	4298.98	4600.33	3649.41	4050.85	5797.29	3585.7	3672.92	3364	0.0449777	0.0449777
M326T260			0.346116	5.65393	1.46049e-05	326.17	260.287							6	1649.07	1431.64	1611.57	1146.95	1263.36	8346.71	8421.03	6302.6	6788.15	10299	6406.11	5776.38	5847.51	0.0573844	0.0573844
M74T301			0.219641	1.82435	1.46428e-05	74.0251	300.723							9	25216.2	26561.3	24382.7	21067.4	20727	43908.8	45369.4	37791.1	40516.2	47604.6	40207.1	42187.3	39376.7	0.0355744	0.0355744
M584T33_2			0.647535	16.3077	1.47026e-05	584.29	32.6015							7	1888.15	619.365	1662.52	789.059	1835.82	16324.7	24433.8	19243.1	21524.2	29283.6	16965.2	17404.4	16550.2	0.0251651	0.0251651
M494T433			0.787029	5.54342	1.47636e-05	494.044	433.072							10	8053.4	8244.1	7173.22	7059.55	7067.94	37160.7	47034.5	34401.5	36350.1	53475.8	27762.5	29441.5	33040.7	0.089646	0.089646
M448T364			0.45852	4.72767	1.49123e-05	448.238	364.296							10	3420.96	3621.89	3219.47	3052.09	2820.71	13438.4	15705.7	13021	14033.5	20082.9	11423.4	11092.4	11301.2	0.0148477	0.0148477
M128T198			1.26578	0.0589156	1.49518e-05	128.035	198.433							6	55669.6	62892.6	44807.4	36742.3	40337.4	2685.35	3178.94	2073.84	3051.69	3176.39	22923.1	24110.1	26851.7	0.0818119	0.0818119
M329T352			1.3821	0.802385	1.51028e-05	328.983	351.714							10	104265	110328	104097	101732	104294	84393.6	83235.3	81781.2	80930.5	90683.8	90779.3	92393.1	95980	0.028608	0.028608
M945T34			0.317218	7.36735	1.5223e-05	945.497	33.9015							6	749.667	736.178	871.869	1003.21	1000.04	4775.82	5356.22	6642.32	7445.81	7908.6	1948.91	5801.97	4492.88	0.480056	0.480056
M241T344			3.70319	24.5742	1.5274e-05	241.08	344.352							10	34928	37759.1	24051.4	23477.7	20899.3	615238	788382	547592	587019	929572	454518	447027	480939	0.0386579	0.0386579
M142T201			0.649382	0.244515	1.54195e-05	142.05	200.768							10	13087.3	16277.9	12518.2	11991	17810.8	3750.95	3977.04	3171.75	2649.95	3978.43	13108.2	13516	16003.7	0.110301	0.110301
M228T49			0.842182	10.6718	1.54648e-05	228.123	48.5345							9	5772.37	3544.59	3851.81	2211.63	3243.35	38776.4	46066.6	28008	35908.2	49989.2	34703.1	33054.3	35606	0.037553	0.037553
M514T389			0.0957009	2.93433	1.54858e-05	514.126	388.702							8	462.14	319.41	304.633	438.093	361.708	963.277	953.147	1066.02	1241.11	1310.55	723.2	788.912	871.183	0.093332	0.093332
M496T298_1			0.167233	3.19811	1.55157e-05	496.148	297.601							7	680.353	1027.6	845.262	898.604	910.505	2820.23	2944.3	2336.53	2408.01	3442.1	3119.02	2939.9	2760.8	0.0609233	0.0609233
M574T470			0.51705	0.207155	1.56183e-05	573.964	470.342							10	8998.77	10246	6443.48	10140.2	7890.02	1368.6	2532.69	1898.89	1278.47	1977.86	11663.5	9576.56	9324.13	0.12603	0.12603
M462T363			0.564279	7.39242	1.56479e-05	462.206	362.549							10	3535.36	2992.11	2141.82	2691.89	2057.77	21060.4	18674.4	19170.3	14471.3	25822.1	11152.5	12412.7	11842.3	0.0534649	0.0534649
M376T348			0.7953	5.77051	1.56705e-05	376.058	348.023							10	9394.59	8999.17	6737.62	6155.64	4902.82	37278.6	44080	35292.1	37096.4	55086.7	40798.7	38557.3	38147.5	0.0364365	0.0364365
M1094T33_1			0.226769	3.65777	1.56945e-05	1093.62	33.2305							6	1292.01	1459.71	839.256	1012.55	2118.93	4030.44	4480.49	4805.99	5704.51	5567.73	4156.66	3541.72	4119.29	0.0875192	0.0875192
M784T398			0.361299	2.62802	1.5797e-05	784.146	398.421							10	6265.51	8039.52	5981.88	6602.57	6856.8	15050.2	19327.9	14913.9	19138.5	20255.3	18523.7	16874	17007.1	0.052465	0.052465
M448T266			0.510488	17.4466	1.58449e-05	448.227	266.08							9	988.34	909.975	437.238	1007.01	601.108	15820	14816.1	10838.8	10083.3	17245.3	3598.75	5380.54	2977.96	0.312907	0.312907
M113T299			0.296642	3.12779	1.59305e-05	113.06	299.443							10	2693.21	2981.26	2531.06	3050.7	3014.6	8319.04	9544.32	7752.72	7818.89	11201.2	4406.45	6909.56	7941.31	0.283179	0.283179
M483T450			0.314634	4.31248	1.60024e-05	483.11	449.631							10	1839.53	1776.16	1903.56	2087.12	1345.1	8812.15	6414.22	6921.07	9640.38	6815.22	3177.32	2783.94	1804.81	0.273025	0.273025
M920T148			0.793328	0.158515	1.60593e-05	919.544	147.714							9	17898.6	14658.6	19519	24888.9	23072.2	3199.62	3918.71	2768.65	3054.36	2916.02	8252.22	7914.12	8395.52	0.0301907	0.0301907
M113T298_2			0.675528	0.469981	1.60953e-05	113.024	298.156							5	19724.2	17260.2	16438.1	18471.4	17497.2	8189.69	9470.67	6386.89	6854.55	11110.3	6301.68	6227.22	5890.4	0.0356929	0.0356929
M293T265			2.40156	0.157742	1.62308e-05	293.207	264.923							10	211679	227364	173039	151175	148997	24983.8	38342.4	19000.2	17414.3	44160.2	178233	186842	170179	0.0467028	0.0467028
M292T389			0.083528	2.15643	1.62948e-05	292.114	388.771							9	808.794	901.945	540.708	862.351	887.519	1941	1722.44	1638.8	1500.03	1826.27	1168.95	1409.86	1183.64	0.107684	0.107684
M1128T34_2			0.174667	3.74681	1.64384e-05	1127.7	34.31							6	590.003	752.53	713.673	1120.55	632.422	2366.58	3344.21	3019.83	2352.46	3189.16	1886.46	1864.2	2224.9	0.101479	0.101479
M844T346			0.310675	4.14479	1.64795e-05	844.13	346.402							10	2007.63	2340.72	1315.39	1972.2	1667.84	6672.61	9297.75	6418.34	7076.54	9097.03	8580.06	7925.47	7096.14	0.0945276	0.0945276
M390T143			0.153411	3.55029	1.64971e-05	390.32	142.521							6	478.346	691.222	531.7	641.697	666.828	2188.73	2220.32	2183.48	2547.4	1545.7	1558.7	1502.47	1396.74	0.0553394	0.0553394
M81T455			0.689406	0.492921	1.6528e-05	80.9631	454.58							10	20079.9	21431.1	18312.7	17131.6	18329	8103.51	10618.9	8021.56	8563.12	11660.6	17887.1	20122.5	18142.4	0.065374	0.065374
M557T218			0.0258618	1.67042	1.6533e-05	557.131	218.397							10	861.992	682.222	851.053	789.479	811.525	1412.58	1378.34	1369.96	1141.16	1373.41	1372.99	1376.88	1069	0.138764	0.138764
M277T175			0.336513	3.50236	1.65727e-05	277.155	174.666							10	3301.97	4077.59	2761.99	2697.55	1977.59	10050.3	11760.5	8290.67	9513.92	12277.9	7062.37	9427.97	8639.58	0.143796	0.143796
M76T104			0.157021	2.23782	1.65906e-05	76.0122	104.495							10	2317.97	2542.8	1917.45	2019.42	1939.56	4902.31	5316.69	4093.2	4304.88	5410.79	4475.55	4000.85	3698.32	0.0965395	0.0965395
M217T35			0.163079	3.14334	1.67213e-05	217.086	34.672							6	749.582	653.735	1059.75	1098.49	961.638	2547.66	3138.29	2461.15	2613.18	3457.64	2565.75	1703.97	1838.15	0.227754	0.227754
M248T97			1.06923	1.84403	1.67269e-05	248.078	97.45							10	296379	309975	278814	315579	302661	599195	592480	449844	569044	561760	469202	479257	463825	0.0166399	0.0166399
M380T377			0.384655	0.394063	1.68897e-05	380.153	376.752							10	6381.07	6299.62	4945.89	4973.03	5102.65	1981.87	2766.72	2112.27	1773.71	2281.84	6460.07	5152.37	5449.21	0.120546	0.120546
M804T398			0.166445	5.82801	1.69084e-05	804.294	398.42							6	172.845	435.759	585.203	350.469	136.781	1395.43	2181.33	1941.73	1961.03	2317.7	1737.45	1494.71	1899.98	0.119222	0.119222
M219T106			0.342674	3.49773	1.69088e-05	219.05	105.509							9	4540.88	2903.6	3727.13	3329.85	2529.39	10963.1	14327.8	13488.2	11167	9623.19	10653.1	7203.84	11329.7	0.227443	0.227443
M213T347			0.559365	6.0648	1.70139e-05	213.057	347.28							10	4249.46	4155.82	3883.5	2269.84	2189.09	18775.4	21533.4	16291.4	18260.4	26711	19407.7	14816	17364.7	0.133779	0.133779
M215T286			1.38453	41.0064	1.70372e-05	215.103	286.236							10	2524.02	2624.81	2275.07	2027.06	2046.08	82510.5	105912	73501.7	81135.8	128392	75520.9	73720.3	68454.9	0.0506004	0.0506004
M189T423			0.39187	3.87448	1.71187e-05	189.051	422.674							10	5200.65	3961.8	3043.93	2636.09	2027.81	13319.3	13547.9	10290	12310.2	15896.1	7908.26	9220.3	11841.7	0.207391	0.207391
M208T127			1.27957	0.0894824	1.71192e-05	208.047	127.423							8	33168.2	56258.6	44367.7	60256.7	55185.2	2984.03	2505.34	6637.04	4873.78	5302.07	14515.8	25622.9	10290.3	0.471126	0.471126
M186T242			1.92852	42.7051	1.71299e-05	186.077	242.069							10	4688.27	4482.76	5154.13	3049.61	4148.46	195218	208101	129129	149222	237481	103709	114515	92753.8	0.104966	0.104966
M971T113			1.1911	0.159353	1.71768e-05	970.562	113.163							10	51625.1	55527.4	35673.7	46905	35795.4	7590.97	10465.6	5482.05	5202.85	7196.87	18626.1	17443.1	30272.2	0.320619	0.320619
M325T25			0.937426	23.5082	1.71868e-05	325.148	25.329							10	1376.22	2613.05	1360.66	1625.98	2558.94	32732.8	51078.6	37863.8	43232.4	59239.4	35040.4	35260.5	36339.8	0.0195631	0.0195631
M145T294			0.388833	3.35265	1.72571e-05	145.05	293.623							6	4868.78	4275.5	3411.24	4128.66	4547.78	12507.5	15205.2	12469.1	12977.6	18023.9	11721.3	11474.4	13094.1	0.0721373	0.0721373
M158T116			2.02135	0.508388	1.72572e-05	158.061	115.91							7	177732	176041	187814	140303	178574	87807	71692.4	94409.9	96874.9	86665.6	127620	135476	155481	0.102956	0.102956
M270T430			0.319035	5.07662	1.74152e-05	270.119	430.027							8	1026.9	2572.22	808.489	463.603	2611.17	8474.13	7159.11	6625.48	6674.07	9052.45	4966.21	5046.63	6233.03	0.130985	0.130985
M707T455			0.384416	0.274874	1.74159e-05	706.809	455.183							10	5496.5	5936.75	3586.35	5211.38	5204.25	1333.59	1543.87	1168.46	1325.66	1619.89	4132.1	4334.93	3378.7	0.1276	0.1276
M349T300			0.883399	6.70308	1.74302e-05	349.16	300.12							10	7786.54	7772.86	6826.76	6931.31	7210.26	48570.4	50929.4	35254.3	46251.6	63842.8	33270.7	32980.4	32870.6	0.00625753	0.00625753
M251T355			2.0357	0.196559	1.74398e-05	251.096	355.214							10	134005	157538	90963.8	150200	144313	23411.2	23348.7	29157.5	22486.7	34670.5	83686.6	58566.5	85816.3	0.199352	0.199352
M262T241			0.464055	3.9235	1.75797e-05	262.056	240.726							10	4653.81	4456.07	4604.67	4780.05	4251.15	19504.1	20171.7	13344.5	15435.1	20787.5	17381	16445.5	13503.3	0.128259	0.128259
M272T373			0.493484	3.19657	1.7672e-05	272.085	373.368							10	9805.95	9688.64	6800.35	5949.09	6124.61	22374.6	28073.2	21506.1	21684.2	29009.7	20879.6	21347.6	22532	0.0394549	0.0394549
M754T462			0.191205	0.41591	1.77688e-05	753.956	462.491							7	1305.6	1489.92	1211.42	1310.96	1647.67	510.604	628.517	470.699	563.532	723.701	1513.83	1518.51	1631.55	0.042873	0.042873
M282T265			1.53363	31.8106	1.77816e-05	282.155	264.827							10	3780.51	4317.31	3996.52	2221.99	4100.23	164550	113775	92843.5	100262	114411	53241.3	62064.9	44149.5	0.168537	0.168537
M357T408			0.486075	7.50345	1.78018e-05	357.139	408.006							10	3127.63	2126.54	1347.23	1428.75	1643.77	17324.4	14131.2	10664.5	12721.5	17746.1	8408.07	9552.63	9957.93	0.0863703	0.0863703
M519T439			0.152962	3.71387	1.7804e-05	519.191	439.136							6	506.522	519.64	466.617	735.9	556.971	1791.66	2312.35	1600.69	2193.23	2447.61	1325.81	1126.61	1374.08	0.102849	0.102849
M619T27			1.07803	55.4354	1.78911e-05	619.259	27.4835							7	742.952	780.118	750.825	1122.49	1756.14	41836	65665.7	53758.8	48051.4	76320.5	30478.1	53056.8	40760.9	0.27284	0.27284
M307T27			0.459805	4.22381	1.79607e-05	307.156	26.867							10	3943.16	4459.36	3332.47	4255.79	3503.9	14943.1	16719.2	12981.3	16412.6	21285.7	14576	12580.4	17954.8	0.180666	0.180666
M79T455_1			0.52376	0.46688	1.80399e-05	78.7172	454.793							10	9735.95	11258.5	11683.4	12024.7	9548.81	4353.98	6205.04	4070.69	5162.29	5536.9	9995.09	11620.3	10454.5	0.0783733	0.0783733
M734T148			2.74317	0.0241764	1.80538e-05	734.475	148.216							10	193153	147856	233295	290110	238310	5097.95	6967.57	5071.14	5189.92	4333.34	35992.9	30785.8	38898.1	0.116682	0.116682
M490T374			0.26019	0.549215	1.81434e-05	490.162	373.541							9	3014.33	2856.35	2989.33	3007.13	2528.67	1958.36	1680.22	1382.8	1360.35	1524.65	3870.84	4517.93	4290.07	0.0776634	0.0776634
M177T105_1			0.57975	0.309472	1.82478e-05	176.985	104.881							9	13062.7	11916.5	11809.5	11495	10144.2	1010.49	5344.94	4118.81	2928.8	4678.79	13362.3	11200.8	11100.9	0.107481	0.107481
M705T352			0.277884	0.728575	1.82569e-05	704.916	352.377							10	4071.5	3903.2	3980.44	3612.04	4320.26	2947	2936.32	2924.7	2769.77	2911.69	2715.03	3206.52	3192.63	0.0921106	0.0921106
M836T155			0.363768	0.446056	1.82722e-05	835.584	154.849							8	6272.25	5626.21	4758.22	4671.19	4982.07	2513.45	2297.23	2481.92	2517.8	1925.31	2064.26	1777.22	2160.15	0.0996029	0.0996029
M497T456			0.417743	0.302175	1.83436e-05	496.859	455.917							10	6989.76	6690.25	5631.78	6323.02	4681.82	1646.17	2206.19	1288.05	1530.35	2490.17	5444.03	4980.25	5552.1	0.0570471	0.0570471
M372T35_2			0.275364	5.04888	1.8362e-05	372.218	34.837							7	360.195	1920.54	1317.64	1580.77	624.605	4938.15	6866.79	6552.18	6211.17	4734.12	4190.72	4518.73	3684.77	0.101692	0.101692
M550T98			0.253926	2.55861	1.8404e-05	550.303	98.17							10	4081.8	5127.11	3696.25	3420.15	3122.45	11382.9	8443	9828.5	8984.06	11120.9	11695.8	9447.94	12780.9	0.150328	0.150328
M257T397			0.237967	2.67303	1.84114e-05	257.077	397.154							9	3628.42	2438.6	2663.6	2365.65	3859.59	7477.76	9293.02	6572.31	8206.73	8427.62	5819.25	7349.59	6387.11	0.118676	0.118676
M1034T100			0.810066	0.15392	1.84162e-05	1033.57	99.9895							6	20850.7	13626.8	23309.6	24385	22785.6	3208.67	3081.52	4750.6	2828.24	2286.04	3611.27	3749.2	3665.16	0.0189136	0.0189136
M222T346			0.39566	6.46266	1.85177e-05	222.097	346.346							10	904.95	1706.13	1639.25	1469.11	2226.47	10166.3	7439.99	9754.14	10680.8	13310.5	5927.29	10622.7	5980.35	0.358944	0.358944
M685T455			0.69706	0.119826	1.85597e-05	684.828	454.793							10	16276.6	20090.7	14517.8	12753.3	11853.9	1820.02	2022.67	1238.35	1473.52	2491.39	10609.4	12085.4	11883.5	0.0694296	0.0694296
M667T185			1.74286	0.185788	1.8595e-05	667.432	185.27							10	122051	98679.7	78082.5	115496	82140.6	21426.2	22813.7	17054.9	20090.5	10849.2	17588.2	17765.8	13738	0.139083	0.139083
M88T275			0.598221	9.24473	1.86923e-05	88.0404	275.155							7	2138.52	2289.32	2485.41	2006.22	2276.17	16812.7	24636.3	16207.6	19490.1	26354.1	11648.9	12340.3	11847	0.0298058	0.0298058
M408T460			0.269341	4.21939	1.87322e-05	408.196	459.826							10	1854.95	1232.22	1342.59	1281.24	1050.85	5431.45	6355.03	4629.72	4955.25	7159.42	5444.03	4962.69	4578.3	0.0868407	0.0868407
M367T103_2			0.370102	4.82935	1.87723e-05	367.102	103.005							8	2483.35	3049.95	1805.61	1169.32	1789.08	8700.87	9387.76	8446.36	10226.6	12967.7	8156.82	7903.92	7507.47	0.0416632	0.0416632
M438T34			1.009	8.34726	1.88917e-05	438.263	33.911							9	4850.19	6614.13	3356.7	5705.55	16468.4	49691.9	67447	55674.5	55109.2	80883.5	58863.9	57628.8	53168.9	0.0529728	0.0529728
M217T412			0.356165	3.35448	1.89159e-05	217.082	411.683							10	3539.18	4463.09	3455.46	3517.96	3051.39	13971.7	12125.8	9518.9	10633.8	14221.4	9120.52	8324.28	10055.7	0.0945413	0.0945413
M1003T157			0.13566	2.42454	1.90513e-05	1002.53	157.067							7	1750.7	1348.53	1173.77	1921.9	1222.81	2944.71	3999.47	3842.82	3505.11	3692.43	2206.31	2272.95	1836.69	0.111627	0.111627
M482T380			0.196437	3.26644	1.90661e-05	482.223	380.085							10	1443.86	1464.14	903.345	1343.03	799.16	3642.9	3712.21	3707.57	3448.55	4935.68	2423.47	3203.75	3228.73	0.155107	0.155107
M558T237			0.285415	0.37171	1.9083e-05	558.219	236.933							8	2905.81	3186.16	2615.5	3521.76	2644.06	1368.53	807.578	1034.24	920.854	1397.35	2733.22	2495.28	1904.7	0.179408	0.179408
M434T412			0.479363	4.5465	1.9287e-05	434.222	412.378							10	4472.32	4376.09	3358.16	3797.98	2842.6	15679.2	17653.7	15097.4	14647.1	22611.1	12847	13067.9	12894.5	0.00898915	0.00898915
M142T408			0.361562	2.63399	1.9322e-05	142.051	408.424							10	6844.78	8294.87	7193.78	6310.18	5028.9	16818.9	18238.4	16311.7	15526.9	21797	15750.3	14804.6	15642.7	0.0336227	0.0336227
M1025T101			0.411121	0.319474	1.93753e-05	1024.65	100.847							8	6970.84	6332.68	4982.76	5956.23	5550.25	855.157	2681.54	1739.81	2132.48	2109.04	2376.35	2494.23	2411.16	0.0249528	0.0249528
M83T242			0.615533	12.4612	1.93948e-05	83.0138	241.946							10	1823.17	1878.08	2208.59	804.843	1608.87	17734.8	25053.9	16987.1	17222.5	26723.2	17719.1	15725	15527.8	0.0742607	0.0742607
M287T114			1.52558	0.108244	1.94288e-05	287.087	113.657							10	88798.4	89292.8	64259.8	55556	62011.7	6499.24	7531.37	5944.84	7444.97	11538.7	51432.1	49734.2	51917.5	0.0224664	0.0224664
M451T198			2.46231	4.3635	1.94313e-05	451.263	197.793							10	180953	98535.9	129716	83321.5	80208.9	475214	620391	493629	528666	381227	489187	506890	523127	0.0335206	0.0335206
M380T336			0.414638	3.91696	1.97916e-05	380.191	336.238							10	3545.89	4166.67	3163.67	3582.77	3523.84	12991.4	13749.9	11910.6	13193.8	18592.3	11056.1	11438.6	11894.1	0.0365992	0.0365992
M164T158			0.402975	0.366282	1.98533e-05	164.057	158.226							10	6389.99	6731.9	5218.06	5822.57	5544.57	2196.38	3166.53	2475.5	1279.06	1763.7	6054.04	5814.33	5891.94	0.0206604	0.0206604
M614T433			0.127471	2.48241	1.98598e-05	614.057	433.065							9	886.694	742.487	1749.16	1255	1356.43	2709.74	3254.39	2893.83	3012.77	2998.34	1613.03	2061.85	1892.39	0.122128	0.122128
M440T409			0.136998	2.48996	1.99459e-05	440.224	409.188							7	1153.03	1044.49	1238.36	1467.25	1039.41	2887.64	2987.95	2323.4	3409.79	3187.92	2246.97	2558.89	2829.42	0.114521	0.114521
M633T433			0.149503	3.51843	1.99851e-05	633.071	433.167							10	807.776	587.501	571.23	491.696	634.938	1945.29	2503.81	2322.76	1640.13	2471.01	1241.22	1401.62	1210.19	0.0799948	0.0799948
M215T104			0.984409	0.160537	2.00576e-05	215.164	104.091							10	35937.8	39424.4	29104.6	23535.9	27604.2	4043.81	6122.99	6527.3	3914.01	4372.55	19174	17681.1	18690.4	0.0411385	0.0411385
M602T190_2			0.356531	6.01014	2.00773e-05	602.341	190.234							9	1080.53	855.025	1137.72	1824	1976.81	8881.22	9645.62	7657.19	9483.56	5646.62	1962.97	2731.71	3350.27	0.259171	0.259171
M301T29			4.07212	266.203	2.02457e-05	301.128	28.807							6	2675.07	3467.94	3243.25	1953.58	3636.93	507145	923590	726763	798625	1.03074e+06	582960	568913	614503	0.0396539	0.0396539
M757T347_2			0.166346	2.53087	2.03808e-05	757.055	347.39							10	2447.38	2483.16	1089.49	1758.74	1571.92	4259.45	4672.46	5088.89	4443.72	5200.87	3855.16	5214.86	5056.85	0.157916	0.157916
M302T349			0.191108	3.01316	2.04118e-05	302.022	349.272							9	1516.18	610.98	1237.74	2143.41	1973.98	3956.07	4343.9	4394.73	4690.75	5159.89	2616.12	2612.66	2664.91	0.0111037	0.0111037
M101T397			0.136042	1.68512	2.04434e-05	101.024	397.322							9	4958.47	6262.25	6323.08	6417.77	6899.7	11527.4	10785.8	9515.67	10237.8	9938.19	9022.9	10620.4	9535.86	0.0838567	0.0838567
M1137T469			0.384496	15.9812	2.04819e-05	1136.56	468.546							6	549.308	463.221	540.655	572.391	330.096	7600.14	6899.08	6812.1	6826.5	11106.7	3907.37	4119.07	4138.21	0.0315931	0.0315931
M132T67			0.745447	8.64358	2.05089e-05	132.066	67.307							10	4118.33	4519.38	3018.82	3530.53	3631.44	25504.9	37155.2	27711.3	29485.8	42802	23607.6	23359.4	22890.5	0.0156397	0.0156397
M536T428			0.149124	2.33997	2.0624e-05	536.112	428.223							9	1530.28	2384.01	1637.17	1946.63	1472.77	4547.54	4687.99	3700.37	3686.67	4368.93	3585.82	3732.8	2863.22	0.137143	0.137143
M570T470			0.263018	0.360396	2.06838e-05	570.155	469.506							6	2553.34	2830.41	2072.06	2936.08	2255.16	766.266	1180.19	982.994	876.073	752.424	2458.53	2174.7	2557.32	0.0828695	0.0828695
M370T412			0.228017	4.4823	2.06951e-05	370.183	412.451							10	974.573	954.708	736.285	845.118	847.88	3226.84	3992.61	3304.37	3891.38	5121.19	3419.9	3206.92	2560.84	0.146072	0.146072
M331T295			0.181989	0.462076	2.07152e-05	331.01	294.997							10	1398.02	1336.58	1107.54	1242.89	1529.01	728.742	604.994	504.924	644.944	572.585	1178	707.933	1693.71	0.413223	0.413223
M200T307			0.36487	5.32189	2.07354e-05	200.032	306.837							8	1936.99	2551.07	1650.32	1281.41	1255.12	7714.45	11133.2	8061.1	7961.65	11296.6	7839.02	7612.43	7863.91	0.0178297	0.0178297
M727T195			0.505995	0.0975967	2.07753e-05	727.45	195.437							10	6838.89	5518.33	7869.76	9526.04	9563.69	415.362	530.587	788.966	677.035	1425.23	529.507	904.793	1388.22	0.457558	0.457558
M383T249			0.781353	0.0862931	2.09648e-05	383.105	249.35							8	17549.1	24425.4	21307.1	16722.1	13717.4	740.855	3191.46	2489.02	698.827	967.327	6492.93	6472.84	5173.81	0.125007	0.125007
M204T205			0.296913	0.218568	2.10264e-05	203.986	204.696							9	2205.06	2966.53	3341.17	3049.25	2927.44	541.109	349.579	550.777	413.063	1312.4	928.533	1058.34	1226.79	0.139604	0.139604
M818T349_2			0.226648	0.530217	2.10292e-05	818.475	349.221							9	1845.58	2318.52	2078.38	2362.6	2110.18	1077.38	1206.24	1293.68	912.47	1191.65	1841	1554.84	1526.79	0.105966	0.105966
M219T126_2			0.146427	2.1941	2.12897e-05	219.068	126.034							6	3083.75	3383.56	2382.9	3469.76	1837.76	5406.59	6405.85	6729.39	6325.28	6196.44	5057.24	5104.92	5020.88	0.00832752	0.00832752
M259T58			1.19678	0.4127	2.14227e-05	259.108	58.01							8	58465.4	64963.1	57022.7	49153.6	44885.9	21507.5	25138.7	20028.4	23333.3	23274.4	33630	34032.9	35716.5	0.0321196	0.0321196
M133T290			0.633021	9.6153	2.16617e-05	133.05	289.705							7	1719.74	1699.83	2514.74	1624.7	4487.26	21430.1	25079.8	18895.5	19220.2	31203	14164.2	15631.6	13886.2	0.0644063	0.0644063
M146T275			0.635357	4.56161	2.17107e-05	146.082	274.867							10	9042.75	6919.46	5407.68	5889.55	5740.08	24077.6	33003.2	25858.5	29121.1	38470.5	21484.1	21473.4	21974.6	0.0132295	0.0132295
M548T265			0.632183	0.0986545	2.17399e-05	548.372	265.457							10	14118.7	16034.5	10185	11059.6	9680.14	802.432	1622.99	1012.07	669.125	1918.99	8640.97	8307.17	9763.2	0.0856675	0.0856675
M476T471			0.819278	0.202127	2.19096e-05	475.986	470.654							10	24567.2	25859.9	16400.2	24439.6	18238.6	3101.18	5149.1	3388.89	4436.22	6058.63	27859.2	24744.6	24418.6	0.0739778	0.0739778
M616T33_2			0.416272	10.6768	2.19697e-05	616.397	32.566							7	1291.7	615.227	1208.65	385.664	1162.62	6653.65	10431.2	10288.3	9475.78	12946.3	8232.54	8395.29	8927.05	0.0426405	0.0426405
M439T32_3			0.636721	18.0887	2.19759e-05	439.139	31.768							7	1233.58	1096.03	1177.31	811.053	1431.15	25896.2	17600.5	18814.2	26296.1	15387	2306.32	8437.67	9498.38	0.575406	0.575406
M615T218			0.104417	2.44001	2.20444e-05	615.097	218.323							9	718.246	841.66	716.618	540.384	663.553	1598.01	1705.79	1507.96	1589.27	2091.34	1074.45	1255.33	1165.04	0.0776338	0.0776338
M229T293			0.222309	3.54964	2.21e-05	229.068	293.327							7	1677.02	2078.72	613.385	1572.72	763.412	4397.55	4587.53	4173.09	4922.5	5720.61	3583.83	3227.3	3456.6	0.0527919	0.0527919
M271T514			0.582164	0.437754	2.21965e-05	271.08	513.85							6	13538	15020.4	12546.7	12560.5	11412.5	5882.58	6773.64	5482.86	3622.9	6726.23	16258.4	16103.7	13312	0.108921	0.108921
M415T349			0.489055	5.92069	2.23373e-05	415.105	348.649							6	3423.47	3868.13	2827.22	688.024	2551.13	13800.4	18517	13088.3	13838.9	19843.8	6826.47	6933.1	6607.03	0.0244891	0.0244891
M263T351			3.89152	0.362583	2.2338e-05	263.097	350.543							10	568468	679372	464401	537306	502390	194901	202752	156700	187859	255592	535385	517820	538221	0.0208325	0.0208325
M434T163			0.31754	0.394328	2.23482e-05	434.234	162.772							8	4303.12	4046.58	3723.66	3659.77	3038.54	1159.76	1448.02	1356.34	1401.53	2036.54	2212.29	2214.73	2307.29	0.0241251	0.0241251
M301T385			0.253064	5.50072	2.25853e-05	301.15	384.587							9	520.832	1232.74	908.156	697.227	675.234	4087.49	3845.37	4017.37	4239.64	6001.11	4763.44	4307.96	3046.37	0.220216	0.220216
M316T185			0.244342	4.49929	2.27664e-05	316.165	184.632							8	1440.97	614.622	1357.26	1002.96	754.659	5015.6	5002.96	3406.03	4232.44	5606.45	3786.46	3648.64	3709.24	0.0185953	0.0185953
M226T310			0.272081	3.04491	2.27715e-05	226.011	309.965							10	3135.76	2905.47	2084.72	2411.7	2454.58	7222.22	7334.71	7446.94	7338.37	10218	7983.03	7834.56	6809.49	0.0847228	0.0847228
M431T249			0.209675	0.303236	2.28258e-05	431.039	248.68							6	1401.96	1451.03	1546.3	1929.06	1355.8	330.683	631.184	559.717	291.542	516.991	1236.23	1680.83	1648.76	0.162919	0.162919
M999T295			0.264018	0.212929	2.28524e-05	999.106	295.303							7	2568.46	2928.09	2254.87	1759.97	2029.85	416.378	515.96	457.548	436.194	631.386	1866.28	1894.11	1413.78	0.156342	0.156342
M578T430			0.224214	0.437117	2.29662e-05	578.036	429.945							10	2300.5	1928.14	1881.82	1994.24	1713.27	1036.9	796.111	1005.48	580.579	872.526	986.345	1116.56	639.385	0.269835	0.269835
M133T63			0.598933	3.71482	2.29753e-05	133.014	62.8305							9	13044.1	7306.61	8140.95	12545.5	3522.17	39680.4	34678.9	28539.5	34298.8	28332.4	16612.5	16675.3	14345.3	0.0836077	0.0836077
M215T203			0.300804	4.29557	2.30845e-05	215.032	203.035							6	1512.91	2665.16	1199.36	1201.77	1905.88	7630.86	8716.64	6320.52	5609.33	8170.86	6796.75	6872.04	8692.87	0.144039	0.144039
M136T362			0.19034	3.96193	2.30909e-05	136.088	361.879							10	809.484	914.561	577.055	674.792	759.522	2863.54	3074.21	2563.55	2453.91	3844.24	2235.23	2111.79	2023.78	0.0500181	0.0500181
M860T534_1			0.12618	3.50193	2.32484e-05	859.788	533.532							10	434.339	511.753	375.503	432.187	316.6	1448.99	1604.55	1191.56	1215.89	1789.35	1272.52	1158.12	1332.5	0.0706281	0.0706281
M668T470			0.260283	0.317455	2.33285e-05	668.131	469.683							6	2460.2	2724.73	2043.32	2845.24	1942.42	809.195	915.542	812.47	590.016	687.285	2390.57	2152.41	2329.99	0.054028	0.054028
M251T231			0.229711	3.43574	2.33377e-05	251.082	230.709							10	1743.3	1377.63	1554.64	993.984	1743.36	5396.19	4681.43	3772.8	5871.87	5746.59	5358.62	4969.06	3978.69	0.149185	0.149185
M187T229			2.14163	2.99363	2.33424e-05	187.042	229.092							10	245605	163969	156216	131550	183155	625586	473524	428097	578290	530379	504882	455023	473019	0.0528618	0.0528618
M765T345			0.273463	4.3577	2.33518e-05	765.181	344.573							10	1787.42	1824.04	902.674	1296.42	849.555	5323.07	6833.75	4819.84	5013.95	7032.16	5874.56	5988.86	7120.07	0.108801	0.108801
M356T35			1.30326	57.1032	2.338e-05	356.185	34.592							8	954.853	776.599	504.352	1510.48	3529.22	62623.8	98861.3	68207.1	74626.6	111136	65763.1	66770.2	68450.6	0.0202664	0.0202664
M436T320			0.0927353	2.20455	2.3504e-05	436.086	320.385							6	964.631	971.117	745.592	861.944	744.293	2082.65	1953.04	1723.27	1564.92	2128.28	1416.2	1539.74	1748.72	0.107179	0.107179
M378T471			0.897478	0.20709	2.36506e-05	378.01	471.25							10	28610.1	32598	19145.8	28628.2	23342.4	6112.19	6483.49	4982.88	3553.21	6271.28	31488.6	27890.6	27411.1	0.0770356	0.0770356
M231T228			0.300491	8.01348	2.37348e-05	231.067	227.95							6	572.396	938.964	492.229	698.657	749.976	5545.26	5124.1	4316.29	7589.85	5088.81	2739.64	2781.38	2187.24	0.129069	0.129069
M887T132			0.720214	6.23814	2.37657e-05	886.546	131.833							6	7640.97	6763.73	6371.61	5876.66	850.96	25899.1	34135	30714.2	36380.6	44444.4	18165	16510.3	16005.4	0.0668687	0.0668687
M159T242			0.246316	3.62493	2.37803e-05	159.046	242.321							10	1552.44	1772.69	1700.29	1150.87	1506.74	5785.1	7193.87	4640.22	5346.77	4884.52	3677.38	5896.55	4876.88	0.230603	0.230603
M104T62			0.157169	2.42236	2.37957e-05	104.035	61.95							7	1539.04	2068.21	2114.83	2014.42	1717.91	4065.84	4186.95	4943.94	4159.22	5546.02	3838.32	3271.69	2632.41	0.185781	0.185781
M225T292			0.510852	7.49127	2.39004e-05	225.087	291.784							10	2137.29	2877.91	1804.56	2099.89	1639.24	14196.7	17409.3	11985.2	14477	21031.3	11909.2	11496.2	11567.7	0.0189318	0.0189318
M442T349			1.14908	7.04646	2.39005e-05	442.066	348.717							10	12163.7	13076.9	8981.84	11541.4	12040.6	71822.4	87162.9	64692.5	73619.2	110020	67330.4	60686.5	68156.5	0.0626265	0.0626265
M366T100			0.557444	12.2505	2.39096e-05	366.101	99.868							8	982.411	1492.35	1536.57	1289.27	1646.1	14543.7	18466.1	13420.5	15304.3	23366	10080.4	9338.72	10317	0.0514951	0.0514951
M450T199_2			5.61638	4.61306	2.39494e-05	450.26	198.896							10	839294	452007	591317	386237	380047	2.76443e+06	2.94225e+06	2.27773e+06	2.45659e+06	1.77853e+06	2.32301e+06	2.35705e+06	2.41143e+06	0.0188672	0.0188672
M410T35_1			2.36814	27.4075	2.40907e-05	410.235	34.853							9	9808.8	9700.1	7824.12	11191.3	13613.7	188311	300216	269233	284881	386331	200108	183328	203655	0.0554829	0.0554829
M172T31			0.119921	2.82906	2.41042e-05	171.98	31.482							8	990.013	482.553	661.433	505.098	686.85	1784.67	1872.78	1791.7	1671.24	2288.92	1982.11	1472.59	2199.08	0.197886	0.197886
M361T161			0.445396	6.68665	2.42351e-05	361.123	161.459							10	2408.21	2309.94	1534.97	1758.39	1448.73	12557.1	12574.7	8359.69	13994.2	15771.6	8126.19	8632.15	8011.5	0.0399973	0.0399973
M548T45			0.381187	3.55185	2.43297e-05	548.472	44.673							9	3319.63	5305.71	3753.46	4723.9	2121.9	16550.1	15230.4	11082.7	12413.3	13006.2	8306.4	11985.8	8983.63	0.200674	0.200674
M253T287			0.908425	0.110315	2.43364e-05	253.118	286.517							10	31571.9	32053	23514.9	20007.9	20837.6	2320.08	2817.26	2160.21	2720.13	4101.06	22082	21421.3	20588.4	0.0350332	0.0350332
M344T339			0.205861	2.98573	2.43392e-05	344.18	339.05							10	1737.06	1978.85	1826.48	1087.12	1356.01	5166.84	4838.57	3949.61	4155.28	5732.29	3449.67	3360.29	4144.4	0.117552	0.117552
M165T352			0.486221	0.579736	2.43658e-05	164.978	352.392							10	9693.3	9235.74	11135.4	10740.1	11545.4	6022.75	5592.11	7066.49	5740.61	5927.22	6854.13	7116.22	5884.1	0.0980747	0.0980747
M251T293			0.0976766	2.04633	2.44075e-05	251.038	293.054							10	1131.1	2033.39	1410.91	1932.64	1695.98	3067.91	3622.72	3496.67	3457.77	3143.08	2573.91	2974.87	3175.55	0.105336	0.105336
M230T32_3			0.365967	0.722568	2.44975e-05	230.154	32.4955							6	7180.07	6579.13	6576.94	6518.26	7208.85	4642.16	4938.38	4563.95	5409.38	5059.14	6600.63	5081.25	5597.26	0.13414	0.13414
M143T373			0.559493	5.96235	2.45476e-05	143.035	373.036							8	5277.24	4587.83	2582.1	2123.24	2665.31	18701.4	24141.7	16377.3	17678	25867.1	14764.6	15359.6	15470.1	0.0249669	0.0249669
M273T389			0.133138	2.86086	2.45863e-05	273	388.896							9	971.595	704.605	645.158	603.726	817.538	2228.75	2119.33	1984.57	1744.24	2630.21	1871.06	2152.5	1985.28	0.0706699	0.0706699
M303T433_2			0.917205	4.61942	2.45964e-05	303.034	433.059							10	16214.2	13963.1	12322.8	12606.6	12276.7	56025	68495	54012.7	51472.4	81267.2	44026.8	52385.5	45990.7	0.092078	0.092078
M599T346			0.236087	4.22547	2.46676e-05	599.12	346.402							6	1392.59	1016.68	890.749	1237.24	835.512	4822.95	4349.07	3457.22	5812.13	4261.1	3661.79	4948.12	4111.58	0.15394	0.15394
M316T255			0.86924	16.738	2.4721e-05	316.139	255.129							9	2900.27	3732.89	2257.19	1244.45	1676.88	36308	40265.3	31011.1	34555.6	55563.9	39591.7	36994.3	41702.8	0.0598136	0.0598136
M88T403			1.46317	0.403418	2.4743e-05	88.0406	403.031							10	77864.3	80367.1	65179.5	95251.7	82663.7	30251.6	39437.4	27814.4	26129.3	38269.5	65791.8	76408.1	72424.2	0.0749628	0.0749628
M467T30_4			0.36412	4.57483	2.50459e-05	467.171	30.042							6	2472.58	3497.53	2509.05	2361.75	967.886	7568	12892.6	11661.1	11290.2	10611.3	6964.45	5652.98	7708.71	0.153619	0.153619
M533T351_1			0.791029	0.727765	2.51297e-05	532.98	351.35							10	32207.9	34071.6	33405.6	29666.6	30345.4	22882.2	23044.2	23489.6	21740.2	25065.8	26027.9	27963.4	29789.8	0.0673623	0.0673623
M365T329			0.412659	6.41157	2.52154e-05	365.154	328.585							10	2217.31	1688.51	1381.17	1831.72	1486.66	13168.1	10435.6	7284.94	11293.8	12991.5	9331.2	6449.49	6615.81	0.216714	0.216714
M997T439			0.306863	0.434354	2.52578e-05	997.174	439.375							8	4228.95	4068.67	3802.23	3110.26	3408.39	1391.34	1800.07	1924.49	1732.88	1238.23	3477.84	3766.39	2054	0.29579	0.29579
M470T242			0.429673	3.52771	2.54022e-05	470.17	242.25							10	7396.61	5197.89	4164.44	3579.58	4535.29	22607.2	17124.5	16561.1	16209.7	15245.2	6170.92	8268.11	7549.53	0.145407	0.145407
M191T233			0.611176	19.0066	2.56685e-05	191.082	233.104							10	905.351	1157.61	1085.49	1030.35	985.134	20262.1	24928	13678.1	15805.7	23475	11189.4	13135.3	10459.9	0.119279	0.119279
M91T32			0.0718504	1.95071	2.57127e-05	91.0217	31.833							9	1703.83	1547.36	1362.09	1473.24	1345.32	2509.42	2694.9	3246.59	2791.34	3255.13	2048.74	1947.26	1850.88	0.0507663	0.0507663
M264T266			0.229231	0.248169	2.57444e-05	264.144	265.504							10	1182.16	1872.41	1930.71	1912.05	2009.92	448.955	509.391	389.451	336.49	526.22	1065.77	1037.99	1089.06	0.0240255	0.0240255
M155T59			0.690957	3.73805	2.57539e-05	155.046	59.013							10	12169	13664.5	10524	10292.2	8224.27	43447.1	41915.9	31543.2	36642.7	51572.9	36537.4	34912.9	34764.8	0.0277762	0.0277762
M176T454			0.261866	0.307406	2.58826e-05	176.385	454.264							6	2086.58	2740.74	2500.71	2023.26	2716.54	712.67	571.323	517.579	709.266	1198.88	2517.06	1226.61	2787.96	0.383202	0.383202
M329T453			0.388111	5.44151	2.58994e-05	329.003	453.259							10	2589.89	2163.1	2069.47	1385.99	1340.73	9471.15	11606.7	9471.35	7972.48	13440.2	10455.1	10754.5	10100.9	0.0313487	0.0313487
M167T34_2			0.336529	4.63473	2.60408e-05	167.07	33.729							8	2743.77	2766.7	1051.08	2129.18	1099.41	6360.23	9959.91	10285	8658.65	10110.8	6017.42	5818.93	4824.98	0.115041	0.115041
M402T35			0.869852	11.0636	2.61662e-05	402.229	34.592							10	4014.74	5027.72	2938.6	3858.31	3556.1	29105.6	51195.5	42152.9	37957.6	54171.4	28004.4	25673.3	26067	0.0469431	0.0469431
M963T349_2			0.288311	5.54538	2.62635e-05	963.109	348.62							10	1168.59	1037.11	785.022	1069.38	1007.59	5301.25	5896.39	4059.57	5478.3	7366.73	5653.08	5006.81	5034.17	0.0698633	0.0698633
M464T471			0.310479	6.2099	2.63521e-05	464.197	471.168							10	1086.69	1183.3	869.349	850.259	1001.28	5516.46	6710.38	4718.38	5800.97	8246.67	4524.13	3746.75	3438.38	0.143348	0.143348
M102T371			0.81315	0.527941	2.6446e-05	102.056	371.308							10	27976.7	29959.6	26716.5	24397.9	28208.4	10872.9	15435.7	14735.6	13294.2	18126.3	28460.2	26907	26210.5	0.0423536	0.0423536
M418T266			0.141491	0.436777	2.66342e-05	418.351	265.971							6	676.827	922.007	713.703	756.18	798.307	310.307	429.4	330.699	259.211	359.41	714.937	783.209	746.428	0.0456705	0.0456705
M309T26_2			0.645837	22.0512	2.67635e-05	309.078	25.9895							9	658.359	1039.97	1318.23	953.962	876.289	17746.3	24257.2	16240.9	19402.3	29231.4	14743.6	18062	15284.8	0.111062	0.111062
M373T340			0.183428	3.95119	2.67738e-05	373.171	340.403							6	884.887	480.971	715.174	844.391	717.536	2680.18	2603.82	2237.68	3348.32	3524.01	1476.82	1840	1942.05	0.139492	0.139492
M332T266			0.381626	0.401282	2.69562e-05	332.217	265.504							10	4768.66	5622.26	6648.3	5002.02	5802.63	3020.53	2270.72	2010.8	2000.69	1870.49	3861.46	3479.44	2875.42	0.145992	0.145992
M562T349_1			0.048504	2.13634	2.69791e-05	561.51	349.219							7	417.962	249.981	293.077	391.68	366.46	727.315	758.596	834.343	627.789	724.667	966.125	687.534	835.714	0.167982	0.167982
M326T284			0.196537	0.552426	2.71046e-05	326.02	283.606							8	1780.58	1587.77	1775.16	1428.32	1862.6	961.242	1074.86	887.811	884.437	851.045	680.48	1303.91	1892.49	0.469002	0.469002
M201T235			0.790396	15.4136	2.72347e-05	201.124	234.696							10	2812.6	2895.03	1786.63	1556.16	1813.87	38678.9	36797.2	22394	27614.5	41973	16945.6	19280.2	17165.1	0.0724381	0.0724381
M681T36			1.35374	0.11055	2.72593e-05	681.446	36.089							10	71830.7	48137.6	41623.4	70242.5	55665.9	7424.01	5638.14	6811.61	7479.9	4429.53	9276.13	8384.06	7883.42	0.0828545	0.0828545
M976T198			0.110398	1.87549	2.73064e-05	975.542	198.169							10	4495.72	4757.13	3317.58	3478.56	3895.9	7434.04	7607.46	6683.2	7182.34	8499.45	10270.7	10672.4	10760.2	0.0246996	0.0246996
M321T271			0.300271	4.09852	2.74695e-05	321.137	271.118							10	1631.53	1799.09	1465.77	2073.15	1986.32	8296.72	8492.58	5649.29	5902.2	8365.02	5675.66	4670.96	5605.37	0.10548	0.10548
M173T518			3.40648	0.369089	2.74986e-05	173.104	518.056							10	457306	489197	323842	402672	479946	166402	159873	125517	166240	176602	405060	421363	401412	0.0259562	0.0259562
M353T234			0.352911	9.6229	2.75505e-05	353.19	234.13							8	558.757	1185.57	775.475	491.262	746.569	8539.53	7937.86	5049.06	5854.47	8778.39	3752.18	3572.7	4605.26	0.13873	0.13873
M517T353_1			0.472057	0.73698	2.764e-05	516.949	352.974							10	11287.1	11583.8	12077.2	10576.6	12208.3	8923.07	7845.13	8261.29	8680.44	8838.12	8724.77	8570.83	7950.1	0.0487339	0.0487339
M374T295			0.355699	0.452605	2.76651e-05	374.034	295.318							7	5302.89	5897.48	4682.76	4562.28	4333.32	2093.65	2138.01	1879.02	2400.11	2704.2	6570.29	6030.16	5494.74	0.0891578	0.0891578
M247T287			0.328978	4.54717	2.77549e-05	247.012	287.024							10	2096.96	1729.21	1541.18	2105.72	1530.49	7835.34	9590.02	6696.21	6605.41	10213.7	7266.03	7577.86	8965.42	0.113988	0.113988
M155T270			0.477	0.740809	2.78584e-05	155.001	270.029							10	12307.7	12093.4	10960.4	11749.9	11117.1	8360.23	9048.12	7834.23	8815.03	9078.57	11794.7	11782.8	12632.9	0.0403808	0.0403808
M724T106			0.560957	0.288775	2.78626e-05	724.409	106.328							6	9616.93	13878.8	12425.3	9099.41	10357.7	3387.78	3727.18	2537.75	2899.2	3439.94	10398.3	6684.02	6139.73	0.299405	0.299405
M253T392			0.858701	0.572043	2.78924e-05	253.049	392.037							10	31900.9	35279.3	29838.2	29585.9	31521.1	17507.9	19529	15911.4	15455.4	22050.7	29757.4	30758.2	33338.3	0.0590584	0.0590584
M397T107			0.377873	4.46338	2.79336e-05	397.329	106.969							10	2837.57	2624.99	2758.28	2118.81	1962.29	8386.44	11490.9	10609.8	10056.3	14364.7	6400.36	6339.42	8648.4	0.184568	0.184568
M1069T349_3			0.210035	3.56481	2.79741e-05	1069.07	348.62							7	1452.23	1350.44	746.773	897.573	1072.86	3452.24	4205.79	3389.43	3618.67	5011.17	3480.64	3430.84	4550.56	0.16557	0.16557
M262T99			0.503035	8.24262	2.806e-05	262.092	99.189							10	1753.58	2287.73	1877.54	1377.87	2072.49	15383.1	20273.6	16183	15087.6	10299.5	15287.9	21039.7	10594.6	0.334478	0.334478
M357T376			0.212096	2.86264	2.81597e-05	357.136	376.178							10	2058.1	2067.74	1764.98	1837.85	1513.07	5461.2	5734.84	3759.25	5555.81	5944.72	3316.23	2184.15	3247.23	0.217646	0.217646
M775T183			0.260262	0.516441	2.81623e-05	775.452	182.952							9	2776.32	2696.18	2820.09	2776.55	3062.14	1648.36	1149.45	1939.15	1198.13	1362.89	1053.62	1247.96	1243.46	0.093873	0.093873
M1045T28			0.525631	15.5422	2.82179e-05	1044.57	27.887							6	1308.75	1002.95	869.625	597.714	1146.33	10993.9	16475.1	14811.8	20985.5	13284.8	13259.7	13833.3	11424.3	0.0980136	0.0980136
M327T97			0.196115	3.27548	2.85016e-05	327.271	96.738							6	1283.59	1345.38	1115.49	1361.05	828.824	4382.99	3817.69	2768.65	4440.48	4027.98	3768.29	1982.86	2027.38	0.3927	0.3927
M507T141			5.12793	0.645691	2.85321e-05	507.271	141.334							9	1.15621e+06	1.15988e+06	1.26401e+06	1.25183e+06	1.28776e+06	760604	947950	688952	796146	757778	1.12089e+06	1.39447e+06	1.06629e+06	0.147288	0.147288
M710T350_1			0.473381	0.666553	2.86296e-05	709.979	349.792							10	11015.4	10880.9	10712.8	10615	9604.09	6572.73	7279.65	6606.37	6507.91	8246.05	9226.95	8195.34	9109.12	0.0638493	0.0638493
M513T129			0.725918	9.45481	2.88089e-05	513.284	129.106							3	3564.02	3590.13	2681.62	3078.21	3202.19	21365.8	34226.3	26066	30769.1	39948.3	17584.2	16077.9	16423.6	0.0472632	0.0472632
M231T262			0.463488	4.96743	2.90462e-05	231.134	262.355							8	3716.52	3566.89	2798.41	2420.58	2808.4	13891.8	15566.9	11566.2	14849.7	20180.7	11230.5	11379.2	11898.7	0.0304953	0.0304953
M578T33			0.379419	3.32535	2.91044e-05	578.343	33.2085							7	3498.92	3462.6	3565.18	4839.52	7024.34	13824.8	14913.2	13649.6	13245	18823.8	11093.3	11740	10006.1	0.0800475	0.0800475
M862T112			0.517224	2.69502	2.91333e-05	861.564	112.342							9	15855.1	13797.1	12513.1	11748.5	13036.1	42203.7	30051.8	40624.1	37584.3	29967.8	13773.9	7651.35	5965.33	0.450045	0.450045
M552T647			0.155463	2.42703	2.92189e-05	552.327	647.462							10	2099.36	1987.64	1599.03	1678.16	1112.63	3922.65	4248.98	3869.71	3603.38	4928.76	3407.72	4858.25	3380.86	0.217739	0.217739
M580T349			0.175406	0.648241	2.93021e-05	580.48	349.426							8	1418.66	1355.61	1431.22	1569.99	1450.46	908.884	990.081	1095.41	812.234	877.547	1154.72	925.224	978.667	0.117779	0.117779
M202T34_2			0.287265	3.69481	2.93102e-05	202.05	33.911							6	2591.67	2379.8	653.563	2631.48	2138.2	7417.56	8951.9	7041.24	6096.11	8899.71	5445.2	29499.5	5533.52	1.02739	1.02739
M163T298			1.85539	80.9887	2.94003e-05	163.061	297.63							9	1730.44	2595.02	1782.99	2758.61	1545.8	182789	145885	104820	191693	218137	139301	84279.3	83168.7	0.313861	0.313861
M103T104_2			3.77991	4.36324	2.94875e-05	103.004	103.765							10	241918	244821	305798	396814	123357	1.12705e+06	1.17257e+06	949401	992902	1.48574e+06	685018	674758	674725	0.00874925	0.00874925
M771T200			0.291415	0.248536	2.953e-05	771.366	200.436							8	3195.64	3494.27	2624.08	2141.26	3122.33	1016.72	723.043	398.211	823.696	661.382	1920.02	2179.48	2687.39	0.172538	0.172538
M233T418			0.396668	4.70689	2.95365e-05	233.078	418.026							10	1058.84	2106.32	3322.85	3413.71	2905.36	10980.5	12751.4	10149.1	10601.9	15798.6	11358.5	11685.8	12307	0.0408858	0.0408858
M1090T346_2			0.136331	2.90555	2.96075e-05	1090.14	345.858							8	1210.37	659.871	625.488	1041.56	567.788	2098.59	2626.62	2022.44	2553.95	2625.89	3222.9	2857.19	2501.99	0.126009	0.126009
M645T32_2			0.783666	0.203063	2.96615e-05	645.469	32.442							8	17677.4	15839	20207.3	26606.9	20082.7	5687.39	2744.7	4638.45	4171.07	3148.63	5330.44	4211.77	3890	0.168863	0.168863
M190T105_1			2.498	0.560849	2.9885e-05	190.077	105.072							10	275407	302848	275305	229539	274304	140150	183053	147354	143828	146913	299742	294221	299010	0.0100742	0.0100742
M293T30_2			3.44486	227.56	3.01032e-05	293.132	29.849							8	2122.62	3648.72	1653.27	3096.5	1988.06	430152	714669	424458	539931	737372	404680	425977	412771	0.0259384	0.0259384
M144T198			0.272335	5.266	3.02008e-05	144.006	197.839							10	1150.64	1257.37	791.243	852.459	797.367	4706.52	5144.61	4262.98	4478.32	6942.85	3638.63	3707.32	5019.64	0.188811	0.188811
M702T49			0.357837	5.69613	3.02651e-05	701.566	48.529							10	2431.9	1790.8	1087.69	1498.14	1182.35	6529.57	9583.04	8255.54	11763.7	9385.28	4978.02	3515.6	3209.4	0.242297	0.242297
M209T371			0.524325	7.56141	3.03609e-05	209.066	370.876							10	2221.82	2814.47	1535.37	2663.16	1810.48	14470.7	18568.5	13655.3	14252.5	22571	11716	14705.4	13711.1	0.113798	0.113798
M509T53			0.13229	3.47545	3.04039e-05	509.007	53.418							6	525.215	557.261	466.711	534.6	357.941	1621.65	1581.3	1296.93	2121.49	1864.75	1839.45	1296.62	1148.66	0.254663	0.254663
M294T502			0.253194	2.39844	3.04866e-05	293.995	501.761							6	5675.23	5473.32	6973.07	3922.31	4860.23	12122.1	15807.5	12589	11662.7	12346.8	6328.28	6303.99	6682.99	0.0329505	0.0329505
M344T34			0.344612	6.01856	3.06188e-05	344.149	34.023							6	1512.45	633.688	1465.81	1707.51	1448.12	5672.83	7812.06	7881.79	8856.72	10507.7	6094.49	5662.47	2948.47	0.347908	0.347908
M649T28_2			0.429984	6.61897	3.06736e-05	649.314	28.167							8	1439.78	1609.71	841.251	1317.74	4032.21	9540.53	12228	10429.8	13131.6	15833.9	11556.6	9198.61	8302.07	0.173558	0.173558
M766T266			0.397218	0.15297	3.07292e-05	766.387	266.107							10	5847.03	6456.98	4738.39	3798.64	4280.91	569.532	1089.79	539.676	636.363	1007.53	4085.56	3910.98	3860.16	0.0299132	0.0299132
M362T299			1.38048	25.1359	3.09338e-05	362.143	298.85							10	4109.67	4772.95	3559.37	3325.28	3461.8	86847.8	110048	69368	84625.9	132451	87328.2	94942.5	91562.8	0.0417968	0.0417968
M816T351			0.234358	0.631487	3.09429e-05	815.943	351.22							10	2769.24	2755.76	2428.96	2360.76	2344.52	1537.12	1461.94	1579.25	1610.08	1805.75	2182.94	1719.5	1782.34	0.13267	0.13267
M270T411			0.396949	5.10184	3.10337e-05	270.12	411.269							9	1965.14	1770.84	4030.19	1739.95	1853.51	10183	12280.9	10074.7	10105.9	15310.5	8160.37	8845.14	8068.63	0.050768	0.050768
M499T295			0.529749	0.327144	3.10989e-05	499.049	295.07							10	10958.8	12447	9269.65	8436.31	8855.43	2851.84	3469.75	3142.21	2611.29	4271.39	10415.4	10612	9171.17	0.077619	0.077619
M80T296			1.66619	0.510306	3.13194e-05	79.9576	295.593							10	125737	128956	105584	108966	99462.5	52647.6	63217.2	49664.8	57210.8	67473.9	109620	122381	115409	0.0551747	0.0551747
M267T204			0.338833	0.245393	3.1479e-05	267.041	203.627							9	2831.3	3488.72	4077.72	4289.23	4661.57	1339.53	506.861	1065.55	937.841	898.222	1817.29	1625.75	1612.82	0.0679423	0.0679423
M554T493			0.100968	1.59718	3.16203e-05	554.121	493.297							10	19759.6	17585.1	18432.5	16517.8	17640	29224.6	26109.4	25949.5	31598.1	30761	18444.7	21903.1	20884.7	0.0870735	0.0870735
M1078T47			0.382706	0.189627	3.16309e-05	1077.79	46.936							6	6292.5	5243.52	3838.84	4785.31	3879.49	1017.19	1165.42	669.481	816.721	889.751	5042.96	4311.36	5829.71	0.150027	0.150027
M316T240			1.38824	16.0115	3.17565e-05	316.186	239.529							10	7787.69	8208.03	5839.42	5051.14	4870.05	93432.9	105452	72076.2	95841.7	141663	68574.4	79690.8	59499.7	0.146022	0.146022
M663T429			0.182881	4.36349	3.19919e-05	663.175	428.803							9	668.708	731.162	407.152	598.65	607.598	2368.02	2546.05	2616.87	2109	3508.44	2058.99	1904.54	1845.52	0.0569275	0.0569275
M555T27			0.79187	25.0046	3.2128e-05	555.331	26.6							7	2695.11	518.419	1873.21	661.569	952.748	19071.6	32146.6	38748.3	38619.9	38970.9	20180.9	24513.8	31193.8	0.219323	0.219323
M301T37			1.33227	5.27239	3.21311e-05	301.215	37.136							10	25711.5	28104.5	22587.5	23309	20794	83045.8	145802	119296	136029	151185	86418.9	79642.8	79168.2	0.0496202	0.0496202
M336T33			0.822946	0.222961	3.23204e-05	336.235	32.649							6	17043.4	26451	22811.2	20287.8	26166.7	5298.92	7452.99	3056.23	1984.5	7348.44	7595.14	7967.37	13558.7	0.34416	0.34416
M422T313			0.159983	2.91675	3.23643e-05	421.963	312.627							9	2024.42	1355.91	682.609	915.112	780.297	3189.3	3461.83	3123.25	3363.33	3657.92	3267.52	2965.51	3810.75	0.127936	0.127936
M142T304			0.186729	3.1629	3.25311e-05	142.087	303.717							10	1069.38	1203.67	1194.61	1051.23	1099.65	3017.59	3591.42	3280.49	3227.16	4654.27	2710.72	2594.7	3091.36	0.0928266	0.0928266
M311T34			0.368358	6.36754	3.25394e-05	311.055	34.448							10	1471.07	1363.41	1387.65	1350.32	1339.02	9175.09	7208.16	6823.86	8962.2	11839.9	6608	8242.68	11146.7	0.265268	0.265268
M198T345_1			0.0873545	2.29111	3.25439e-05	198.038	345.243							8	585.683	1046.89	474.102	877.451	939.621	1752.06	1654.46	1962.85	1746.48	1873.89	1868.66	2176.41	1118.15	0.316284	0.316284
M105T365			0.557588	3.75144	3.27501e-05	105.019	364.842							10	8558.13	8576.2	6149.31	7034.81	5112.58	23592.3	26993.2	23745.7	23432.7	35153.5	18093.1	18444.7	18336.7	0.00984706	0.00984705
M321T26_1			0.545483	7.26265	3.27567e-05	321.077	25.717							6	2943.55	2849.93	2751.88	3241.01	1163.57	13632.4	17669.4	16647.6	21550.7	24550.7	15048.8	18557.1	18985	0.123197	0.123197
M263T175			0.377744	4.6191	3.27841e-05	263.056	175.177							10	3227.06	2917.79	1918.92	2172.33	1625.23	11445.8	13921.4	8920.13	8627.05	11874.3	4350.35	6526.43	6122.88	0.204284	0.204284
M402T36			0.294243	3.71409	3.28773e-05	402.295	36.1005							7	4158.73	1972.82	1078.04	1824	2573.53	9634.03	7861.16	9666.39	6838.25	9110.08	6730.34	5257.23	6065.9	0.122591	0.122591
M104T301			0.223816	1.98891	3.29964e-05	104.035	300.723							10	9009.03	10358.2	8675.05	7649.07	8342.58	18846.6	17327.9	15365.3	15677.4	20362.3	16381.7	15849.9	16089.7	0.0165359	0.0165359
M395T456			0.453725	0.313897	3.30167e-05	394.843	456.016							10	7187.81	7931.52	5230.89	8120.27	8292.18	1877.97	2348.25	3140.81	1935.11	2237.57	5462.44	5006.71	3243.56	0.256378	0.256378
M629T32_3			0.328871	7.16847	3.30317e-05	629.397	31.786							7	906.948	1233.78	812.718	576.23	1416.79	4638.64	6400.44	7558.69	8537.93	8322.94	3310.09	6510.45	3494.83	0.404819	0.404819
M632T32			0.396256	8.56987	3.31396e-05	632.392	32.442							6	1198.31	1189.98	904.699	628.601	1517.83	6935.21	11543.4	7851.02	8555.21	11730.2	8287.52	6000.43	8177.04	0.172234	0.172234
M792T349_2			0.441617	0.616734	3.31449e-05	791.983	349.299							10	10084.9	8683.43	8336.15	9397.85	7989.11	5174.51	5398.2	5132.89	5895.53	5838.26	7224.72	7197.52	7758.82	0.042808	0.042808
M78T221			0.871973	47.6723	3.32228e-05	78.0348	221.255							10	798.51	541.477	593.916	1167.16	836.646	34603.6	44621.3	28337.6	29242.5	50914.6	21483.4	22201.2	23403.6	0.0433871	0.0433871
M934T295			0.173032	0.461853	3.33456e-05	934.022	295.027							9	1037.75	1117.88	1361.48	1184.21	1235.09	454.184	691.975	433.072	498.704	663.81	1059.37	967.479	990.983	0.0474545	0.0474545
M181T91			2.00192	0.415263	3.33593e-05	181.054	91.279							10	177171	179894	136414	135968	137341	53567.3	64704.9	59945.6	67320.5	72880.1	154722	153257	154370	0.0049604	0.00496039
M169T63			0.325087	3.92469	3.3422e-05	168.99	63.447							10	3743.86	4065.75	1433.02	1560.26	1100.8	9629.9	9470.18	7422.29	9312.16	10883.8	5093.99	4752.27	6947.07	0.210967	0.210967
M496T377			1.3903	0.0810464	3.35537e-05	496.175	377.188							10	53554.8	83559.5	49127.6	48397.8	61589	3889.79	7270.8	3215.28	3675.94	5956.44	48012.3	35369.6	37493.1	0.168025	0.168025
M439T66			0.698021	0.444549	3.36224e-05	439.319	66.093							9	16441.1	19716.4	19834.1	17238	22291.7	6999.35	9910.95	7176.05	7749.17	10628.3	18660.1	17389.3	11998.7	0.220818	0.220818
M695T37_2			1.05656	0.332601	3.36266e-05	695.459	36.9055							7	41583	40955	30617	44107.4	41988.2	12528.3	10358.5	7170.62	17642.2	18571.3	26721.5	29680.4	25650	0.0763252	0.0763252
M244T301			0.45605	2.95188	3.37029e-05	244.129	301.421							10	10187.9	9962.29	7509.49	7355.58	8760.1	19040.1	29958.3	26001.1	29505.1	24715.2	14913.4	14538	14456.6	0.0166465	0.0166465
M436T241			0.44356	3.86985	3.37332e-05	436.252	241.336							10	5035.76	4860.12	3926.52	3452.11	3789.1	16258.1	16956.9	12615.3	14537.8	21145	12223.4	11858.5	10066.6	0.101416	0.101416
M534T29			0.713565	11.5523	3.40266e-05	534.257	28.709							6	3003.86	3200.73	2733.36	2502.24	759.671	21953.4	32342.2	22687.7	25875.7	38077.2	17611.5	20753	22686.4	0.125861	0.125861
M245T332			0.76087	0.490428	3.41652e-05	245.042	331.754							6	24721.4	27976.9	21582.6	22725.4	20092.5	11723.8	11765.7	10579.2	10422.8	12937	25769.9	24131.1	24602.7	0.0339709	0.0339709
M312T121_2			0.491593	3.82447	3.43225e-05	312.253	121.044							10	6078.15	5289.88	4810.31	5658.61	6074.44	16124.4	22378.9	17770.7	25478.8	24993.5	11254.6	10903.8	10542.7	0.0326562	0.0326562
M351T462			0.205563	0.407987	3.4415e-05	350.927	462.216							8	1873.57	1436.78	1855	1523.59	1504.29	455.367	875.849	708.269	724.821	578.424	1139.1	1682.89	1180.45	0.226906	0.226906
M192T304			0.439748	0.223702	3.44965e-05	192.033	304.266							9	7953.31	7815.69	6061.76	5018.59	5635.87	1897.1	1507.29	1210.63	1026.53	1625.46	3895.59	3475.8	2930.83	0.140862	0.140862
M539T160			0.0689349	2.13908	3.458e-05	539.212	159.943							8	673.243	731.077	755.603	761.036	602.038	1347.92	1408.63	1866.98	1478.43	1434	941.964	771.003	597.963	0.223289	0.223289
M494T241			0.552483	2.08815	3.46669e-05	494.25	240.726							10	44068.7	48216.6	34345	33095.9	35265.6	75506	82050.8	73519.7	79071.3	97024	85243.5	87520.9	71440.6	0.106894	0.106894
M399T460			0.144173	3.05816	3.47807e-05	399.105	459.826							6	796.611	709.529	670.887	788.394	595.801	2132.17	2175.31	1788.21	1978.1	2816.99	2044.3	1963.97	2567.38	0.149489	0.149489
M393T401			0.582018	6.93726	3.48586e-05	393.149	400.521							10	2469.12	2805.47	2330.29	5856.62	2259.39	17953.3	27038	16787.6	20573.9	26707.1	18910.7	14717.3	19768.4	0.15186	0.15186
M761T34_2			0.307667	6.53604	3.49916e-05	761.438	33.6025							6	842.572	1103.95	523.776	1138.66	1031.68	6023.59	5929.22	4933.59	5088.83	8356.12	4292.29	4661.75	4482.05	0.0412517	0.0412517
M172T247			0.390542	5.58173	3.49951e-05	172.061	247.436							6	2223.28	2440.73	1935.09	2077.26	674.135	10289.6	11330.2	8353.7	8502.84	13715.6	7757.02	6990.84	7133.24	0.0558724	0.0558724
M159T455			1.02871	0.305238	3.50279e-05	158.925	454.58							10	39273	47229.2	32015	32662.4	33788.2	10144.4	13010.1	8631.21	9431.25	15242.2	34452.7	35177.7	31639	0.0553744	0.0553744
M232T154			0.216259	2.91509	3.50387e-05	232.045	154.114							6	2012.76	2045.72	1321.47	2187.4	1921.31	5677.62	5203.64	5103.34	7048.64	4627.14	3032.54	2974.57	3179.71	0.0345341	0.0345341
M748T131			0.624942	0.121445	3.50585e-05	748.488	131.177							6	9265.07	9212.5	13233.3	15904.7	13306.7	1305.42	1595.81	1580.16	1665.96	1251.36	3490.95	2070.29	2919.15	0.252873	0.252873
M320T338			0.0674974	2.0144	3.53767e-05	320.17	338.327							9	1010.1	1032.49	707.071	1041.15	666.125	1869.01	1883.09	1602.3	1655.39	1968.25	1437.86	1401.93	1515	0.0397995	0.0397995
M83T237			0.295144	0.514986	3.53864e-05	83.0502	236.979							10	3789	3494.42	3382.4	4165.25	3337.19	1552.7	1970.07	2400	1720.53	1713.09	3016.15	3420.72	3457.09	0.0742125	0.0742125
M241T100			3.13715	0.55014	3.56909e-05	241.082	99.567							10	452899	478998	359238	398099	414519	224615	267162	209979	225017	230585	391281	392757	394095	0.00358447	0.00358447
M273T463			0.306374	3.81157	3.57454e-05	273.108	463.25							10	2034.21	2032.31	2137.72	2344.25	1909.31	7394.71	8731.47	6652.18	6694.87	10387.5	5706.63	4984.74	6132.84	0.103486	0.103486
M619T349_2			0.0961426	2.07908	3.60119e-05	619.103	349.172							10	1456.18	1610.23	1076.84	1499.37	1136.99	2696.55	3088.37	2701.6	2409.9	3198.98	2318.19	2101.82	1948.81	0.0874214	0.0874214
M246T35			0.461702	8.16764	3.60588e-05	246.091	34.519							10	2009.34	1581.66	1569.96	1456.11	1233.85	8698.81	14865	11185.6	12896.9	16477.2	10783.1	9622.01	10902.8	0.0677885	0.0677885
M320T299			0.13438	3.07597	3.60998e-05	320.127	299.43							10	723.871	917.961	543.805	610.194	605.47	2406.95	1595.67	2447.48	2098.33	1913.86	1697.52	3062.52	1523.01	0.402505	0.402505
M79T277			0.549978	0.413473	3.62375e-05	78.9591	276.775							9	11557.3	13615	10276.2	11898.9	9761.56	4869.05	5756.52	4336.18	3177.12	5474.13	10138.5	10578.5	10038.7	0.0280158	0.0280158
M284T286			0.727028	5.2539	3.62541e-05	284.124	285.704							10	6812.92	12033.3	5356.46	5987.15	4874.83	34054.2	36718.2	29874	33877.2	49702.6	29009.9	28836.9	16177.4	0.298259	0.298259
M856T152			0.374148	0.380204	3.63396e-05	855.553	152.353							6	4594.57	6251.75	4661.17	4833.46	5532.42	1624.52	1559.26	1863.8	1953.2	2836.38	2598.84	8309.72	2773.92	0.712111	0.712111
M910T457			0.176257	0.448488	3.64335e-05	909.901	456.766							7	1260.12	1292.29	1130.76	1287.69	1009.89	451.575	601.9	401.566	497.3	729.949	1523.81	1362.56	1484	0.0576581	0.0576581
M303T171			0.245676	2.28869	3.64508e-05	303.135	171.403							10	5329.36	6366.95	6225.39	5027.31	4301.14	13318.6	14717.5	10383.3	11235.9	12711.7	11283.1	9204.08	9950.68	0.103804	0.103804
M762T346			0.367289	4.36315	3.66628e-05	762.126	346.402							10	2801.13	2908.43	1837.38	2160.55	2063.89	8871.47	11114.7	8065.42	9864.69	13444	11040.4	10155.1	8931.37	0.105458	0.105458
M264T42			0.637169	14.1647	3.69027e-05	264.084	41.826							6	2425.11	302.93	2018.97	1568.55	1562.91	21348.7	16786.3	21451.4	20246	31763.3	15244.2	17183.4	16701.7	0.0616565	0.0616565
M689T451			0.195403	0.581244	3.6918e-05	689.01	451.465							10	1775.77	1716.54	1681.61	1833.5	1395.41	1025.35	1015.81	1005.85	815.693	1021.39	1366.15	1497.91	1742.92	0.124506	0.124506
M680T346			0.394676	4.15683	3.69361e-05	680.123	345.945							9	3987.33	3311.1	2332.82	2433.99	2719.03	10768.8	13153	10719.8	10572.9	16241.4	12930.2	12537.1	11657.4	0.0526682	0.0526682
M787T295			0.198289	0.380789	3.69368e-05	787.027	295.013							10	1554.41	1549.25	1055.24	1558.02	1675.5	500.16	618.232	504.187	630.315	562.059	1566.33	1506.24	1364.37	0.0701199	0.0701199
M736T39_2			4.17035	0.0621447	3.69438e-05	736.488	39.149							10	598831	342690	442355	680786	582817	33673	47303.6	31954.4	36592.9	15002.7	55434.6	64842.8	52422	0.112548	0.112548
M757T74			1.00722	0.343546	3.72399e-05	757.499	73.879							10	29879.5	32824.6	35938.7	42365.5	41697.9	14001.1	16250.8	12799	13222.3	6494.81	6086.27	5608.93	5033.48	0.0945365	0.0945365
M280T334			0.241806	3.99467	3.72635e-05	280.081	334.22							6	1085.2	1122.12	1215.4	1282.05	1319.68	4180.57	5119.16	4186.52	4168.93	6410.54	3221.39	3635.02	3306.3	0.06449	0.06449
M361T456			0.395253	0.438029	3.72789e-05	360.874	455.914							10	5262.21	6719.04	5637.69	6477.77	5831.92	3055.2	3314.95	1680.1	2103.03	2956.34	3458.58	4969.18	5448.57	0.224534	0.224534
M881T349_3			0.349045	5.56661	3.72876e-05	881.107	348.598							9	3099.65	1143.48	1021.75	1493.31	881.888	8667.81	8839.42	6280.58	7840.15	10901.3	6781.58	6700.69	7291.05	0.0462223	0.0462223
M468T173_2			1.83265	92.459	3.73912e-05	468.286	172.943							9	2557.03	1321.79	2066.14	1653.74	1333.85	120658	230657	133427	152486	188666	97974.2	97435.8	113117	0.0865613	0.0865613
M491T30			0.996314	28.4344	3.78928e-05	491.244	29.517							6	1636.71	2003.74	1723.19	1260.48	2345.93	33247.5	59897.7	52180.7	42587.9	67144.7	40858.1	31128.5	47003.7	0.201817	0.201817
M233T106			1.09614	0.502405	3.79126e-05	232.924	106.249							10	45807.5	57142	51571	43887.9	51802.7	18674.5	24829.5	30134.9	27797.6	24270.9	47266	48034	58115.6	0.118394	0.118394
M803T198			0.0983794	2.79548	3.79717e-05	803.356	198.392							6	541.144	516.68	278.005	462.639	448.924	1239.29	1316.7	939.46	1468.71	1318.37	1168.66	1330.75	843.657	0.222591	0.222591
M147T294			3.2711	7.97312	3.81064e-05	147.067	293.656							10	76466.9	84726.5	64661.7	103586	73546	545355	708163	515084	561791	882673	467042	501933	501873	0.0410518	0.0410518
M449T150_2			0.31434	14.3265	3.82251e-05	449.325	149.547							5	451.605	291.119	297.968	240.105	622.165	4569.49	7076.74	5199.92	3785.51	6631.12	2884.48	2923.33	4371.85	0.249834	0.249834
M383T240			0.839242	9.45535	3.82639e-05	383.152	240.104							10	4138.58	4617.34	3698.08	4198.99	4843.12	37610.4	47111.5	30058	34029.1	54444.1	28628.2	29608.7	26478.1	0.0567069	0.0567069
M297T238			0.438904	3.10669	3.88131e-05	297.117	238.249							10	8182.82	9019.95	5644.1	6386.96	5801.9	19346.9	27241.3	22235.8	17312	22709.4	33273.7	36509.3	38820.1	0.0769596	0.0769596
M419T114			1.7296	0.161404	3.883e-05	419.091	114.44							10	98357.6	132844	83981.3	84804.7	79262.8	14591	16690.5	12014.4	13679.2	20377.9	105054	99903.1	104052	0.0265131	0.0265131
M805T455			0.318174	0.21577	3.89821e-05	804.786	455.433							7	3271.45	4478.3	2966.04	3269.12	2694.44	522.498	740.783	548.383	692.017	1095.23	2690.59	2681.39	2656.19	0.00665442	0.00665442
M601T43			0.261981	2.95621	3.89872e-05	601.453	43.1145							10	3355.14	3739.59	2007.52	2418.8	3615.73	9554.48	7844.16	11064.8	7477.62	8806.45	6669.16	9754.17	6752.53	0.227507	0.227507
M115T299			0.499814	3.16978	3.90002e-05	115.04	298.816							10	8437.78	9552.99	6102.49	8465.51	7016.34	22065.9	27617.3	21455.3	22424.3	31881.3	14922.7	19220.6	19927.4	0.150281	0.150281
M708T149			1.01051	0.0809666	3.90456e-05	708.457	149.2							9	25368.3	21273.6	32632.4	36848.3	40268.2	2361.23	2872.51	2883.51	3056.85	1488.32	4924.8	6472.64	4740.51	0.176847	0.176847
M818T349_1			0.0343738	1.67436	3.90615e-05	818	349.247							10	1122.65	1846.64	1413.53	1512.71	1470.58	2522.37	2564.02	2409.91	2343.92	2493.32	3389.38	2665.6	2113.4	0.235021	0.235021
M460T382			0.110868	2.16399	3.9462e-05	460.203	382.472							10	1685.48	2296.91	1870.31	1646.45	1326.72	3646.91	3886.55	4330.88	3170.88	4063.83	3055.45	3074.74	2889.26	0.0339195	0.0339195
M683T31_2			0.163872	4.31911	3.95795e-05	683.148	30.7305							6	487.141	427.898	584.514	666.051	346.971	1921.31	1893.38	1786.97	2421.53	2828.89	1929.25	1121.09	1520.33	0.265227	0.265227
M302T172			6.61586	2.7503	3.96206e-05	302.065	171.8							10	1.94101e+06	1.9087e+06	1.70472e+06	2.15041e+06	1.84681e+06	6.49249e+06	4.39546e+06	4.51574e+06	5.88899e+06	4.97719e+06	3.90078e+06	4.57848e+06	4.51668e+06	0.086498	0.086498
M385T266			0.726888	0.110279	3.9823e-05	385.253	265.504							10	19178.2	21648.5	13203.5	15200.3	12512.9	1294.42	2486.84	1438.55	1016.16	2778.61	13386	13181.8	13684	0.0188213	0.0188213
M161T375			0.33052	6.07168	3.9893e-05	160.544	374.504							9	1534.56	1039.93	1078.72	1129.97	1095.46	6802.64	6962.7	5441.17	6630.2	9856.57	4689.12	5827	5023.77	0.112896	0.112896
M435T262			0.143652	2.81897	4.0124e-05	435.158	261.715							10	1030.62	1232.96	722.177	797.643	792.421	2966.18	2208.87	2132.8	2588.81	3002.47	2470.39	2139.94	2465.03	0.0802462	0.0802462
M235T233			0.556868	11.1605	4.0176e-05	235.108	232.609							10	1908.33	1940.11	1440.67	1162.39	1351.44	17982.9	19926.3	11087.7	15556.7	22531.1	8918.41	10268.4	10531.8	0.0873726	0.0873726
M303T433_1			2.07768	5.72661	4.03352e-05	302.533	433.072							10	56569.6	58989.6	47820.7	44533.3	43282.4	249349	329320	231859	245683	382288	211655	220829	218043	0.021691	0.021691
M263T34			0.203724	2.4304	4.04057e-05	263.164	33.698							10	2301.22	4085.66	3075.13	2263.63	4336.08	7603.61	7378.45	7152.77	7675.95	9225.67	10580	7788.53	8935.68	0.154164	0.154164
M307T28_2			0.850014	15.2304	4.05638e-05	307.111	28.167							6	2696.72	1345.76	2629.19	3274.84	2998.44	36549.4	37062.6	39421	28175.9	55947.4	33434.4	38519.7	34518.3	0.07547	0.07547
M188T303			0.106004	2.02146	4.09569e-05	188.092	303.358							7	1986.5	2075.22	2107.59	2917.62	1739.34	4180.77	4907.49	3864.8	4228.45	4703.37	3463.01	4246.82	3457.77	0.121974	0.121974
M499T484			0.112107	2.45385	4.09908e-05	499.248	483.509							6	918.8	867.837	832.805	786.685	739.358	1618.12	1987.33	1914.27	2144.23	2508.46	1903.27	1842.39	1880.31	0.016392	0.016392
M205T330			0.117504	2.0389	4.10107e-05	205.064	330.411							10	2442.88	1987.49	1684.22	2050.35	2808.44	5112.38	4457.77	3865.29	4302.53	4635.62	4215.09	3877.71	4159.23	0.044279	0.044279
M461T27			0.254705	4.22548	4.10416e-05	461.049	26.967							6	1749.08	716.133	1678.38	1685.85	1073.47	4749.5	6435.46	7111.64	4500.34	6371.17	5261.41	4938.35	5535.32	0.0569723	0.0569722
M268T26			0.377612	4.06763	4.11616e-05	268.069	26.095							10	3406.21	2346.01	2174.58	3307.76	3224.14	14539.3	13132.2	8672.82	9981.34	12487	7352.55	8824.42	6533.21	0.153366	0.153366
M295T43_2			0.359051	1.8236	4.11868e-05	295.262	43.252							10	44826.1	47472.6	34232.4	51836.6	47684.3	91342	86884.5	71231.5	77948.1	84821.4	54121.8	65050.1	55872.6	0.100598	0.100598
M216T35_2			0.164282	3.7713	4.15861e-05	216.102	34.521							10	713.8	691.169	512.709	436.948	680.295	2045.81	2494.67	1792.67	2156.17	2956.26	2560.15	2201.51	2322.24	0.0772802	0.0772802
M259T423			0.370834	2.66724	4.1666e-05	259.092	422.883							10	6209.13	7756.11	6531.43	6461.78	5935.26	17149.4	17379.4	15065.5	15594.2	22546.8	15045.9	15093.3	16004.4	0.0351219	0.0351219
M246T227			1.05924	11.5977	4.18521e-05	246.061	227.125							10	5241.22	5290.83	5829.08	5699.05	4772.5	58003.7	66981.3	46472.2	52654.5	87085.7	32650.9	31372.8	28915.8	0.0612762	0.0612762
M149T161			0.259509	5.87314	4.18983e-05	149.081	160.911							6	768.664	937.211	685.328	626.95	770.983	4172.61	4980.8	3399.03	3761.38	5940.3	2818.23	2731.84	2583.26	0.0438375	0.0438375
M847T296			0.128437	0.555481	4.1936e-05	846.955	296.077							6	730.307	648.773	637.004	726.133	814.709	420.969	470.531	375.421	345.976	362.909	906.784	763.664	916.288	0.0991666	0.0991666
M265T112_2			1.44001	0.0798051	4.19913e-05	265.04	112.337							10	74294	86639.4	55144.2	48645.2	52933.5	4963.01	5067.16	4474.54	4476.82	6369.05	45738.7	46700.3	49613.5	0.0426104	0.0426104
M415T338			0.462303	5.90422	4.20182e-05	415.181	337.59							10	2579.91	2632	3266.16	2015.73	1785.26	15034.7	12004.7	13350.7	12127.5	19980.7	12004.8	9260.32	8863.93	0.170313	0.170313
M495T241			0.314606	2.25772	4.2034e-05	495.252	240.84							10	11004.5	11943.3	8288.81	7899.26	7943.86	19684.5	18898.3	20256.6	21792.6	25660.7	22417.6	24653	19672.3	0.112132	0.112132
M97T28			0.505884	3.84108	4.23445e-05	96.9598	28.217							10	6412.46	6370.97	4689.39	7463.11	3599.1	28184.6	20517.8	17030.1	23784.6	20088.3	18642.3	15165.3	18313.8	0.110491	0.110491
M926T346_2			0.232902	3.63739	4.25385e-05	926.133	345.957							10	1363.41	1655.54	996.042	1472.23	1135.71	4098.88	5737.45	3976.11	4353.85	5923.87	5603.65	5122.53	5729.41	0.0583958	0.0583958
M140T48			0.385225	2.69852	4.26211e-05	140.035	48.189							10	6118.9	6339.56	6934.99	8067.28	8287.04	21268	21651.7	15639.7	15884.7	22021.8	19198.3	15944.1	15946.8	0.11028	0.11028
M396T388			0.019866	1.61486	4.29628e-05	396.101	388.147							10	2652.43	2440.18	2671.81	1986.32	2367.17	3822.6	3528.1	3758.5	4204.16	4255.34	3716.17	3760	3788.63	0.00971906	0.00971906
M771T170			0.591147	9.36366	4.32861e-05	771.403	169.998							6	2893.38	2084.44	1873.84	2611.84	1461.62	25682	16022.2	14464.9	24842.7	21287.5	8865.55	13007.6	9309.52	0.218787	0.218787
M407T482			0.146343	0.450504	4.33695e-05	406.541	482.424							6	766.595	1006.82	689.169	889.258	861.716	444.169	364.656	327.222	402.452	359.724	842.347	611.765	397.406	0.360547	0.360547
M650T197			0.140895	2.1625	4.35363e-05	650.303	196.521							10	2187.44	3004.64	2107.57	2500.75	2321.39	4266.63	5588.33	5421.53	4850.25	6086.65	6797.28	2967.34	4610.7	0.400974	0.400974
M431T29_2			0.314147	5.1795	4.36211e-05	431.136	29.375							8	1380.9	1769.97	972.999	1712.33	1160.47	8372.33	6942.17	9217.17	6591.52	5116.06	8029.85	5388.54	7438.41	0.199379	0.199379
M190T407			0.377189	9.61355	4.36691e-05	190.035	407.266							10	682.052	787.783	937.012	1017.96	853.006	6773.57	8160.11	7217.75	7185.19	11788.3	5249.76	4948.45	5402.94	0.0444644	0.0444644
M351T26_2			1.05509	16.861	4.37279e-05	351.052	25.558							7	5876.97	1289.3	1236.71	5948.36	3147.06	47587	58288.9	44820.2	60714.1	83631.2	49230.8	50062.5	40322.9	0.116013	0.116013
M297T457			0.522528	0.377311	4.38322e-05	296.868	456.885							9	9873.41	8878.58	10694.3	10310.4	10394	6026.14	3628.49	2189.34	2424.36	4654.1	8774.94	3431.74	5235.03	0.467539	0.467539
M307T375			0.188507	2.94758	4.38959e-05	307.065	374.697							10	1990.35	2279.69	1808.35	761.589	1332.08	4353.33	4205.97	5429.65	5629.38	4469.49	3680.28	3475.4	2871.25	0.125846	0.125846
M1016T32			0.37956	5.3033	4.41214e-05	1015.55	32.143							6	2545.14	1969.71	1321.18	1588.59	2131.21	7231.69	10534.6	9822.96	9590.26	13497.9	5267.46	13418.3	13118.8	0.435963	0.435963
M515T342_1			0.34631	2.49436	4.42916e-05	514.67	341.934							10	9616.24	10250.6	8922.5	6940.52	8626.67	20882.4	25570.3	26018.8	18128.4	20041.5	13286.9	14706.3	15864.2	0.0882991	0.0882991
M635T431			0.319101	0.231288	4.43774e-05	635.061	431.118							10	2256.64	3856	3197.67	3974.92	3770.74	894.993	611.826	750.33	637.97	1049.72	2190.43	2177.42	2592.33	0.10167	0.10167
M573T31_4			0.56176	9.79096	4.44494e-05	573.33	30.699							9	1550.15	1643.33	2021.82	1671.98	2456.93	14022.1	23185.5	13975.3	17283.7	23022	11731.4	16261.7	13771.7	0.162975	0.162975
M1059T296			0.155174	0.484886	4.45115e-05	1059.04	295.566							6	1103.28	879.365	911.401	943.812	1010.26	343.271	586.052	452.68	393.804	574.982	885.513	902.381	926.488	0.0227605	0.0227605
M149T142			2.068	0.116648	4.46065e-05	149.027	142.451							10	140983	146072	180016	127406	87325.2	13016.3	17905.4	12974.8	14169.2	21465.4	133074	138684	135157	0.020907	0.020907
M108T372			0.155225	3.6726	4.51809e-05	108.032	371.746							10	484.062	614.223	753.15	674.03	495.579	2175.09	1750.31	2076.98	2150.65	2942.04	1559.37	2172.45	2497.67	0.229451	0.229451
M369T345			0.227356	3.68752	4.54933e-05	369.138	344.582							9	1787.7	1377.78	978.93	830.674	1457.86	4730.52	5966.64	4108.49	3707.91	5208.03	3637.11	3602.48	2960.58	0.112055	0.112055
M346T32_2			0.306721	3.47165	4.55399e-05	346.171	32.4055							9	2015.24	2096.02	1833.76	2453.26	5589.13	10113.9	10114.9	7740.85	9919.2	10670.6	5347.46	5392.24	12524	0.532655	0.532655
M426T28_2			0.900811	7.80021	4.55433e-05	426.258	27.5285							9	3267.71	3018.4	2648.18	1715.26	24316	43838.9	49162	58225.2	53537.4	67974.8	49411.7	49367.7	26839.2	0.310931	0.310931
M480T69			3.25783	229.417	4.58252e-05	480.276	68.881							5	2415.92	2818.42	2042.91	2091.48	1792.89	384038	624253	344083	540147	668149	244671	151238	246263	0.25418	0.25418
M403T326			0.244145	3.93919	4.58254e-05	403.17	326.012							7	1239.79	1372.65	1184.19	1625.27	974.432	4972.5	5599.63	4289.37	3876.73	6458.22	4549.81	3537.52	4510.14	0.136536	0.136536
M509T26_2			0.345944	4.75873	4.59438e-05	509.255	25.717							6	2596.43	2367.36	578.92	1094.38	3273.46	9684.16	10748.1	10540.9	9831.7	6356.82	5395.11	9631.21	10771.9	0.329442	0.329442
M195T104_1			0.258962	2.99527	4.60752e-05	195.076	103.622							6	3041.41	3595.02	3106.03	713.604	3315.25	7586.65	8201.57	7769.84	7660.97	10029.8	7140.71	6521.74	7155.89	0.0521398	0.0521398
M819T349_2			0.41356	0.353372	4.61039e-05	819.063	348.591							7	6900.51	7184.66	4828.94	6697.64	5571.87	1324.58	2791.13	2178.53	2449.62	2275.55	5380.15	5073.85	5719.28	0.059886	0.059886
M140T194			0.294097	2.09613	4.64199e-05	139.984	193.554							10	10387.1	9596.24	9677.43	9833.28	8647.38	24929.5	18282.9	18210	21048.4	18439.8	14468.8	16482.6	18284.7	0.116311	0.116311
M326T203_2			0.219668	3.08844	4.66432e-05	326.089	202.794							9	2174.23	1650.79	1106.21	2105.38	2032.65	6465.9	6073.27	6282.8	4198.4	4989.48	6132.24	6876.34	8650.21	0.17918	0.17918
M711T265			0.319037	0.0955654	4.66604e-05	711.494	265.353							7	3289.8	4420.25	2632.16	2797.83	2493.72	173.01	443	221.082	173.627	483.326	2099.82	2317.91	2169.27	0.0507438	0.0507438
M633T194			0.234372	3.03096	4.67535e-05	633.299	194.167							9	2399.17	1976.02	1068.25	2446.6	2587.38	7023.74	5029.69	5688.18	6398.51	7616.53	4263.16	3953.99	4658.53	0.0822831	0.0822831
M783T455			0.5132	0.096399	4.68738e-05	782.804	454.687							9	9335	11199.7	6655.93	6658.18	6806.33	733.159	921.692	480.606	666.314	1117.34	5591.91	5846.52	6281.45	0.0590315	0.0590315
M721T351			0.349065	0.684211	4.69371e-05	720.947	351.259							10	5982.23	5788.07	6179.68	5899.59	5527.48	4306.44	3691.03	3821.01	3590.69	4690.93	4737.82	4692.79	4800.9	0.0114479	0.0114479
M569T190			0.812666	9.59292	4.69955e-05	569.306	189.589							8	3545.84	7313.93	1084.54	5696.63	2293.21	34931.3	38822.6	31812.4	31558.2	54102.1	21827.3	30114.8	32975.2	0.20455	0.20455
M446T421			0.305952	5.02993	4.70041e-05	446.15	420.87							9	1519.03	1211.1	1356.83	1407.76	1184.05	9162.16	6810.21	5221.84	5748.82	6650.7	4476.93	5502.71	4226.71	0.142783	0.142783
M622T449			0.185676	2.5616	4.70474e-05	622.184	449.021							10	1754.33	1300.07	2131.95	3086.08	2310.59	5694.08	6108.56	4891.05	4579.05	5836.69	4383.25	4338.73	3711.8	0.0905937	0.0905937
M338T242			1.386	21.8264	4.71812e-05	338.143	241.946							6	517.214	7289.09	5081.17	4405.06	5523.25	98512.7	114212	67574.6	81941.3	135747	57031.3	58349.7	50009.1	0.0813268	0.0813268
M387T30			0.355378	6.03606	4.72284e-05	387.097	29.978							9	1435.93	2666.51	1109.08	845.384	1073.51	5480.8	10092	8280.33	9179.53	10007	8441.5	6013.54	7403	0.167197	0.167197
M202T195			0.77232	0.167689	4.72935e-05	202.054	194.669							9	21777.6	25083.4	16427.5	17762.5	15007	5621.25	3533.88	2514.88	680.4	3757.52	14899.9	16113.7	17260.4	0.0733563	0.0733563
M599T241			1.11979	3.28954	4.73283e-05	599.309	241.346							10	40652.2	47300.4	33944.6	31456.4	33470.3	134731	126641	87885.5	115373	149935	103772	115016	81298	0.171631	0.171631
M289T36			0.989097	7.55414	4.74657e-05	289.129	35.563							6	11551.1	12649.6	790.098	12164.9	3686.29	41585.7	68282.1	62915	56271.5	79471.3	48787.8	46020.3	53883.8	0.0804784	0.0804784
M404T141			0.320588	3.57461	4.75981e-05	404.335	140.698							10	1926.26	2052.35	2713.03	3505.99	2632.99	9769.21	10137.5	9883.2	10039.6	6034.94	2835.1	1868.51	1761.14	0.274488	0.274488
M358T27			0.410772	12.5889	4.7716e-05	358.072	26.64							6	723.948	737.664	449.469	900.251	901.525	6275.29	10234.7	8790.83	8565.86	12874.2	5771.57	7746.58	7547.29	0.154849	0.154849
M701T33_1			0.262135	7.35232	4.79858e-05	701.163	32.637							6	617.717	611.717	680.311	432.658	735.315	3404.74	4375.87	5328.15	5947.3	3572.31	4418.07	2481.45	3048.8	0.300229	0.300229
M307T367			0.65405	7.56481	4.80485e-05	307.113	366.522							9	4584.24	3912.51	2595.89	3261.58	2907.46	24779.1	30562.2	19767	20838.5	34634.5	19734.9	19919.6	17389.8	0.0741656	0.0741656
M245T405			0.132427	2.36027	4.81545e-05	245.114	405.426							10	1587.44	1251.2	1453.73	1508.51	1333.72	2843.85	4163.38	3163.58	3029.69	3639.08	3145.49	2673.56	2735.81	0.0899121	0.0899121
M461T344			0.608029	3.68558	4.82481e-05	461.119	344.5							10	10086.5	11915.3	6478.65	7907.22	7478.68	29718.6	38308.7	26166.2	27634.8	39844.8	32600.1	34913.4	38106.1	0.0785273	0.0785273
M537T408			0.0593275	1.97358	4.8357e-05	537.115	408.424							10	930.497	695.973	786.819	1108.3	773.768	1591.75	1953.01	1787.2	1534.52	1610.76	2092.2	1725.88	1921.36	0.0958077	0.0958077
M608T201			0.201756	2.80039	4.83916e-05	608.249	201.101							10	2345.11	1547.99	1530.73	2569.94	1652.92	5829.4	6380.12	4782.94	4273.62	5748.37	4731.57	4666.76	6314.29	0.178148	0.178148
M347T92			0.613115	9.31013	4.83933e-05	347.159	91.843							6	2737.15	1501.03	2448.11	2653.02	2489	24342.5	23291.8	14619.4	18730.2	29139.2	12326.9	20488.7	13368.5	0.288554	0.288554
M406T420			0.691765	4.86358	4.85677e-05	406.217	419.533							10	10593.9	6965.14	5569.26	5875.02	7171.13	29555	42885.3	25443.6	35855.7	42198.1	22226.1	24354.5	23275.4	0.0457059	0.0457059
M347T301			0.335087	4.30803	4.8606e-05	347.144	301.421							10	2077.55	2665.82	2081.17	1478.9	1805.72	7609.69	8551.43	6855.09	8833.09	11701.2	5200.67	5782.13	5344.72	0.0556386	0.0556386
M247T441			0.159188	2.56767	4.86712e-05	247.044	441.479							10	1114.84	1305.34	1491.64	1667.12	1677.14	3391.1	3904.92	3164.96	3486.66	4683.62	4123.53	4143.26	3562.41	0.0836414	0.0836414
M306T282			0.724675	0.379758	4.92327e-05	306.031	282.394							10	20348.5	22304	15587.7	21387.6	16890.7	6386.77	8420.2	6100.09	5864.66	9881.95	22527.2	21485.9	24332.9	0.0632289	0.0632289
M305T238			0.33687	0.347401	4.93752e-05	305.103	237.524							10	4343.99	4590.87	3451.43	4791.16	3422.76	1519.93	2110.11	1278.65	1097.96	1149.88	4058.73	3389.89	3166.76	0.131181	0.131181
M258T381			1.12161	7.07698	4.95865e-05	258.108	380.88							10	8033.41	15144.5	12478.2	12542.5	7294.34	67419.7	78347.9	63504.8	72606.2	110844	53545.9	54647.3	52382.9	0.021155	0.021155
M902T383			0.26502	2.43687	4.97695e-05	902.349	383.247							10	5857.98	5038.8	4946.67	3627.76	3913.23	10297.3	11381.2	10325	10673.8	14307.5	10109.7	9254.95	8990.75	0.061882	0.061882
M681T351			0.664146	0.667223	4.99368e-05	680.955	351.102							10	20943.7	22267.1	20502.9	19895.3	20271.3	12230	15182.1	13440.3	12319.6	16139.3	16189.5	17048.6	17638.5	0.0429668	0.0429668
M704T348			0.434153	4.53879	5.00652e-05	704.071	348.014							10	3078.94	3995.78	2547.33	2845.64	3035.04	12009.2	15505.4	11530.6	12489.3	18829.2	15324.1	15134.7	16150.2	0.0347587	0.0347587
M315T297			0.243388	3.32968	5.0352e-05	315.127	296.727							10	2059.86	2336.78	2144.29	1148.1	1257.04	4975.23	6740.32	5736.41	4997.16	7338.44	6962.03	5465.91	5212.6	0.160783	0.160783
M751T130			0.881031	0.107416	5.0385e-05	750.504	130.373							10	19492	16543.8	25740.5	31883.9	26772.9	2852.49	3085.77	2599.49	2884.81	1513.89	3185.74	2978.45	3290.73	0.0504215	0.0504215
M209T330			0.262248	4.49365	5.04361e-05	208.996	329.605							7	1105.17	1272.8	1223.8	1272.86	920.904	4869.41	5192.63	4176.53	4656.9	7147.6	3646.66	3925.2	3692.78	0.0397597	0.0397597
M471T427			0.366617	0.315467	5.06357e-05	471.102	427.362							10	4624.25	6188.12	3793.47	4763.03	4663.98	1331.09	1249.21	2129.45	1293.82	1577.99	3806.03	4017.9	4231.09	0.0528904	0.0528904
M101T294			0.288181	3.21018	5.06398e-05	101.061	293.623							10	2109.85	4556.95	2210.54	2756.06	2134.69	8095.05	9762.23	7873.46	7641.8	10825.5	6867.28	7237.82	7679.58	0.0560028	0.0560028
M743T77			5.31472	0.163466	5.06702e-05	743.484	76.729							8	690242	676305	984676	1.08169e+06	1.10239e+06	193444	184440	153259	157551	52671.7	98069.9	82314.4	78550.6	0.119977	0.119977
M454T345			0.173525	4.77614	5.12875e-05	454.087	345.288							7	393.92	441.195	583.373	433.994	505.907	2188.7	2776.35	1647.7	1901.49	2749.76	1848.1	1343.3	1794.39	0.166823	0.166823
M275T127			0.19702	2.29412	5.14728e-05	275.13	127.484							10	3726.66	4021.76	3144.23	3799.21	2491.75	6838.07	7451.98	7171.29	8370.02	9589.86	5853.43	6035.89	6135.81	0.0238311	0.0238311
M579T349			0.371501	9.45571	5.15572e-05	579.111	348.502							9	793.041	667.759	1631.82	660.459	513.993	7170.77	9095.65	5750.36	7348.47	10982.9	5160.76	4563.77	5958.97	0.133901	0.133901
M233T125			0.404458	3.72647	5.17068e-05	233.083	125.46							6	5068.25	5756.63	2720.98	4421.44	3181.51	15688.4	12051.4	18732.9	18832.1	13505.6	8024.77	10076.5	6459.33	0.221578	0.221578
M781T190			1.31064	0.0426999	5.17204e-05	781.48	189.993							10	59737.2	70935	52043.2	36972.1	39338.8	1818.13	2844.58	1483.01	2700.49	2214.18	18706.2	17650.3	12359.7	0.20941	0.20941
M395T32_2			0.621772	4.78948	5.17519e-05	395.243	32.483							7	9440.41	8987.18	8222.12	2923.43	2868.69	23084.4	35016.2	36803.9	25726.9	34748	22065.7	22785.8	23813.8	0.038383	0.038383
M524T349			0.996202	6.47968	5.17685e-05	524.069	349.142							10	10120.1	10135.8	8870.32	9789.02	9995.64	53930.7	71799.1	48402.1	56780.9	86014.3	54112.5	55217	56120.6	0.018236	0.018236
M294T348			0.738705	5.37411	5.18068e-05	294.056	347.802							10	8561.47	8342.5	6408.93	5241.9	6121.01	30367.4	39090.1	31556.7	33972.1	51365.3	33594	33720.9	35601.8	0.0327738	0.0327738
M396T32_2			3.21753	10.687	5.18074e-05	396.254	32.469							9	1971.91	10776.6	6214.13	14484.5	261399	619503	636195	527486	543994	823850	711179	670585	576090	0.106209	0.106209
M405T26_1			0.450883	10.8866	5.20549e-05	404.993	25.738							6	1259.39	909.921	1375.02	672.252	1200.58	7611.81	14721.3	9570.26	13891.5	13179.3	8647.35	7924.71	9363.74	0.0832267	0.0832267
M229T503			0.329588	0.318005	5.24172e-05	229.059	503.036							6	5094.4	3859.25	3627.33	3052.47	4082.95	1264.05	1449.04	1168.28	993.776	1394.76	1357.99	3743.25	4014.74	0.481073	0.481073
M750T384			0.258364	0.372779	5.24817e-05	750.267	384.04							7	2310.78	2828.75	2271.76	2469.41	2195.88	745.81	685.305	864.769	685.982	1520.03	2758.54	2794.53	2632.48	0.031187	0.031187
M508T202			0.0954651	2.23875	5.28749e-05	508.217	202.146							9	607.1	855.647	862.013	822.574	963.817	2205.83	1786.63	1722.46	1516.24	1972.66	1629.64	1567.88	1865.34	0.0930177	0.0930177
M112T296			0.786601	0.541071	5.2878e-05	111.947	295.566							10	28496.7	29672.8	23834.7	25056.7	23058.8	13154.5	15588.3	11975.1	13370	16316.1	25290.2	28241.5	27371.2	0.0562339	0.0562339
M839T348_2			0.161858	2.61629	5.2916e-05	839.058	347.88							8	1433.38	2500.8	2500.56	1288.15	1027.47	4205.72	4904.37	4151.74	5075.85	4555.8	4788.36	3969.35	5583.02	0.168792	0.168792
M552T194_2			6.03149	3.47813	5.30104e-05	552.328	194.157							10	801472	819639	1.0684e+06	877646	1.07858e+06	3.992e+06	2.72428e+06	3.3851e+06	3.63455e+06	2.42255e+06	1.28251e+06	1.37172e+06	1.35988e+06	0.036209	0.036209
M380T73			0.353531	3.67677	5.31207e-05	380.314	73.149							10	3062.08	3240.12	2386.87	3035.13	3196.79	9863.44	11155.6	8075.53	11536.8	14229.5	8470.71	5358.17	7621.35	0.225018	0.225018
M330T33			0.316892	4.60834	5.31495e-05	330.17	33.2175							7	855.852	2403.93	2248.39	2044.84	1174.89	6529.48	9930.49	7787.58	6362.38	9611.2	3819.01	5267.95	4345.34	0.163809	0.163809
M767T75			6.30036	0.0561398	5.32471e-05	767.484	75.0685							9	901247	962938	1.09222e+06	1.69748e+06	1.30662e+06	81605.9	95028.4	66733.3	62721.1	28533.1	152003	137787	124255	0.100534	0.100534
M809T434			0.344187	4.37435	5.33551e-05	809.151	433.672							9	1838.24	2533.11	2131.33	1925.76	2733.02	7688.37	12255.3	9030.04	11801.7	8048.66	5704.03	6860.08	4986.7	0.161568	0.161568
M436T297			0.101239	2.56078	5.36272e-05	436.188	297.423							6	587.587	676.644	555.619	684.552	522.407	1476.54	1989.81	1321.43	1398.06	1565.13	1267.98	1393.11	1015.75	0.156834	0.156834
M512T319			0.102767	2.6505	5.3635e-05	512.15	318.982							10	556.475	521.398	457.979	624.455	502.242	1408.81	1591.17	1190.41	1152.38	1714.32	1111.58	941.966	1219.64	0.128287	0.128287
M562T134			0.40343	7.36778	5.37506e-05	562.248	134.298							4	1745.12	1542.86	1327.25	1206.59	1231.48	7089.25	9399.37	9456.75	12903.2	13118.5	5512.82	5807.38	5924.07	0.0368712	0.0368712
M733T193			0.196776	0.438993	5.38253e-05	733.332	192.832							6	1663.64	1353.74	1336.03	1761.36	1424.39	488.416	828.781	522.07	737.493	732.874	684.503	1060.98	1105.42	0.243354	0.243354
M295T373			0.161896	2.7286	5.39476e-05	295.092	373.361							10	1039.01	1412.15	661.67	1760.44	1480.44	4023.34	3761.68	3541.4	3150.77	2859.55	2540.89	2641.23	1695.73	0.226529	0.226529
M237T445			0.314472	2.71821	5.39667e-05	237.054	445.311							10	5105.47	4479.69	4374.77	8659.69	4142.29	13798.8	13444.7	13142.6	14633.2	17725.2	14145.4	11628.6	15871.8	0.153711	0.153711
M485T35_2			2.75111	4.98375	5.41948e-05	485.291	34.7145							5	140308	181962	158828	3135.85	85352.5	571391	610599	495496	438257	722933	443950	280424	482455	0.266656	0.266656
M449T199_1			0.225286	3.02685	5.44833e-05	448.84	198.597							10	2833.01	1924.09	1418.37	1446.88	2145.24	6560.78	4933.11	4844.96	6191.29	7034.94	5531	3577.31	6230.33	0.268938	0.268938
M396T280			0.163101	3.42741	5.46679e-05	396.117	280.166							6	405.918	1024.45	821.02	751.212	765.894	3095.24	2452.9	1915.91	2452.76	2999.35	2101.2	1856.36	1976.87	0.0618895	0.0618895
M199T365			0.275505	3.83208	5.46955e-05	198.986	365.489							10	1839.51	2088.55	1307.16	1697.91	1486.52	4969.04	6664.33	6041.77	5997.61	8592.01	4477.02	4280.35	4980.59	0.0788657	0.0788657
M468T239			0.410681	17.842	5.47489e-05	468.253	239.486							6	541.947	668.865	499.448	345.738	428.266	8026.59	10600.3	6138.45	7496.29	12062.7	5927.83	7333.33	5104.77	0.184074	0.184074
M444T475			0.179868	3.36974	5.50816e-05	444.207	475.31							9	1126.2	1240.23	754.157	770.486	842.113	3144.06	4086.44	2502.38	2801.4	3415.3	2479.78	2344.1	2085.29	0.087023	0.087023
M532T453			0.375757	4.12784	5.53169e-05	532.259	453.32							10	2457.09	3021.21	2357.9	2583.64	3262.98	9837.33	12517.9	8870.5	10303.2	14951.5	9509.6	7412.58	8208.98	0.126365	0.126365
M787T352			0.280463	0.692595	5.54911e-05	786.919	351.899							10	3843.77	3725.94	3936.9	4022.8	3562.82	2463.08	2542.47	2382.72	2731.55	3103.36	3027.43	2735.23	3296.32	0.0929332	0.0929332
M302T307			0.381956	5.98639	5.56489e-05	302.063	307.094							9	1557.05	1571.99	1249.13	2257.77	1483.21	9021.25	11157.4	7307.53	8154.06	12964.3	7783.21	7115.92	8220.52	0.0721823	0.0721823
M581T471			0.374489	0.322916	5.56836e-05	581.083	470.685							10	4270.3	4945.26	4701.81	4758.22	6798.87	1540.4	1769.34	1555.55	1494.79	1866.04	3737.84	3997.77	3977.53	0.0370303	0.0370303
M419T125			0.131324	2.515	5.57662e-05	419.334	125.487							9	1309.38	1350.29	736.526	971.522	865.597	2241.93	2851.15	2299.26	2653.71	3115.74	3033.94	2556.29	2248.08	0.151549	0.151549
M229T283			0.462621	0.319365	5.57718e-05	229.118	283.054							10	8002.51	9482.56	5914.76	7882.7	6684.68	2696.5	2690.09	1484.46	2201.25	3053.08	7153.55	6042.48	6252.55	0.0910486	0.0910486
M618T383			0.336657	2.38258	5.58527e-05	618.238	383.247							10	9272.63	8934.56	7939.22	6537.09	6598.95	18319.3	19048.7	15987.6	16852.1	23385.8	15178.3	15243.4	16466.7	0.0464387	0.0464387
M953T433			0.416481	3.95366	5.58804e-05	953.133	432.581							10	3844.27	4092.85	3202.51	3858.43	3161.26	12003.8	17329.4	11555.8	12886	18020.7	10649	10748.5	11268.3	0.0305463	0.0305463
M690T35			0.354639	3.91494	5.58988e-05	690.389	34.709							6	3295.6	2706.79	2525.37	3721.82	2251.54	8188.88	14231.5	11875.9	9841.2	12633.5	5525.06	6484.19	9198.66	0.269533	0.269533
M172T279			1.55108	6.64112	5.63519e-05	172.062	278.918							10	25699.7	27797.4	15640	23199.5	22310.5	138688	169277	114447	130553	208420	114231	179247	112916	0.27994	0.27994
M831T156			0.549206	0.429325	5.63916e-05	830.552	156.124							9	12040.8	14218.7	9925.79	11105.8	11764.2	4025.39	5064.22	6996.69	4916.26	4351.37	6762.63	6479.76	6029.32	0.0575717	0.0575717
M289T270			0.539661	8.53937	5.64371e-05	289.139	269.792							8	876.878	644.042	3711.03	4353.43	964.558	15580.5	20319.3	14645.1	15103.5	24441.4	11535.9	11393.4	11015	0.0237922	0.0237922
M293T77			2.75149	28.3703	5.66106e-05	293.076	76.8785							10	3203.28	7509	17527.1	20577.7	17331.9	490416	416041	277668	440342	252199	248499	253656	247000	0.0139824	0.0139824
M492T242			0.343666	0.595567	5.67766e-05	492.235	242.274							10	5656.26	5670.37	4917.97	5374.84	4626.5	2641.42	3037.38	3498.32	2868.36	3585.74	11341.6	13010.3	8987.21	0.181884	0.181884
M537T132			2.1038	176.263	5.68005e-05	537.286	131.66							5	1091.09	1324.53	1188.29	1318.38	1118.73	148052	254407	169015	196951	296387	111658	98851.2	115006	0.0785801	0.0785801
M266T44			0.291417	3.82281	5.70283e-05	266.394	44.4365							7	2175.49	3359.23	935.015	1918.56	1759.38	8442.02	7123.46	7901.62	9542.56	5782.94	5696.48	1205.6	2186.97	0.779309	0.779309
M125T48			1.05954	0.315209	5.73305e-05	125.035	47.549							9	45419.5	44393.7	35327.5	35587.7	35397.3	12451.3	15566.6	11706.7	3271.82	18824.3	36060.5	35509	36835.4	0.0184409	0.0184409
M283T315			0.170406	2.44764	5.74403e-05	283.033	315.173							9	3095.79	1855.08	3186.78	1649.77	2158.06	5388.64	6800.64	5601.51	5089.7	6357.72	5249.14	4746.39	5971.11	0.11567	0.11567
M323T128			0.201366	2.81458	5.7456e-05	323.078	127.601							2	2619.33	2638.5	2160.26	1761.93	802.923	4393.68	5887.47	5634.42	5865.23	6317.01	3137.24	3638.38	4225.64	0.148556	0.148556
M123T473			0.387609	0.497175	5.77527e-05	122.985	472.818							10	6361.1	6417.15	5931.63	5722.9	5726.4	3060.19	3950.4	2207.66	2149.02	3627.1	5565.62	5925.11	6000.45	0.0398556	0.0398556
M605T29_2			0.435158	9.02924	5.80548e-05	605.268	28.753							6	1306.01	1507.71	742.196	579.507	2264.04	9721.74	10118	8810.34	15757.3	13374.8	11539.9	7001.42	9366.53	0.244008	0.244008
M313T29			0.832626	7.99541	5.8099e-05	313.164	28.709							10	5260.48	7231.55	4959.45	3543.3	4923.45	33500.6	47149.1	33069	36366.8	57141.4	28616.3	28202.2	33879.8	0.104694	0.104694
M259T384			0.456405	0.257676	5.83185e-05	259.003	384.327							10	7345	9186.63	8320.95	5627.04	5780.27	1707.67	2120.62	1710.31	1912.35	1892.34	7020.21	7659.52	7291.49	0.0438125	0.0438125
M671T32_1			2.09431	0.268376	5.83618e-05	671.265	31.764							10	157479	181032	160916	132953	115701	24307.1	41296.5	48591.7	19702.5	66869.1	85282.6	90499.6	84750.2	0.0365815	0.0365815
M386T96			0.0774104	1.55874	5.85281e-05	386.112	95.9405							10	4517.1	5622.61	3873.19	4655.68	5075.08	7976.18	7015.16	7682.01	7271.85	7064.96	2403.38	4671.99	7023.27	0.491552	0.491552
M428T35_1			0.261105	6.69148	5.86165e-05	428.112	34.641							6	765.287	480.87	744.666	800.096	731.824	2886.83	5432.8	5757.8	4276.94	5217.98	3512.97	6446.53	4320.88	0.318332	0.318332
M475T161			0.0243079	1.68974	5.86922e-05	475.135	161.489							7	918.146	828.867	685.427	712.927	796.078	1449.44	1149.07	1271.15	1452.43	1337.95	1556.35	1295.24	1208.14	0.133908	0.133908
M310T122			0.318653	3.57378	5.87674e-05	310.237	121.889							10	2308.86	2782.42	2778.11	2637.45	2975.88	6666.48	10953.1	8474.12	10704.8	11385.8	5122.47	5364.7	5418.83	0.0297652	0.0297652
M344T99			0.259315	4.9735	5.89428e-05	344.151	99.262							6	957.77	876.957	1031.14	1340.19	844.468	5935.44	3018.83	5285.88	5279.03	5599.59	2872.63	3461.75	4666.86	0.2494	0.2494
M293T301_1			0.445779	0.610445	5.89702e-05	293.041	300.685							10	9233.94	9856.91	10310.7	7606.95	8969.84	5829.83	5628.39	5388.95	5554.43	5665.65	5867.17	5846.8	5926.7	0.00706077	0.00706077
M483T381			0.108278	2.27377	5.93005e-05	483.221	380.86							8	997.25	1045.48	813.12	982.579	816.797	1934.64	2240.89	1776.01	2010.92	2622.44	1741.51	1077.32	1824.55	0.264607	0.264607
M365T27_2			0.876434	21.0494	5.9309e-05	365.104	26.843							9	1530.81	1730.68	1417.92	1573.01	3388.16	24689.9	51427.3	33581.1	43974.5	49255.8	31885.4	33791.9	35218.6	0.0497251	0.0497251
M160T402_2			0.180288	3.36226	5.93227e-05	160.024	401.53							10	842.285	1833.84	907.857	698.255	794.487	4035.98	3108.34	2896.19	3919.9	3108.86	2283.64	1711.39	2053.47	0.142818	0.142818
M647T32_3			1.82277	0.130722	5.9524e-05	647.485	31.764							10	88212.3	71330.6	108813	138875	115890	17041.1	14020.8	19094.4	13607.4	4619.57	14113.3	11001.6	12976.2	0.124004	0.124004
M385T47_2			0.196169	1.87351	5.96259e-05	385.257	46.541							10	12716.6	12798.3	12714.5	12556.4	11223.7	22059.6	22603.7	19200.9	24905.5	27405.6	27908.5	23654	24185.4	0.0918136	0.0918136
M931T349_3			0.164174	2.58279	5.97275e-05	931.084	348.587							6	2027.38	1732.28	958.561	1356.96	1615.27	3774.02	4263.83	3619.92	3365.24	4839.76	3313.59	3103.69	2952.54	0.0580545	0.0580545
M551T464			0.109073	2.66995	5.97797e-05	550.981	464.353							6	927.138	528.339	531.382	662.597	763.316	1822.93	1819.85	1929.74	1374.26	2165.12	1553.57	1300.64	1118.4	0.165033	0.165033
M317T32_2			2.44443	55.0575	5.97939e-05	317.123	31.786							6	7341.05	7482.99	6368.31	5607.03	908.018	168707	278855	319371	372883	385684	214213	189804	207725	0.0620012	0.0620012
M328T28			0.510645	0.29374	6.0044e-05	327.904	28.366							9	9108.13	10444.2	6856.49	9692.46	9070.13	840.908	3433.47	3635.14	1711.21	3647.93	5973.37	5511.52	5032.71	0.0854272	0.0854272
M543T345			0.353207	2.44654	6.01167e-05	543.122	344.59							10	8624.27	10574.5	6492.98	8111.55	6567.61	17468.6	22166.4	17464.2	17949	23721.1	23764.8	23184.3	24535.8	0.0284526	0.0284526
M197T26_1			2.74921	23.1581	6.02371e-05	196.992	26.189							10	18223.6	19645.4	15465.9	16363.4	16185	225441	513919	376058	399240	474237	290308	286997	311969	0.0457564	0.0457564
M438T202			0.742562	4.39519	6.07102e-05	438.259	201.613							10	10204.4	9824.92	8199.49	10114.6	9994.74	42142.4	47196.9	29584.2	38371.3	55160.5	22003.9	30826.7	22011.1	0.204103	0.204103
M560T379			0.190867	0.416155	6.07272e-05	560.163	378.776							6	1290.87	1535.48	1303.5	1420.38	1344.56	723.71	350.61	331.069	733.692	730.217	977.73	1186.65	1314.67	0.146663	0.146663
M381T175			0.132744	2.79221	6.07464e-05	381.136	175.412							6	613.711	1162.99	724.362	876.457	806.217	1996.79	2499.29	1852.21	2714.99	2618.63	2012.91	1344.94	2407.69	0.27952	0.27952
M466T471			0.449065	0.645894	6.07659e-05	466.11	470.714							10	8663.07	9970.11	9003.09	9515.87	9318.46	6463.26	5386.01	4904.37	6371.22	6890.2	6996.09	18566.9	7429.79	0.596385	0.596385
M527T33_1			1.20928	26.8884	6.11288e-05	527.301	32.545							6	3909.29	2928.21	2726.2	2406.46	1782.16	59224.8	75694.1	59735.3	65819.4	109305	54416.6	48933.9	52765.8	0.0540506	0.0540505
M683T349_2			0.325847	0.548795	6.1298e-05	683.49	349.124							10	4854.93	4714.23	3729.2	4898.61	4352.58	2043.37	2409	2316.54	2652.58	2953.59	3261.9	3491.07	4040.87	0.111266	0.111266
M398T456			0.323716	0.321215	6.14923e-05	397.887	455.833							9	4012.82	3703	2806.53	4691.89	3478.65	1038.94	1256.5	973.258	1088.76	1646.98	3384.29	4041.01	3263.3	0.117456	0.117456
M282T433			0.327842	4.00768	6.1534e-05	282.037	433.065							6	1940.6	2379.23	2118.27	2108.42	2393.52	8133.33	9272.43	7027.8	7548.96	11861.7	6050.18	6696.39	7569.88	0.112619	0.112619
M1130T175			0.298499	0.18769	6.17693e-05	1129.57	174.751							6	2398.16	2865.53	2144.95	3527.56	3747.26	431.478	673.092	571.383	515.499	564.48	2460	2629.94	2290.63	0.0689606	0.0689606
M184T35			0.159012	3.43057	6.19344e-05	184.075	34.709							6	555.12	1269.2	921.27	554.552	718.089	1984.28	3058.43	3219.85	2602.05	2920.23	1982.51	1617.09	1782.81	0.101986	0.101986
M143T169			0.124905	2.32612	6.19391e-05	143.046	168.854							10	1630.57	1650.16	1165.52	872.529	1995.04	3220.78	3463.38	3123.55	3203.46	4001.62	2665.94	2173.95	2877.99	0.140392	0.140392
M907T349_2			0.281947	6.96183	6.21269e-05	907.123	348.587							6	566.52	844.739	631.981	835.256	731.316	4792.72	5945.73	3410.45	4398.89	6583.11	3515.54	3161.14	2885.63	0.0990683	0.0990683
M116T32			0.861416	0.73918	6.22569e-05	115.92	32.469							10	36759.5	42302.1	37644.8	37640.7	38157.8	29668.4	26239.6	29342.9	30589.2	26455.6	27455	25197.5	24261.9	0.0640265	0.0640265
M260T490			0.280828	3.98899	6.24352e-05	260.124	489.744							10	2768.6	2000.55	1929.52	1281.31	1457.97	6315.05	6642.2	9886.06	8351.3	6453.32	9076.65	4788.32	5262.8	0.368716	0.368716
M486T288			0.258399	6.10372	6.26004e-05	486.242	288.451							6	793.878	745.714	696.147	631.749	709.496	4025.74	4849.1	3067.66	3974	5916.42	3769.5	3566.5	4061.1	0.0654434	0.0654434
M696T349			0.0120953	1.70607	6.27126e-05	696.495	349.19							10	695.955	822.154	715.496	711.75	838.162	1159.02	1371.29	1259.15	1171.49	1493.99	1780.8	1540.8	1460.16	0.104642	0.104642
[truncated: 10,985 more rows]
