# Supplementary material for: Combined Transcriptome and Metabolome Analysis Reveals That the Potent Antifungal Pyrylium Salt Inhibits Mitochondrial Complex I in Candida albicans
Source: Microbiol Spectr. 2023 Feb 15;11(2):e03209-22. doi: 10.1128/spectrum.03209-22 (PMC10100848; doi:10.1128/spectrum.03209-22)
Supplement: Supplemental file 3 — Supplemental material. Download spectrum.03209-22-s0003.xlsx, XLSX file, 4.0 MB [file spectrum.03209-22-s0003.xlsx]

## Sheet: test2_vs_con
ID	adduct	Name	VIP	Fold change	p-value	m/z	rt(s)	PPM	HMDB	KEGG	SuperClass	Class	SubClass	SUM	C1	C2	C3	C4	C5	xy12-1	xy12-2	xy12-3	xy12-4	xy12-5	QC-1	QC-2	QC-3	RSD	QCRSD
M380T32_2	[M+H-2H2O]+	Salmeterol	4.30679	674.532	2.40557e-11	380.258	32.463	0.980819	HMDB0015073	C07241	Benzenoids	Benzene and substituted derivatives	Benzyl alcohols	10	7777.6	1875.32	4042.93	2707.18	2299.5	2.67877e+06	2.53248e+06	2.37024e+06	2.49524e+06	2.53872e+06	1.4254e+06	1.66816e+06	1.52262e+06	0.0794025	0.0794025
M114T169	[M+H]+	Creatinine	4.73672	0.141106	2.7959e-11	114.066	169.3	1.96596	HMDB0000562	C00791	Organic acids and derivatives	Carboxylic acids and derivatives	Amino acids, peptides, and analogues	10	1.7893e+06	1.63046e+06	1.73565e+06	1.72903e+06	1.7904e+06	241761	244344	244228	265616	228122	964173	1.02557e+06	951210	0.0405188	0.0405188
M72T329_2	[M+H]+	Pyrrolidine	1.0431	0.490886	2.27726e-09	72.0805	328.968	4.49681	HMDB0031641					10	107262	107135	102176	106316	104114	47839.4	50259.8	49984.2	56732.2	53882.9	76516.9	82187.8	76619.1	0.0413688	0.0413688
M153T243	[M+H]+	Xylitol	1.21293	15.0922	5.5469e-09	153.075	242.763	0.429333		C00474	Organic oxygen compounds	Organooxygen compounds	Carbohydrates and carbohydrate conjugates	10	17010.6	22756.6	14630.6	9347.86	11143.7	219428	225867	214362	214309	256285	106942	110918	110013	0.019068	0.019068
M396T29	[M+H-H2O]+	15-ketobimatoprost	1.69477	307.088	7.49445e-09	396.276	29.23	1.30307			Lipids and lipid-like molecules	Fatty Acyls	Eicosanoids	5	1472.57	1318.87	1085.28	980.7	1575.15	436403	359956	362991	427256	388758	258279	311342	259064	0.110096	0.110096
M130T372_2	[M+H-NH3]+	D-glutamine	4.14659	4.11475	8.143e-09	130.05	371.692	0.27302	HMDB0003423	C00064	Organic acids and derivatives	Carboxylic acids and derivatives	Amino acids, peptides, and analogues	10	1.14232e+06	1.11713e+06	1.04461e+06	1.01355e+06	958658	4.08732e+06	4.11759e+06	4.50511e+06	4.23141e+06	4.76907e+06	1.94171e+06	1.9748e+06	2.13527e+06	0.051324	0.051324
M396T33	[M+H-H2O]+	17-phenyltrinorprostaglandin e2 ethylamide	1.71707	15.9562	1.5162e-08	396.252	33.116	0.838563			Lipids and lipid-like molecules	Fatty Acyls	Eicosanoids	8	2562.92	1050.56	64574.3	693	78900	488980	471759	457864	492818	446600	320263	339749	318750	0.0358966	0.0358966
M308T35_2	[M+H-2H2O]+	N-acetyldihydrosphingosine	1.19737	0.141198	1.97779e-08	308.294	35.061	0.88938			Lipids and lipid-like molecules	Sphingolipids	Ceramides	6	97150.9	109986	121315	116970	111622	15357.6	15248.5	18947.7	18612.8	10486.8	33682.7	32475.3	37460.2	0.0752918	0.0752918
M132T343_2	[M+H]+	Hydroxyproline	2.62083	19.8064	3.41686e-08	132.065	342.704	2.68915		C01157	Organic acids and derivatives	Carboxylic acids and derivatives	Amino acids, peptides, and analogues	10	59158.1	64289.3	50745.3	40547.9	43052.5	1.00925e+06	1.01485e+06	899559	991706	1.19058e+06	333066	372383	397322	0.0881274	0.0881274
M264T239	[M+H-C3H6]+	Imazamox	1.90063	6.70951	3.45028e-08	264.105	238.755	1.61264		C18598	Organic acids and derivatives	Carboxylic acids and derivatives	Amino acids, peptides, and analogues	10	109834	112623	84838.9	97395.8	96691.7	623574	706970	639371	628788	765335	346301	347557	341524	0.009224	0.009224
M175T243	[M+H]+	Juglone	2.69995	6.1099	3.70913e-08	175.057	242.991	1.09479	HMDB0030773	C03840	Benzenoids	Naphthalenes	Naphthoquinones	10	322647	339084	200121	151678	183141	1.58358e+06	1.30401e+06	1.44383e+06	1.45764e+06	1.52248e+06	1.24691e+06	1.29185e+06	1.11361e+06	0.0761404	0.0761404
M363T32	[M+Na]+	Dodecanoic acid, 12-[[(cyclohexylamino)carbonyl]amino]-	2.78927	243.049	4.47346e-08	363.279	32.461	1.87394			Lipids and lipid-like molecules	Fatty Acyls	Fatty acids and conjugates	10	8664.65	3710.59	4791.84	1941.24	3191.45	1.19038e+06	1.03597e+06	1.04959e+06	1.22125e+06	922749	332391	333770	335884	0.00526659	0.00526659
M131T329_2	[M+H]+	1-octanol	3.27126	0.385547	7.63579e-08	131.117	329.046	3.41214	HMDB0001183	C00756	Lipids and lipid-like molecules	Fatty Acyls	Fatty alcohols	10	1.01631e+06	980943	889597	1.01452e+06	930289	362409	372678	327602	350926	449217	653336	680399	642243	0.0297983	0.0297983
M133T507	[M+H]+	Ornithine	1.83614	0.369925	8.53544e-08	133.096	507.054	3.65779	HMDB0000214	C00077	Organic acids and derivatives	Carboxylic acids and derivatives	Amino acids, peptides, and analogues	10	318876	313435	283549	309496	284020	107410	127482	95814.5	97700	129950	241816	168531	227823	0.182894	0.182894
M114T329_2	[M+H-CH5N3]+	Arcaine	3.02396	0.370371	1.07823e-07	114.091	329.046	1.38329		C03047	Organic nitrogen compounds	Organonitrogen compounds	Guanidines	10	851912	875289	754252	809563	803540	280064	330566	251074	288066	366734	529557	564675	508745	0.0529051	0.0529051
M156T376	[M+H]+	DL-histidine	7.02979	0.206872	1.17125e-07	156.077	376.142	3.82566		C00768	Organic acids and derivatives	Carboxylic acids and derivatives	Amino acids, peptides, and analogues	10	4.17716e+06	4.42848e+06	3.72165e+06	4.18177e+06	3.50691e+06	763640	871384	728182	704435	1.07311e+06	2.02024e+06	2.0118e+06	2.09715e+06	0.0230213	0.0230213
M539T33	[M+H]+	1-o-hexadecyl-2-o-(n-methylcarbamoyl)-sn-glyceryl-3-phosphorylcholine	1.64853	62.2972	1.20134e-07	539.361	33.097	0.62623			Lipids and lipid-like molecules	Glycerophospholipids	Glycerophosphocholines	6	6415.83	1789.06	7347.59	7917.69	7059.77	345018	444147	328342	413436	370986	233342	226900	252560	0.0561852	0.0561852
M217T368	[M+H]+	Pro-Thr	1.70483	0.486348	1.30969e-07	217.129	368.098	0.907851	HMDB0004620		Organic acids and derivatives	Carboxylic acids and derivatives	Amino acids, peptides, and analogues	10	301733	277944	264828	288462	273929	131083	136344	129229	129414	158170	196320	195148	182281	0.0407264	0.0407264
M147T371	[M+H]+	Glutamine	3.24551	5.03487	1.44085e-07	147.076	371.479	0.0752105	HMDB0000641	C00064	Organic acids and derivatives	Carboxylic acids and derivatives	Amino acids, peptides, and analogues	10	491388	499380	433525	446968	363148	2.03264e+06	2.33412e+06	2.10965e+06	2.16197e+06	2.61156e+06	950916	987085	951960	0.0213715	0.0213715
M298T199	[M+H]+	2-o-methylguanosine	1.14314	0.26141	2.06331e-07	298.114	199.421	1.72403						10	115920	120123	111065	91628.7	109581	29068	30949.7	29593.9	24858	28866.4	54963.1	63462.2	56214.2	0.0788247	0.0788247
M364T120_3	[M+H-H2O]+	Prostaglandin f2.alpha. dimethylamide	24.9756	4699.39	2.07511e-07	364.263	119.683	0.782949			Lipids and lipid-like molecules	Fatty Acyls	Eicosanoids	10	37343.3	11483.9	21554.3	10047.5	8429.94	7.04876e+07	8.98464e+07	7.26918e+07	8.73832e+07	97174024	4.01623e+07	4.22548e+07	4.08901e+07	0.0258454	0.0258454
M110T376_2	[M+H-C6H10O4]+	N-.alpha.-(tert-butoxycarbonyl)-l-histidine	5.06191	0.211128	2.55006e-07	110.071	376.142	4.9825			Organic acids and derivatives	Carboxylic acids and derivatives	Amino acids, peptides, and analogues	10	2.07154e+06	2.46048e+06	1.95182e+06	2.04013e+06	1.90656e+06	413952	486047	384141	366673	551358	1.0366e+06	1.13535e+06	1.14429e+06	0.0540641	0.0540641
M232T257	[M+H]+	Isobutyryl-l-carnitine	4.12676	19.8179	3.11822e-07	232.155	256.529	1.08983	HMDB0000736		Lipids and lipid-like molecules	Fatty Acyls	Fatty acid esters	10	126311	145491	114950	129726	123721	2.27681e+06	2.86618e+06	2.71714e+06	2.06066e+06	2.76663e+06	1.10298e+06	1.15331e+06	1.09665e+06	0.0277776	0.0277776
M371T415	[M+Na]+	Ingenol	1.7496	13.3123	3.18297e-07	371.203	415.312	1.57475		C09112	Lipids and lipid-like molecules	Prenol lipids	Diterpenoids	10	39668.1	39292.9	33045.4	35519.1	31438.6	426206	538864	435120	428585	553651	167176	191669	167852	0.079456	0.079456
M555T33_2	[M+H-2H2O]+	Lasalocid	1.19612	62.1006	3.20546e-07	555.357	33.111	1.32744			Lipids and lipid-like molecules	Prenol lipids	Terpene glycosides	6	2169.83	2871.6	4175.8	3381.16	3271.23	164138	223058	174559	196377	227381	126663	120343	110911	0.066443	0.066443
M178T36	[M+H-C3H8O]+	1-(4-fluorophenyl)-2-(isopropylamino)pentan-1-one	1.12585	45.6331	3.27357e-07	178.122	35.707	0.91868			Organic oxygen compounds	Organooxygen compounds	Carbonyl compounds	6	4456.94	4101.56	5773.49	2540.92	2716.68	179065	168909	159584	163879	222496	80442.2	74515.9	76678.3	0.0388414	0.0388414
M779T143_1	[M+H]+	1,2-di-(9z,12z,15z-octadecatrienoyl)-sn-glycero-3-phosphocholine	7.92994	0.0244281	3.34638e-07	778.537	143.179	0.354795	HMDB0008206		Lipids and lipid-like molecules	Glycerophospholipids	Glycerophosphocholines	10	3.90622e+06	4.11544e+06	4.82767e+06	5.58419e+06	4.68547e+06	121022	136033	116995	125236	65467.4	2.94114e+06	3.06056e+06	3.00393e+06	0.0198989	0.0198989
M160T32	[M+H]+	Creatine, ethyl ester	2.66422	235.004	4.07109e-07	160.111	32.463	3.53088			Organic acids and derivatives	Carboxylic acids and derivatives	Amino acids, peptides, and analogues	8	3428.53	8300.64	766.689	703.5	7284.64	887566	930719	849142	933872	1.21253e+06	613620	710166	641245	0.0759119	0.0759119
M146T358_2	[M+H]+	G-guanidinobutyrate	1.30544	3.84287	5.92313e-07	146.092	357.77	1.61495	HMDB0003464	C01035	Organic acids and derivatives	Carboxylic acids and derivatives	Amino acids, peptides, and analogues	10	110981	120567	146615	136985	158075	569205	482872	552122	549209	433704	351878	352296	349039	0.00504861	0.0050486
M241T372	[M+H]+	Pheniramine	2.11335	6.23686	7.03575e-07	241.154	372.356	0.757171	HMDB0015557		Organoheterocyclic compounds	Pyridines and derivatives	Pheniramines	10	145243	145646	155197	124552	116998	793512	932104	764608	774585	1.02388e+06	379720	398750	513808	0.168421	0.168421
M265T343	[M]+	Thiamine	8.51531	0.269846	8.63046e-07	265.112	343.074	3.80426	HMDB0000235	C00378	Organoheterocyclic compounds	Diazines	Pyrimidines and pyrimidine derivatives	8	6.16818e+06	7.24685e+06	5.78822e+06	5.92585e+06	5.54479e+06	1.43667e+06	1.90779e+06	1.27106e+06	1.57885e+06	2.08284e+06	3.0082e+06	3.44077e+06	3.04298e+06	0.0759596	0.0759596
M174T278	[M+H-C2H4]+	Simazine	1.24006	23.8767	1.02182e-06	174.075	277.705	1.08449		C11172	Organoheterocyclic compounds	Triazines	1,3,5-triazines	10	9092.11	9367.5	8124.36	7205.13	13529.8	231195	249038	183781	194793	271015	76506.8	73436.1	66045.4	0.0746889	0.0746889
M319T158	[M+H]+	Coenzyme q2	1.49553	96.635	1.12586e-06	319.18	157.713	2.09433	HMDB0006709	C00399	Lipids and lipid-like molecules	Prenol lipids	Quinone and hydroquinone lipids	5	3911.12	3139.55	3054.1	2899.72	2918.5	258365	392108	273450	298631	316163	106379	109513	102340	0.0338976	0.0338976
M152T230_2	[M+H-C4H8O3]+	Ganciclovir	2.27679	0.340685	1.1583e-06	152.056	229.55	3.72691	HMDB0015139	C07019	Organoheterocyclic compounds	Imidazopyrimidines	Purines and purine derivatives	10	512665	475917	412175	479886	404005	141798	138707	144644	161512	191684	246497	244857	265316	0.045071	0.045071
M246T241	[M+H]+	2-methylbutyryl-l-carnitine	1.25358	0.230858	1.53668e-06	246.17	241.204	1.5435			Lipids and lipid-like molecules	Fatty Acyls	Fatty acid esters	10	141661	155921	118035	119998	115952	26321.9	32548.4	28069.3	32468.6	31011.2	44329.5	45619.7	42082.7	0.0406697	0.0406697
M241T337	[M+H]+	Anserine	2.04829	9.06618	1.97891e-06	241.154	337.199	1.64066	HMDB0000194	C01262	Organic acids and derivatives	Peptidomimetics	Hybrid peptides	10	95686.5	100658	51623.5	87111.3	54622.7	611775	767390	639002	636704	878239	302559	230813	300375	0.146831	0.146831
M255T366	[M+H]+	N-(4-fluorobenzoyl)-5-amino-1h-indole	2.89317	16.4995	2.3754e-06	255.097	366.225	4.62439			Benzenoids	Benzene and substituted derivatives	Benzoic acids and derivatives	10	83243.6	52947.1	86258.5	96260.6	80447.2	1.39918e+06	1.2256e+06	1.07318e+06	1.67913e+06	1.2088e+06	556644	393745	416206	0.193803	0.193803
M781T142_1	[M+Na]+	1-hexadecanoyl-2-octadecadienoyl-sn-glycero-3-phosphocholine	13.8098	0.0629755	2.73969e-06	780.553	142.413	1.47729			Lipids and lipid-like molecules	Glycerophospholipids	Glycerophosphocholines	10	1.15856e+07	1.19898e+07	1.55967e+07	1.76397e+07	1.55213e+07	972838	1.15611e+06	990508	1.02072e+06	415036	1.00056e+07	1.05937e+07	1.00892e+07	0.0311015	0.0311015
M166T159	[M+H]+	N-methyl-3,4-(methylenedioxy)benzylamine	1.30611	0.222002	3.26381e-06	166.071	158.654	3.89721						10	158112	169181	119679	133128	125166	32602.9	28795.2	31842.9	30018.8	33310.8	62117.5	61623.9	56543.8	0.051342	0.051342
M377T35_3	[M+H-2H2O]+	1-hydroxy vitamin d2	1.70291	0.16065	3.47291e-06	377.32	34.9985	1.09338		C08211	Lipids and lipid-like molecules	Steroids and steroid derivatives	Vitamin D and derivatives	10	267997	202026	267602	219598	192957	55244.7	28410.4	32168.5	47037.8	21914.9	48094.7	40078.2	38902.4	0.118098	0.118098
M608T433	[M+H]+	Udp-n-acetylglucosamine	2.48135	4.49078	3.50085e-06	608.09	433.34	0.457621	HMDB0000290	C00043	Nucleosides, nucleotides, and analogues	Pyrimidine nucleotides	Pyrimidine nucleotide sugars	10	360906	356315	281236	315306	263262	1.19934e+06	1.63399e+06	1.24289e+06	1.35393e+06	1.65191e+06	715916	686781	647235	0.0504487	0.0504487
M104T265	[M]+	Choline	12.5974	0.608108	4.7144e-06	104.107	265.459	0.28067	HMDB0000097	C00114	Organic nitrogen compounds	Organonitrogen compounds	Quaternary ammonium salts	10	1.83051e+07	1.65978e+07	1.71276e+07	1.71447e+07	1.54767e+07	1.02916e+07	1.09114e+07	1.05602e+07	8.74027e+06	1.09741e+07	1.36714e+07	1.33224e+07	1.41693e+07	0.0310175	0.0310175
M333T159	[M+H]+	Asp-Ala-Lys	1.09971	144.457	5.0015e-06	333.196	159.212	2.09844			Organic acids and derivatives	Carboxylic acids and derivatives	Amino acids, peptides, and analogues	6	1708	1493.21	724.5	1049.6	778.648	139270	224690	147749	150718	168773	70684.8	69096.1	65422.7	0.039458	0.039458
M391T33_1	[M+Na]+	15(r)-15-methylprostaglandin f2.alpha.	1.01364	44.5393	5.66481e-06	391.237	33.113	0.762888			Lipids and lipid-like molecules	Fatty Acyls	Eicosanoids	5	3460.76	3156.62	3182.49	2719.08	4783.42	167566	178501	165749	160567	98254	114505	127017	117012	0.0553884	0.0553884
M124T222_2	[M+H]+	4-pyridinecarboxylic acid	1.3653	53.5628	5.69658e-06	124.039	221.572	2.25904	HMDB0060665	C07446	Organoheterocyclic compounds	Pyridines and derivatives	Pyridinecarboxylic acids and derivatives	10	4964.41	2634.67	3586.15	7891.6	5257.16	242109	309231	214871	210177	327006	110600	108412	102255	0.0404057	0.0404057
M137T170	[M+H]+	Hypoxanthine	4.14328	0.623135	5.99688e-06	137.045	170.044	1.59876	HMDB0000157	C00262	Organoheterocyclic compounds	Imidazopyrimidines	Purines and purine derivatives	10	1.93709e+06	1.7116e+06	1.75753e+06	1.94093e+06	1.96964e+06	1.0149e+06	1.18777e+06	1.14566e+06	1255671	1.20162e+06	1.38816e+06	1.44649e+06	1.27509e+06	0.063615	0.063615
M61T102	[M+H]+	Urea	1.34257	0.271977	6.50681e-06	61.0394	101.629	3.00694	HMDB0000294	C00086	Organic acids and derivatives	Organic carbonic acids and derivatives	Ureas	10	165706	167204	136939	148907	147459	13212.5	53866.3	41412.6	33299.9	66601.8	76354.2	76581.6	74851.5	0.0123812	0.0123812
M424T33	[M+H-H2O]+	17-phenyltrinorprostaglandin f2.alpha. cyclopropyl methyl amide	1.02448	21.7694	6.7118e-06	424.283	33.09	1.604			Lipids and lipid-like molecules	Fatty Acyls	Eicosanoids	7	2181.94	12366.9	1723.6	10055.9	9066.96	126289	165351	132437	142684	203772	84281	101027	90339.5	0.0922806	0.0922806
M229T367	[M+H]+	Pro-leu	1.01129	11.4755	7.31331e-06	229.154	366.785	1.36678			Organic acids and derivatives	Carboxylic acids and derivatives	Amino acids, peptides, and analogues	10	16434.1	16542.3	11872.9	13586.6	12861.2	140771	174547	143865	142519	216471	60862.5	64454.2	63069.9	0.0288475	0.0288475
M116T509	[M+H-C3H9N3]+	Ng,ng-dimethyl-l-arginine	3.07449	0.302394	9.11395e-06	116.07	509.081	4.24466	HMDB0001539	C03626	Organic acids and derivatives	Carboxylic acids and derivatives	Amino acids, peptides, and analogues	9	925258	803139	754947	806081	765277	217871	123511	294365	185876	404493	626453	623392	645897	0.0193163	0.0193163
M355T423	[M+H]+	Yohimbine	1.60451	7.65619	9.23062e-06	355.208	423.49	0.0133904	HMDB0015464	C09256				10	78705.7	68862	55988	48063.7	45078	375547	523272	396228	403219	573305	165423	171479	171818	0.0212208	0.0212208
M188T323	[M+H]+	Indoleacrylic acid	1.62574	12.0715	9.2605e-06	188.073	323.459	1.61082			Organoheterocyclic compounds	Indoles and derivatives	Indoles	9	28461.8	35181.3	33347.5	41412.8	36383.8	382347	490213	378447	323774	535170	197184	144834	130517	0.222811	0.222811
M147T34	[M+H-C4H9N]+	2-methyl-.alpha.-pyrrolidinopropiophenone	1.18976	0.245176	1.04258e-05	147.08	33.746	1.68452			Organic oxygen compounds	Organooxygen compounds	Carbonyl compounds	10	116315	154955	100827	111747	114140	30005.3	26505.7	28037.9	30080.8	31981.7	36487	36579.9	30695.2	0.0974644	0.0974644
M126T295	[M+H]+	Taurine	3.25239	0.410392	1.15894e-05	126.022	295.375	2.3659	HMDB0000251	C00245	Organic acids and derivatives	Organic sulfonic acids and derivatives	Organosulfonic acids and derivatives	10	1.11433e+06	1.1212e+06	907312	884545	906147	341734	443087	376587	367169	496107	607141	623097	574983	0.0407275	0.0407275
M696T116	[M+Na]+	1,2-di-(9z-tetradecenoyl)-sn-glycero-3-phosphocholine	4.33738	1273.17	1.22657e-05	696.451	115.763	0.27807	HMDB0007900		Lipids and lipid-like molecules	Glycerophospholipids	Glycerophosphocholines	7	3241.75	1756.38	1938.88	1778.55	1663.94	1.98443e+06	3.09129e+06	2.83607e+06	3.31025e+06	1.9928e+06	1.44171e+06	1.41415e+06	1.28362e+06	0.0612027	0.0612027
M335T242	[M+Na]+	Nivalenol	1.16065	4.11632	1.27655e-05	335.112	242.179	1.97699		C06080	Lipids and lipid-like molecules	Prenol lipids	Sesquiterpenoids	10	109401	119128	91264.2	65110.9	78879.8	413325	388227	385945	446766	274820	324450	340216	341618	0.0284208	0.0284208
M223T457	[M+H]+	L-cystathionine	3.1737	7.61356	1.37419e-05	223.075	456.505	2.2823		C02291	Organic acids and derivatives	Carboxylic acids and derivatives	Amino acids, peptides, and analogues	10	235058	220603	287536	215619	227269	1.53556e+06	1.78862e+06	1.59111e+06	1.66327e+06	2.45178e+06	603622	567255	593950	0.0320182	0.0320182
M274T60	[M+H]+	Fenpropidin	8.10589	0.433811	1.53204e-05	274.274	60.313	0.362613		C18726	Benzenoids	Benzene and substituted derivatives	Phenylpropanes	10	6.03376e+06	6.45909e+06	6.05118e+06	6.03276e+06	6.51659e+06	1.61082e+06	3.0663e+06	3.71598e+06	2.18411e+06	2.91145e+06	3.47596e+06	3.77481e+06	3.47535e+06	0.0483078	0.0483078
M400T428	[M+H]+	Pro-gln-arg	1.04481	6.76211	1.59033e-05	400.23	427.61	0.75958			Organic acids and derivatives	Carboxylic acids and derivatives	Amino acids, peptides, and analogues	10	34642.9	30400.9	30618.6	31698.9	23144.4	178527	217039	174434	176054	271682	79517.1	77931.6	95740.3	0.116784	0.116784
M317T134	[M+H]+	Ala-Ala-Arg	1.95914	268.082	1.70508e-05	317.201	133.757	0.872029			Organic acids and derivatives	Carboxylic acids and derivatives	Amino acids, peptides, and analogues	7	3381.88	966.183	2895.18	1700.24	597.3	359712	636368	472588	443622	645426	125948	150531	125490	0.106929	0.106929
M363T87	[2M+H]+	Glufosinate	1.10035	413.239	1.74739e-05	363.12	86.7725	4.17576		C05042	Organic acids and derivatives	Carboxylic acids and derivatives	Amino acids, peptides, and analogues	5	868.725	210.793	487.519	118.626	268.749	111539	168839	153099	152585	221577	67448.2	56987.8	60210.8	0.0870373	0.0870373
M367T473	[2M+H]+	Phosphocholine	2.78949	0.234362	2.205e-05	367.139	473.128	0.873316			Organic nitrogen compounds	Organonitrogen compounds	Quaternary ammonium salts	10	804743	694176	542785	722156	531163	144546	221872	127461	95842.9	182507	271048	287337	278761	0.0292013	0.0292013
M134T404	[M+H-C2H2O]+	N-acetyl-l-aspartic acid	1.4945	0.400715	2.28803e-05	134.044	403.63	3.47442	HMDB0000812	C01042	Organic acids and derivatives	Carboxylic acids and derivatives	Amino acids, peptides, and analogues	10	228244	209378	171223	239961	192663	73933.5	89413.3	74556.1	70083.1	109346	125711	114372	122988	0.0489099	0.0489099
M146T375_2	[M]+	Acetylcholine	5.69302	0.261723	2.45311e-05	146.117	375.349	2.35054	HMDB0000895	C01996	Organic nitrogen compounds	Organonitrogen compounds	Quaternary ammonium salts	10	3.35623e+06	3.16447e+06	2.43414e+06	2.06797e+06	2.92843e+06	779435	715608	716622	727736	711953	1.47637e+06	1.45093e+06	1.54628e+06	0.03311	0.03311
M365T368	[M+Na]+	Lactose	1.06242	0.211694	4.10923e-05	365.105	368.125	0.819793		C00243	Organic oxygen compounds	Organooxygen compounds	Carbohydrates and carbohydrate conjugates	10	100767	125895	91316.5	70327.9	87737.9	19324.2	25212	18982.8	14384.2	22872.4	51983.3	56013	52484.7	0.041054	0.041054
M111T74	[M+H-CH5O5P]+	D-erythro-imidazolylglycerol phosphate	2.5276	0.109036	4.16838e-05	111.054	74.277	4.51028			Organic acids and derivatives	Organic phosphoric acids and derivatives	Phosphate esters	8	544787	699823	464475	427747	415283	49095.5	130751	63865.6	22457.2	12101.8	167150	176729	148089	0.0889023	0.0889023
M291T469	[M+H]+	Argininosuccinic acid	1.85738	0.526583	5.33492e-05	291.13	469.025	2.0007	HMDB0000052	C03406	Organic acids and derivatives	Carboxylic acids and derivatives	Amino acids, peptides, and analogues	10	321798	395658	324398	372081	333603	131882	166944	206573	215864	198960	231334	217062	235663	0.0426869	0.0426869
M123T368	[M+H]+	Isonicotinamide	2.81948	41.4683	5.4901e-05	123.055	367.591	7.6526		C02421	Organoheterocyclic compounds	Pyridines and derivatives	Pyridinecarboxylic acids and derivatives	10	33778.5	26059.3	25477.1	31993.3	23557	834565	1.53792e+06	951537	1.50524e+06	1.01218e+06	485685	493158	460139	0.0360968	0.0360968
M147T523	[M+H]+	Lysine	2.50107	0.333025	5.51192e-05	147.112	522.84	0.108729	HMDB0000182	C00047	Organic acids and derivatives	Carboxylic acids and derivatives	Amino acids, peptides, and analogues	10	643943	669006	417323	585358	511476	192034	226959	153954	148440	220109	297714	256763	266538	0.0781501	0.0781501
M561T392_2	[2M+H]+	Mianserin n-oxide	3.53073	0.0344509	5.9092e-05	561.303	391.609	0.165048			Organoheterocyclic compounds	Benzazepines	Dibenzazepines	10	1.0921e+06	1.34187e+06	966649	644111	780703	40330.5	33858.8	27181.6	28157.3	36712.3	439711	438595	415997	0.0310143	0.0310143
M184T473_2	[M+H-C21H38O5]+	3,5,9-trioxa-4-phosphatetracosan-1-aminium, 7-(acetyloxy)-24-carboxy-4-hydroxy-n,n,n-trimethyl-, inner salt, 4-oxide, (r)-	12.6792	0.422895	6.12215e-05	184.073	472.518	3.36867			Lipids and lipid-like molecules	Glycerophospholipids	Glycerophosphocholines	10	1.71623e+07	1.78275e+07	1.30215e+07	1.53628e+07	1.31447e+07	6.13937e+06	8.03954e+06	5.39815e+06	5.09584e+06	7.68647e+06	8.51485e+06	9.46372e+06	9.11786e+06	0.0531662	0.0531662
M590T401	[M+H]+	Benzoylmesaconine	1.05277	6.30294	6.44737e-05	590.314	401.203	1.32008			Lipids and lipid-like molecules	Prenol lipids	Diterpenoids	10	44103	40616.1	28619.8	29912	28254.7	186547	220263	166712	203029	304440	82299.4	81584.5	76218.7	0.0415273	0.0415273
M235T36	[M+H-C8H11ClN2O]+	Losartancarboxaldehyde	1.20037	4.37883	7.84082e-05	235.086	35.724	2.98208	HMDB0013846		Benzenoids	Benzene and substituted derivatives	Biphenyls and derivatives	8	78648.2	110468	72590.6	81602.7	41690	227597	381770	310642	340330	425506	153262	167008	169947	0.0545077	0.0545077
M500T156	[M+H]+	Tauroursodeoxycholic acid	1.98242	188.628	8.61757e-05	500.304	155.922	0.32736		C16868	Lipids and lipid-like molecules	Steroids and steroid derivatives	Bile acids, alcohols and derivatives	6	3035.06	2695.45	2874.36	2759.38	2626.85	345619	644078	438621	468398	742401	241933	227697	215959	0.0569152	0.0569152
M335T438	[M+H]+	(2s,3s)-3,5,7-trihydroxy-6-methyl-2-(3,4,5-trihydroxyphenyl)-2,3-dihydrochromen-4-one	1.64034	0.407378	9.16204e-05	335.074	437.632	0.697671			Phenylpropanoids and polyketides	Flavonoids	Flavans	10	290103	309346	212798	244644	219047	83612.9	119768	105652	85837.6	124919	141503	138741	135715	0.0208805	0.0208805
M268T171	[M+H]+	Adenosine	4.7508	3.7377	9.34846e-05	268.104	170.744	2.05644		C00212				10	1.93991e+06	1.52693e+06	1.99863e+06	2.61219e+06	2.48228e+06	8.86941e+06	6.1097e+06	8.17533e+06	1.01342e+07	6.18118e+06	5.12654e+06	5.21754e+06	4.9976e+06	0.0216103	0.0216103
M189T525	[M+H]+	L-homoarginine	2.90245	0.222157	0.000106612	189.159	524.634	3.30966	HMDB0000670	C01924	Organic acids and derivatives	Carboxylic acids and derivatives	Amino acids, peptides, and analogues	10	863451	928442	640538	651633	517385	184885	187460	145813	78676.4	203252	286686	311312	387115	0.1594	0.1594
M150T283_2	[M+H]+	Methionine	1.61785	0.333712	0.000154927	150.057	282.675	3.90255	HMDB0033951	C01733	Organic acids and derivatives	Carboxylic acids and derivatives	Amino acids, peptides, and analogues	10	267037	311575	231677	207308	178854	70314	84041.7	70002.2	74740.8	100172	126626	135121	128194	0.0347799	0.0347799
M567T32_1	[M+Na]+	1alpa,3beta-diacetoxy-22-hopanol	2.23565	273.549	0.000160536	567.394	32.463	0.812388						7	3453.27	3054.07	1620.13	2701.24	2817.24	601254	829660	820269	1.0699e+06	411741	488504	515487	404971	0.122683	0.122683
M133T283	[M+H-NH3]+	L-methionine	1.36375	0.341657	0.000166148	133.031	282.675	4.86083	HMDB0000696	C00073	Organic acids and derivatives	Carboxylic acids and derivatives	Amino acids, peptides, and analogues	10	189803	224318	164568	144964	131143	52771.8	60930.1	51626.2	54809.1	71910	91430.2	92671.5	94003.2	0.0138807	0.0138807
M315T34	[M+H-CH8O3]+	11.beta.-misoprostol	1.51388	0.118239	0.000204958	315.231	33.7425	3.72214			Lipids and lipid-like molecules	Fatty Acyls	Eicosanoids	8	241731	249312	192245	142187	119806	22969.7	27900.9	15495.9	23920.4	21481.8	29004.5	30475.4	26461.8	0.0708795	0.0708795
M319T516	[M+H]+	N-phenylacetyl-l-prolylglycine ethyl ester	1.08056	6.99936	0.000205369	319.161	515.641	1.35443			Organic acids and derivatives	Carboxylic acids and derivatives	Amino acids, peptides, and analogues	10	29061.5	27332.9	46377.8	39653.2	20604	220367	294696	257856	117355	250828	45671.1	93700.9	99582.3	0.371298	0.371298
M366T86_2	[M+H-2H2O]+	Myriocin	4.46205	478.537	0.000250963	366.268	86.296	1.28189		C19914	Lipids and lipid-like molecules	Fatty Acyls	Fatty acids and conjugates	6	10333.1	7503.89	3895.19	3314.72	3053.11	1.80148e+06	3.07267e+06	2.15931e+06	2.21694e+06	4.19647e+06	964938	1.07078e+06	1.38119e+06	0.189945	0.189945
M416T431	[M+H-CH4O4]+	Cytochalasin e	1.17987	4.02789	0.00032645	416.225	430.762	1.42439						10	99231.1	86897.2	91653.6	89600.7	74230.9	283614	401698	285646	297500	510315	131618	234441	243834	0.306219	0.306219
M265T38	[M+H]+	Phenylacetyl-l-glutamine	1.97833	61.4547	0.000425038	265.097	38.0955	1.72254	HMDB0006344	C04148	Organic acids and derivatives	Carboxylic acids and derivatives	Amino acids, peptides, and analogues	10	7419.16	10211.9	6620.21	6799.78	16520.6	419624	368996	546195	659553	929133	272937	162767	100361	0.489022	0.489022
M335T464	[M+H]+	Nicotinamide ribotide	1.65408	4.84275	0.000437357	335.064	463.777	0.108829	HMDB0000229	C00455	Nucleosides, nucleotides, and analogues	Pyridine nucleotides	Nicotinamide nucleotides	10	171553	106370	122081	134744	99994.9	479912	729176	475930	496535	892344	257600	245834	242408	0.0320512	0.0320512
M729T146_1	[M+Na]+	1-palmitoyl-2-myristoyl-sn-glycero-3-phosphocholine	1.95343	0.357495	0.000649998	728.522	145.812	1.28638	HMDB0007965		Lipids and lipid-like molecules	Glycerophospholipids	Glycerophosphocholines	10	259430	275064	389337	441067	445476	142928	146841	138923	152579	65928.7	308028	310886	307615	0.00576736	0.00576736
M450T210_2	[M+H]+	Glycodeoxycholic acid	1.45623	148.409	0.000664412	450.321	210.22	2.30027	HMDB0000631	C05464	Lipids and lipid-like molecules	Steroids and steroid derivatives	Bile acids, alcohols and derivatives	10	2338.28	2006.24	1674.56	1734.13	1923.34	151953	367587	222249	246778	447521	95546.1	97990.3	89734.5	0.0449128	0.0449128
M369T535	[M+H-H2O]+	Bufalin	1.20735	0.277944	0.000962539	369.249	535.425	0.0198374		C16922	Lipids and lipid-like molecules	Steroids and steroid derivatives	Steroid lactones	10	171477	188495	113645	111601	89487.3	35705.4	42181.2	31087.4	34765.2	43791.3	67781.5	65298.1	64366.6	0.0268212	0.0268212
M680T113	[M+H]+	1,2-dimyristoyl-sn-glycero-3-phospho-l-serine	1.50031	426.171	0.00158954	680.455	113.014	0.276215	HMDB0012330		Lipids and lipid-like molecules	Glycerophospholipids	Glycerophosphoserines	6	1051.21	491.492	1378.12	596.494	705.38	277886	481007	474234	472570	93889.3	208411	216496	206193	0.0257792	0.0257792
M427T35	[M+H]+	Leupeptin	1.5455	0.354688	0.00208006	427.321	35.004	1.3348		C01591	Organic acids and derivatives	Carboxylic acids and derivatives	Amino acids, peptides, and analogues	9	273639	301654	215000	198167	156005	61177.8	91820.4	25169.9	80027.5	147732	88432.4	67129.6	80075.5	0.136652	0.136652
M337T192	[M+H-H2O]+	1-monolinoleoyl-rac-glycerol	1.33784	0.617037	0.0021547	337.273	191.811	0.926679			Lipids and lipid-like molecules	Fatty Acyls	Lineolic acids and derivatives	10	260487	169896	191696	178833	201401	124147	113798	149266	114676	116578	142992	172262	148036	0.101324	0.101324
M615T32_2	[M+Na]+	1-palmitoyl-2-linoleoyl-rac-glycerol	1.26803	0.0504566	0.00219943	615.496	31.82	1.23519			Lipids and lipid-like molecules	Fatty Acyls	Lineolic acids and derivatives	6	59095.6	75398	176872	165450	206947	8909.44	6317.84	8028.63	2011.8	9232.68	24392	26299.1	21637.7	0.097202	0.097202
M232T438	[M+H]+	Arg-gly	1.1479	0.475008	0.00226961	232.14	437.546	0.0240116			Organic acids and derivatives	Carboxylic acids and derivatives	Amino acids, peptides, and analogues	10	143940	106162	115663	197567	129068	63517	60413.6	79852.6	59496.6	65615.9	85821.2	82471.4	84421.8	0.0199722	0.0199722
M170T106	[M+H]+	Pyridoxine	2.09699	11.7956	0.00263436	170.08	106.219	1.03693	HMDB0000239	C00314	Organoheterocyclic compounds	Pyridines and derivatives	Pyridoxines	10	64784.8	51517.3	44409.7	62886.1	68697.7	326539	951147	597947	466544	1.10564e+06	243304	263580	251875	0.0402442	0.0402442
M282T106	[M+H]+	2'-o-methyladenosine	2.24432	0.401309	0.0031117	282.119	105.509	3.65063						10	675913	684247	381648	391935	413025	145749	163898	215541	243706	253147	276788	280644	281833	0.0094268	0.0094268
M736T147	[M+H]+	1,2-dilinolenoyl-sn-glycero-3-phosphoethanolamine	1.62522	0.0541875	0.00321277	736.49	147.245	0.867955	HMDB0009161		Lipids and lipid-like molecules	Glycerophospholipids	Glycerophosphoethanolamines	9	104832	103752	275247	349866	308076	15122.4	11270.5	14597.2	16315.2	4564.56	176441	176130	231000	0.162395	0.162395
M337T153	[M+H-3H2O]+	3.alpha.-hydroxy-7-oxo-5.beta.-cholanic acid	1.32817	0.682586	0.00346915	337.274	152.977	1.66461			Lipids and lipid-like molecules	Steroids and steroid derivatives	Bile acids, alcohols and derivatives	10	219239	218772	189824	190547	200308	149780	176842	99883.9	157066	111771	141869	175369	156733	0.106243	0.106243
M152T107	[M+H-H2O]+	(-)-norepinephrine	1.28813	8.52767	0.00363137	152.069	106.614	0.728159	HMDB0000216	C00547	Benzenoids	Phenols	Benzenediols	10	30306.9	27330.5	28702.8	28297.1	48998.1	113799	411629	241374	203638	424988	106060	109924	110636	0.0226205	0.0226205
M113T124	[M+H]+	(2e,4e)-hexa-2,4-dienoic acid	1.01061	0.501257	0.00434465	113.07	123.683	5.92328	HMDB0029581		Lipids and lipid-like molecules	Fatty Acyls	Fatty acids and conjugates	10	113891	136193	96642.2	109205	84253.3	29879	90961.6	54845	37543.8	57542.1	66599.6	73930	64491.4	0.0724935	0.0724935
M731T145	[M+H]+	1,2-dipalmitoleoyl-sn-glycero-3-phosphocholine	1.41758	2.69777	0.00497616	730.537	145.192	1.18109	HMDB0008002		Lipids and lipid-like molecules	Glycerophospholipids	Glycerophosphocholines	10	552871	535852	883405	913549	1.00009e+06	2.49388e+06	2.39949e+06	2.2989e+06	2.50564e+06	784977	1.31475e+06	1.33044e+06	1.30783e+06	0.00879105	0.00879105
M382T139_2	[M+H]+	D-erythro-sphinganine-1-phosphate	1.31578	201.982	0.00524298	382.273	139.471	1.10283	HMDB0001383	C01120	Lipids and lipid-like molecules	Sphingolipids	Phosphosphingolipids	5	2872.77	1053.51	834.028	593.683	779.66	145793	262822	189174	147958	493137	57939.2	61962.8	91401.7	0.259378	0.259378
M568T37	[M]+	Tunaxanthin	2.85553	641.964	0.00629487	568.414	37.033	0.531414						7	3221.41	1251.01	1533.52	1277.62	2187.76	779229	1.29831e+06	661026	874668	2.46701e+06	410137	213641	155594	0.513486	0.513486
M338T34_3	[M+H]+	Erucamide	2.15183	0.554202	0.00659601	338.342	34.367	2.67738			Lipids and lipid-like molecules	Fatty Acyls	Fatty amides	10	568908	461129	643735	331707	563589	312385	306666	276218	361063	167452	279013	325867	296795	0.078696	0.078696
M229T394	[M+H]+	Pro-hyp	1.42386	0.675091	0.00742758	229.129	393.761	1.4999	HMDB0006695		Organic acids and derivatives	Carboxylic acids and derivatives	Amino acids, peptides, and analogues	10	283162	279845	222288	201782	201301	144191	163147	138692	152048	204185	173765	171051	159789	0.0440582	0.0440582
M155T71_2	[M+H-C4H6N2O2]+	Dflnha	2.97226	0.504483	0.00882321	155.081	71.228	5.76371	HMDB0014524		Organic acids and derivatives	Carboxylic acids and derivatives	Amino acids, peptides, and analogues	10	1.12094e+06	1.15858e+06	828076	830425	731687	155945	607376	554989	313525	723954	436868	463453	411548	0.0593553	0.0593553
M130T390	[M+H]+	.beta.-homoproline	3.0972	0.00403031	0.0119878	130.096	389.868	1.16895						5	1.44916e+06	1.49849e+06	9437.78	1.14866e+06	541531	3887.83	3391.97	3574.95	3793.49	4081.75	3403.32	587717	4413.11	1.69795	1.69795
M407T303	[2M+H]+	L-tryptophanamide	1.46558	0.43066	0.0120787	407.238	303.473	0.267733		C00977	Organoheterocyclic compounds	Indoles and derivatives	Tryptamines and derivatives	10	244873	352119	236014	126609	218855	45252.9	171115	105938	76248.1	108966	119419	120580	110571	0.0468496	0.0468496
M489T443	[M+H]+	Cytidine 5'-diphosphocholine	2.70174	0.633205	0.0158442	489.115	442.521	0.834221	HMDB0001413	C00307	Nucleosides, nucleotides, and analogues	Pyrimidine nucleotides	Pyrimidine ribonucleotides	10	1.03356e+06	1.12681e+06	750184	682423	720945	430475	583348	451199	554906	711669	496227	512042	485686	0.026639	0.026639
M243T61	[M+H-C5H10O4]+	(-)-riboflavin	1.56535	0.272403	0.017764	243.087	60.515	4.18944	HMDB0000244	C00255	Organoheterocyclic compounds	Pteridines and derivatives	Alloxazines and isoalloxazines	10	511545	224945	219619	189333	161488	81237.8	64577.3	86464.3	47423.6	76308.8	98998.5	99743.6	97387.8	0.0121984	0.0121984
M348T455	[M+H]+	Adenosine 5'-monophosphate	2.05502	0.435543	0.0185367	348.071	455.085	1.46629	HMDB0000045	C00020	Nucleosides, nucleotides, and analogues	Purine nucleotides	Purine ribonucleotides	10	550719	577119	122941	538183	647299	211806	223263	191774	198646	235606	203089	545148	505907	0.447774	0.447774
M301T477	[M+H]+	Gly-Pro-Lys	1.34712	0.565231	0.0212301	301.187	476.865	2.78427			Organic acids and derivatives	Carboxylic acids and derivatives	Amino acids, peptides, and analogues	10	278582	288592	189279	152201	158886	80266.6	125891	138320	99653.6	159274	186662	169388	188649	0.0583448	0.0583448
M364T256_2	[M+H-H2O]+	Prostaglandin f2.alpha. ethylamide	1.02066	34.9089	0.0216466	364.263	256.446	2.87815			Lipids and lipid-like molecules	Fatty Acyls	Eicosanoids	5	10652	4212.71	4977.08	3313.91	2977.5	135030	152690	99444.1	97152.8	427965	30738.8	42237.6	32704.7	0.174592	0.174592
M279T31	[M+H]+	Dibutyl phthalate	1.18146	0.506612	0.0224067	279.159	30.753	0.720394	HMDB0033244	C14214	Benzenoids	Benzene and substituted derivatives	Benzoic acids and derivatives	6	271534	143668	158975	118905	119945	74543.2	76822.6	81833.8	90355.6	88333.8	88083.9	85743.5	80969.3	0.0426927	0.0426927
M522T167	[M+H]+	Lpc 18:1	3.3376	1.71396	0.0233527	522.355	167.479	0.104291			Lipids and lipid-like molecules	Glycerophospholipids	Glycerophosphocholines	5	1.75861e+07	2.21144e+07	1.11038e+07	7.48729e+06	1.06139e+07	2.12567e+07	2.9911e+07	1.81176e+07	2.05151e+07	2.83009e+07	9.26529e+06	8.61051e+06	8.72426e+06	0.0394573	0.0394573
M578T75	[M+H-H2O]+	1-palmitoyl-2-oleoyl-sn-glycerol	1.06856	0.349333	0.0259489	577.517	74.582	0.697526	HMDB0007102		Lipids and lipid-like molecules	Glycerolipids	Diradylglycerols	10	53510	62943.1	171528	157059	182713	37517.3	48901	72590.4	54547.8	5738.42	148956	134900	126200	0.0840101	0.0840101
M515T384_2	[2M+H]+	Glycerophosphocholine	5.77238	1.2974	0.0334659	515.213	383.813	1.42686		C00670	Lipids and lipid-like molecules	Glycerophospholipids	Glycerophosphocholines	10	1.04693e+07	1.12463e+07	8.35586e+06	8.1147e+06	7.388e+06	1.05874e+07	1.23796e+07	1.03337e+07	1.13332e+07	1.44938e+07	8.20221e+06	8.45098e+06	8.24685e+06	0.01598	0.01598
M363T33	[M+H]+	3,6,9,12-tetraoxatetracosan-1-ol	1.58738	94.8842	0.0408218	363.308	32.759	9.23438			Organic oxygen compounds	Organooxygen compounds	Ethers	7	5426.07	7399.74	5838.9	4240.54	6306.43	963524	4203.69	872878	927467	3652.89	1596.54	256813	1713.59	1.69899	1.69899
M468T197	[M+H]+	1-myristoyl-sn-glycero-3-phosphocholine	1.17789	1.14518	0.0435316	468.308	197.224	2.26716	HMDB0010379		Lipids and lipid-like molecules	Glycerophospholipids	Glycerophosphocholines	10	242888	257481	277023	289794	279162	326433	317470	264689	343646	289567	328243	309285	324759	0.03146	0.03146
M277T450	[M+H]+	L-saccharopine	4.57744	1.29117	0.061242	277.14	449.795	0.0371297	HMDB0062698	C00449	Organic acids and derivatives	Carboxylic acids and derivatives	Amino acids, peptides, and analogues	10	4.97154e+06	5.17396e+06	5.12304e+06	5.8033e+06	5.2795e+06	5.65545e+06	7.21515e+06	5.73153e+06	6.08951e+06	9.33252e+06	4.73472e+06	4.70113e+06	4.95874e+06	0.0291869	0.0291869
M118T265	[M+H]+	N,n-diethyl-2-aminoethanol	2.52566	33.7464	0.0644578	118.121	265.435	0.00201598	HMDB0033971		Organic nitrogen compounds	Organonitrogen compounds	Amines	6	14762.5	11859.8	12851	11299.3	121471	5216.27	1.72227e+06	6002.24	1.3314e+06	2.74772e+06	8757.61	10451.2	252543	1.54843	1.54843
M165T300_2	[M+H]+	Trans-2-hydroxycinnamic acid	1.22498	0.791742	0.0665393	165.054	300.018	2.23074	HMDB0002641	C01772	Phenylpropanoids and polyketides	Cinnamic acids and derivatives	Hydroxycinnamic acids and derivatives	10	224655	249626	184545	172906	163446	141050	166935	131719	155741	192479	105010	117065	113823	0.0557188	0.0557188
M204T303	[M+H]+	Acetyl-l-carnitine	8.21515	0.834468	0.0756316	204.123	303.338	2.52584	HMDB0000201		Lipids and lipid-like molecules	Fatty Acyls	Fatty acid esters	10	9.36304e+06	1.00737e+07	9.56321e+06	7.48564e+06	9.48782e+06	6.01242e+06	9.29039e+06	7.6588e+06	6.74954e+06	8.65222e+06	7.44555e+06	7.87753e+06	7.49515e+06	0.0310794	0.0310794
M291T367	M+H	(-)-epicatechin	0.231101	6.43863	3.08593e-06	291.118	366.546	0.25129	HMDB0001871	C09727	Phenylpropanoids and polyketides	Flavonoids	Flavans	9	2063.9	1608.54	1753.58	975.549	1444.2	9002.76	10784.2	9077.97	8993.23	12657.9	4620.46	4481.98	5610.41	0.125489	0.125489
M212T340	[M+NH4]+	(-)-quebrachitol	0.111634	1.47787	2.89608e-05	212.138	339.854	8.07636	HMDB0034221	C08257	Organic oxygen compounds	Organooxygen compounds	Alcohols and polyols	5	4694.27	4550.22	4277.94	4067.85	4252.82	6225.19	6788.13	6072.07	6044.07	7151.71	5314.54	5621.93	4879.97	0.0707102	0.0707102
M327T219_2	[M+H-2H2O]+	(-)-secoisolariciresinol	0.134938	2.61587	3.97424e-05	327.141	219.077	2.30074	HMDB0013692	C18167	Lignans, neolignans and related compounds	Dibenzylbutane lignans	Dibenzylbutanediol lignans	5	5831.61	3767.62	3427.28	3175.64	3233.17	10122.2	11225.9	8124.05	9897.3	11470.9	2983.53	6376.55	1410.85	0.706861	0.706861
M237T285	[M+H]+	(.+/-.)-dropropizine	0.826656	0.121343	4.74839e-09	237.18	285.117	0.891593			Organoheterocyclic compounds	Diazinanes	Piperazines	5	48466	54070.9	48817	54893.9	55286.3	8738.21	4360.65	7815.78	6426.49	4394.12	12230.8	15506.1	12707.4	0.131256	0.131256
M315T24	[M+H]+	(.+/-.)-nuarimol	0.434093	31.0364	4.35006e-07	315.049	23.8525	1.8507		C11185	Benzenoids	Benzene and substituted derivatives	Diphenylmethanes	5	976.054	1005.06	900.276	638.245	895.428	25784.5	34452.3	26723.5	24570.7	25496.4	10795.4	13893.9	13137.3	0.128117	0.128117
M208T152_2	[M+H]+	(1s,2r)-2-(diethylamino)-1-phenyl-1-propanol	0.458452	11.1026	0.000669282	208.169	151.692	1.44571			Benzenoids	Benzene and substituted derivatives	Phenylpropanes	7	3910.86	2557.96	5494.31	3530.21	2562.11	38799.5	55818.7	53454.5	33379.8	19010	32954.6	16280.1	16230.8	0.44182	0.44182
M512T424	[M+Na]+	(2e,6e,11e,13e)-18-(2,6-dioxopiperidin-4-yl)-9-hydroxy-8-methoxy-10,12,14-trimethyl-15-oxooctadeca-2,6,11,13-tetraenoic acid	0.040286	1.80425	0.00885454	512.246	424.344	1.33964			Lipids and lipid-like molecules	Fatty Acyls	Lineolic acids and derivatives	7	2258.35	3397.53	898.475	2681.69	3503.22	4603.05	5930.74	4416.48	3729.32	4305.27	2493.71	3164.47	2483.7	0.14377	0.14377
M253T340	[M+H]+	(2r)-7-hydroxy-8-(2-hydroxyethyl)-5-methoxy-2-methyl-2,3-dihydrochromen-4-one	0.231187	6.91728	1.64848e-07	253.093	339.937	0.461729			Organoheterocyclic compounds	Benzopyrans	1-benzopyrans	9	1347.93	3489.07	810.56	964.087	919.289	10496	10091	10106.3	11037.2	10363.1	6022.41	5960.11	4874.17	0.114916	0.114916
M439T412_1	[M+Na]+	(2r,3s,4s,5r,6r)-5-[(2s,3r,4r)-3,4-dihydroxy-4-(hydroxymethyl)oxolan-2-yl]oxy-2-(hydroxymethyl)-6-(2-phenylethoxy)oxane-3,4-diol	0.120449	3.82176	3.08544e-05	439.142	411.61	1.96609			Organic oxygen compounds	Organooxygen compounds	Carbohydrates and carbohydrate conjugates	10	1118.42	949.408	1165.66	794.686	1149.91	3837.61	4290.42	3824.79	2875.22	4961.37	2111.38	1540.82	1871.11	0.155593	0.155593
M842T484	[M+NH4]+	(2s,3s,4s,5r,6r)-6-[[(2s,3r,4r,6ar,6bs,8as,12as,14br)-4-formyl-2-hydroxy-4,6a,6b,11,11,14b-hexamethyl-8a-[(2s,3r,4s,5s,6r)-3,4,5-trihydroxy-6-(hydroxymethyl)oxan-2-yl]oxycarbonyl-1,2,3,4a,5,6,7,8,9,10,12,12a,14,14a-tetradecahydropicen-3-yl]oxy]-3,4,5-trihydroxyoxane-2-carboxylic acid	0.110723	0.582109	0.000989713	842.439	483.568	3.50551			Lipids and lipid-like molecules	Prenol lipids	Terpene glycosides	5	1668.56	1396.33	1179.03	1320.2	1080.32	654.853	863.045	705.202	767.074	877.617	808.821	863.343	906.349	0.0568671	0.0568671
M641T487	[M+H]+	(3z)-5-[(2,6-dichlorobenzyl)sulfonyl]-3-[(3,5-dimethyl-4-{[(2r)-2-(1-pyrrolidinylmethyl)-1-pyrrolidinyl]carbonyl}-1h-pyrrol-2-yl)methylene]-1,3-dihydro-2h-indol-2-one	0.0580822	1.27737	0.291565	641.153	487.302	1.97681			Organoheterocyclic compounds	Indoles and derivatives	Indolines	10	1435.03	1300.63	726.311	779.868	887.068	716.159	1497.98	1264.65	1109.17	1963.57	686.51	605.196	734.733	0.096923	0.096923
M154T344_2	[M+H]+	(4-aminobutyl)phosphonic acid	0.579168	11.78	1.4256e-06	154.046	343.874	3.89934			Organic acids and derivatives	Organic phosphonic acids and derivatives	Organic phosphonic acids	10	6299.83	4853.8	4462.82	3357.9	3693.82	47026.2	56421.9	45437.4	51480.8	66665.6	21322.8	22096.5	19456.3	0.0647606	0.0647606
M1139T469	[M+Na]+	(4ar,5r,6as,6br,10s,12ar)-10-[(2r,3r,4r,5s,6r)-3-acetamido-6-[[(2r,3r,4s,5r,6r)-4,5-dihydroxy-6-methyl-3-[(2s,3r,4s,5r)-3,4,5-trihydroxyoxan-2-yl]oxyoxan-2-yl]oxymethyl]-4,5-dihydroxyoxan-2-yl]oxy-2,2,6a,6b,9,9,12a-heptamethyl-5-[(2r,3r,4s,5s,6r)-3,4,5-trihydroxy-6-(hydroxymethyl)oxan-2-yl]oxy-1,3,4,5,6,6a,7,8,8a,10,11,12,13,14b-tetradecahydropicene-4a-carboxylic acid	0.219168	16.9348	1.03741e-06	1138.57	468.913	0.779681			Lipids and lipid-like molecules	Prenol lipids	Terpene glycosides	7	442.234	500.885	475.805	336.226	394.874	6606.24	7098.59	6142.74	7389.36	9173.33	2708.95	2213.36	2622.67	0.105273	0.105273
M605T35_1	[2M+H]+	(5.alpha.)-androstane-3,11,17-trione	0.887961	56.7399	1.19142e-06	605.37	35.017	2.37302		C14269	Lipids and lipid-like molecules	Steroids and steroid derivatives	Androstane steroids	10	1506.07	1669.68	1490.8	2172.44	2756.92	91215.8	118436	95019.5	103720	136079	39952.3	49827.3	51492.6	0.132465	0.132465
M401T388	[M+Na]+	(e)-5-[(1s,4ar,8ar)-2-(hydroxymethyl)-5,5,8a-trimethyl-1,4,4a,6,7,8-hexahydronaphthalen-1-yl]-3-(acetyloxymethyl)pent-2-enoic acid	0.575494	4.06183	0.000153147	401.249	388.481	2.06969			Lipids and lipid-like molecules	Prenol lipids	Diterpenoids	10	21085	24741.1	20238.7	21972.5	20107.9	74421.1	124249	74402.3	72850	93344.7	39402.2	53478.2	40492.4	0.176147	0.176147
M449T47	[M+NH4]+	(e,2s,3r,4r,5s)-4-acetyloxy-2-amino-3,5,14-trihydroxyicos-6-enoic acid	0.331748	3.78269	0.00096442	449.314	47.237	3.73809			Lipids and lipid-like molecules	Fatty Acyls	Fatty acids and conjugates	7	3099.67	6205.53	11259.3	6865.06	13645.8	19933.8	40095.7	34776.6	22692.4	37876.6	9867.46	11947.9	28488.2	0.608502	0.608502
M469T254	[M+Na]+	(z)-2,6-dimethyl-7-(4-methyl-5-oxooxolan-2-yl)-3-[[3,4,5-trihydroxy-6-(hydroxymethyl)oxan-2-yl]oxymethyl]hept-5-enoic acid	0.0460536	1.4341	0.104928	469.226	253.559	0.116517						5	2103.11	3285.24	1218.37	1025.62	1305.41	2646.81	2435.41	2752.83	2327.07	2655.51	1914.2	1828.76	1491.79	0.127992	0.127992
M282T473	[M+Na]+	.alpha.-d-galactosamine 1-phosphate	0.43109	0.259687	0.000102031	282.049	472.524	1.13012			Organic oxygen compounds	Organooxygen compounds	Carbohydrates and carbohydrate conjugates	10	18842.4	20777	12393.3	12581	16931.5	4351.59	5166.4	3603.19	3553	4496.85	7889.04	8300.31	8953.46	0.0640466	0.0640466
M445T494	[M+Na]+	.alpha.,.alpha.'-trehalose 6-phosphate	0.0779571	1.04099	0.90613	445.07	494.286	0.566318	HMDB0001124	C00689	Organic oxygen compounds	Organooxygen compounds	Carbohydrates and carbohydrate conjugates	6	3355.87	1513.58	1648.18	1140.98	1310.84	970.649	584.68	2502.43	2808.03	2471.36	1152.24	706.593	1415.71	0.328385	0.328385
M328T73	[M+H-C6H8O6]+	.beta.-d-glucopyranosiduronic acid, 5-[3-[(2,2,3,3-tetramethylcyclopropyl)carbonyl]-1h-indol-1-yl]pentyl	3.47947	787.804	0.169539	328.23	73.4765	8.89081			Lipids and lipid-like molecules	Fatty Acyls	Fatty acyl glycosides	5	2698.74	3679.12	2748.97	646.247	1306.37	5.7786e+06	9756.22	7360.94	2.91805e+06	14673.1	1.15034e+06	1.15038e+06	5486.92	0.859844	0.859844
M173T418	[M+H]+	.beta.-glycerophosphate	0.376974	0.34222	0.000434223	173.02	417.905	3.65195	HMDB0002520	C02979	Lipids and lipid-like molecules	Glycerophospholipids	Glycerophosphates	6	14129.7	18653.5	10932.7	11351.3	11601.1	3591.03	6007.64	4093.87	3607.16	5515.52	6561.11	6652.68	6735.64	0.0131284	0.0131284
M766T491	[M+Na]+	.beta.-nicotinamide adenine dinucleotide phosphate	0.062211	1.18935	0.244988	766.064	490.917	1.58358		C00006				7	1059.7	1129.68	1013.59	821.587	662.381	727.237	1394.28	1188.04	1034.58	1230.28	1278.59	862.627	943.166	0.214579	0.214579
M664T435	[M+H]+	.beta.-nicotinamide adenine dinucleotide(NAD)	2.99201	1.1007	0.430786	664.117	435.389	0.349258		C00003				10	2.06794e+06	2.29177e+06	1.55799e+06	1.55594e+06	1.4745e+06	1.75682e+06	2.03863e+06	1.70547e+06	1.85559e+06	2.4927e+06	1.36045e+06	1.26338e+06	1.30881e+06	0.0370533	0.0370533
M666T402	[M+H]+	.beta.-nicotinamide adenine dinucleotide, reduced(NADH)	0.236187	2.93286	0.0178258	666.131	402.324	2.56716		C00004				9	8066.87	11721.5	11103.3	11985.6	13978.9	27565	21984.4	23534.1	31781	61886.3	11053.3	11172.4	12168.8	0.0534299	0.0534299
M411T207_2	[M+H]+	.beta.-tocotrienol	0.183385	3.5708	0.000104758	411.332	207.252	0.684893		C14154	Lipids and lipid-like molecules	Prenol lipids	Quinone and hydroquinone lipids	10	2953.65	6067.43	2103.04	1784.95	2149.04	8906.93	12330.6	9525.85	10274.1	12732.1	5241.29	5579.46	4916.3	0.063215	0.063215
M397T115	[M+H]+	.delta.-tocotrienol	0.966489	208.415	1.92812e-09	397.309	114.627	0.644708		C14156	Lipids and lipid-like molecules	Prenol lipids	Quinone and hydroquinone lipids	5	871.709	877.569	503.033	257.506	534.072	124107	137672	121301	115416	135897	50218.5	50868.9	46997.5	0.0419974	0.0419974
M180T38	[M+2K-H]+	.gamma.-aminobutyric acid	0.50707	0.996721	0.989873	180.101	37.8125	2.21143	HMDB0000112	C00334	Organic acids and derivatives	Carboxylic acids and derivatives	Amino acids, peptides, and analogues	9	67558.1	61512	39153.9	41188.9	41579.5	53011.4	14755.9	39666.1	61827.9	80908.1	62053.5	59911.9	46720.8	0.147673	0.147673
M251T392	[M+H]+	.gamma.-glu-cys	0.401688	0.808235	0.332943	251.069	391.649	2.86396		C00669	Organic acids and derivatives	Carboxylic acids and derivatives	Amino acids, peptides, and analogues	10	23755.7	24682.8	18359.6	23802.4	22704.8	14157.2	22617.3	10267.7	12297.6	32237.6	14178.2	15645.6	13872.8	0.0650654	0.0650654
M276T407	[M+H]+	.gamma.-l-glu-.epsilon.-l-lys	0.538493	0.719065	0.0134629	276.155	406.847	2.90974	HMDB0003869	C21730	Organic acids and derivatives	Carboxylic acids and derivatives	Amino acids, peptides, and analogues	10	40297.6	42485.5	34053.2	33087.8	27696.8	23367.5	28586	22429	22602.8	30735.7	22276.8	25075.6	24574.2	0.062245	0.062245
M906T514	[M+NH4]+	[(2r,3r,4r,5r,6r)-2-[[(2r,3r,4r)-3,4-dihydroxy-4-(hydroxymethyl)oxolan-2-yl]oxymethyl]-4-[(2s,3r,4r,5r,6s)-4,5-dihydroxy-6-methyl-3-[(2s,3r,4s,5s)-3,4,5-trihydroxyoxan-2-yl]oxyoxan-2-yl]oxy-6-[2-(3,4-dihydroxyphenyl)ethoxy]-5-hydroxyoxan-3-yl] (e)-3-(3,4-dihydroxyphenyl)prop-2-enoate	0.0658196	2.71982	0.00776599	906.32	513.895	0.776239			Organic oxygen compounds	Organooxygen compounds	Carbohydrates and carbohydrate conjugates	9	1152.95	973.835	551.494	440.336	483.06	1474.32	2628.08	1573.15	1285.29	2835.08	804.628	830.386	908.821	0.0640023	0.0640023
M930T450	[M+NH4]+	[(2s,3r,4s,5r,6r)-6-[[(2r,3s,4s,5r,6r)-3,4-dihydroxy-6-[(2e,6e,10e)-3,7,11,15-tetramethylhexadeca-2,6,10,14-tetraenoxy]-5-[(2s,3r,4r,5s,6s)-3,4,5-triacetyloxy-6-methyloxan-2-yl]oxyoxan-2-yl]methoxy]-4,5-dihydroxy-2-methyloxan-3-yl] acetate	0.143158	10.7313	2.06517e-08	930.485	450.416	6.81802			Lipids and lipid-like molecules	Prenol lipids	Terpene glycosides	5	471.587	473.761	367.102	137.485	123.126	3245.97	3131.73	3249.14	3461.55	3792.65	1809.84	1262.48	1563.04	0.177409	0.177409
M671T407	[M+H-H2O]+	1',4-sophorolactone 6',6-diacetate	0.224465	0.457693	0.0342555	671.37	407.26	1.49625						10	5506.64	10628.8	5916.83	4774.08	3566.17	2156.56	4571	1926	2532.43	2724.46	2760.87	3180.1	3237.13	0.0850097	0.0850097
M575T411	[M-H+2Na]+	1-(1,2-dihexanoylphosphatidyl)inositol	0.106523	4.66653	0.000106201	575.179	411.099	2.64778			Lipids and lipid-like molecules	Glycerophospholipids	Glycerophosphoinositols	5	741.566	730.254	603.068	615.457	561.398	4042.7	2469.11	3345.78	3177.99	2138.75	719.074	702.557	1530.43	0.480961	0.480961
M162T207	[M+H-NH3]+	1-(2-pyrimidinyl)-3-piperidinamine	0.0425282	2.24237	0.00381502	162.101	206.556	4.06053			Organic nitrogen compounds	Organonitrogen compounds	Amines	5	1468.03	1123.7	2333.35	425.68	631.463	2426.7	2590.2	2684.78	2463.62	3249.07	1857.42	1954.46	2008.97	0.039563	0.039563
M217T335	[M+H]+	1-(4-piperidinyl)-1,3-dihydro-2h-indol-2-one	0.0772653	1.31708	0.0621604	217.154	334.988	3.54701			Organoheterocyclic compounds	Indoles and derivatives	N-alkylindoles	9	1260.49	2344.78	2085.44	1911.12	1771.4	1664.09	2570.43	2836.68	2613.58	2660.49	1658.69	1829.24	1413.82	0.1278	0.1278
M236T328	[M+H]+	1-(benzo[d][1,3]dioxol-4-yl)-2-(methylamino)pentan-1-one	0.736962	10.7481	4.63752e-06	236.149	327.795	0.665214			Benzenoids	Benzene and substituted derivatives	Butyrophenones	10	7608.25	6437.55	7187.41	9184.86	11893.5	80467.2	79977.4	75795	107157	111372	38991.5	38460.5	35421.4	0.0511982	0.0511982
M494T371	[M+Na]+	1-[(4-chlorophenyl)methyl]-3-[(1,1-dimethylethyl)thio]-.alpha.,.alpha.- dimethyl-5-(1-methylethyl)-1h-indole-2-propanoic acid	0.116298	4.71736	1.66333e-05	494.185	370.794	1.05508			Organoheterocyclic compounds	Indoles and derivatives	N-alkylindoles	8	764.098	356.944	611.865	889.815	946.041	3793.4	4048.48	2537.07	3016.94	3439.26	1723.99	1550.96	2095.77	0.155502	0.155502
M102T372_1	[M+H]+	1-aminocyclopropanecarboxylic acid	0.225438	2.77617	8.84852e-09	102.054	371.893	3.1146	HMDB0036458	C01234	Organic acids and derivatives	Carboxylic acids and derivatives	Amino acids, peptides, and analogues	8	8170.03	8555.18	8208.8	7012.08	7034.03	20153.6	22824.7	21501.3	21280.5	22455.3	11717.2	11623	11903.3	0.0121416	0.0121416
M146T222	[M+H-H2O]+	1-deoxynojirimycin	0.0849143	1.59066	0.0111207	146.091	221.561	2.617		C16843				10	4220.3	3966.97	3305.53	4436.45	2896.16	5793.39	6075.78	6373.85	3943.75	7758.09	3982.33	4032.65	4170.47	0.0239794	0.0239794
M510T191	[M+H]+	1-heptadecanoyl-sn-glycero-3-phosphocholine	0.364256	1.54416	0.00655233	510.352	191.329	5.68454	HMDB0012108		Lipids and lipid-like molecules	Glycerophospholipids	Glycerophosphocholines	9	66947.6	68437.9	76262.4	73001.5	66324.8	111997	94622.9	86327.8	145903	103109	79581	94530.4	85644.2	0.0868398	0.0868398
M334T149	[M+Na]+	1-methyl-2-[(z)-6-undecenyl]quinolin-4-one	0.295216	24.0354	1.79416e-05	334.236	149.458	3.73599			Organoheterocyclic compounds	Quinolines and derivatives	Quinolones and derivatives	5	534.281	641.54	537.253	566.766	362.513	9531.03	12518.7	14575.5	10161.1	16723.7	5373.54	5737.56	4035.93	0.177467	0.177467
M282T290	[M+H]+	1-methyladenosine	0.307045	3.23467	4.68576e-07	282.119	289.546	2.50837	HMDB0003331	C02494				10	5776.22	11648.4	13047.6	12381.8	11613.3	33808.6	32661.9	34372.5	37594.9	37745.9	21374.9	22395.2	19714.5	0.0639367	0.0639367
M101T206	[M+H]+	1-methylpiperazine	0.160225	0.668307	0.052093	101.106	206.115	0.0471879			Organoheterocyclic compounds	Diazinanes	Piperazines	9	3015.3	3770.93	3241.68	2891.94	2977.99	1540.74	3749.67	1251.59	2137.67	1944.97	3025.81	2627.91	2248.9	0.14748	0.14748
M338T493_1	[M+NH4]+	1-naphthol .beta.-d-glucuronide	0.119636	0.684361	0.204646	338.111	492.911	4.30194			Organic oxygen compounds	Organooxygen compounds	Carbohydrates and carbohydrate conjugates	9	1582.65	3840.26	1540.37	1586.89	2671.53	1012.73	2153.31	989.806	1999.32	1524.54	2153.75	2744.84	1836.12	0.205429	0.205429
M550T187	[M+H]+	1-o-hexadecyl-2-o-(2e-butenoyl)-sn-glyceryl-3-phosphocholine	0.609137	0.837562	0.089322	550.384	187.431	1.64812			Lipids and lipid-like molecules	Glycerophospholipids	Glycerophosphocholines	9	39896.7	46406.5	59906.1	61035.8	53286.8	47501.1	46193.9	41485.8	45042.5	37988.3	39347.7	56847.5	47324.7	0.183137	0.183137
M184T384	[M+H-C21H40O3]+	1-o-hexadecyl-2-o-acetyl-sn-glyceryl-3-phosphorylcholine	0.574043	1.1662	0.362418	184.072	384.019	3.71523	HMDB0062195		Lipids and lipid-like molecules	Glycerophospholipids	Glycerophosphocholines	8	127414	90297.4	76832.5	73390.6	78096.2	96925.1	149574	83247.2	92693	97719.8	73440.5	459.54	73460.3	0.857923	0.857923
M552T170	[M+H]+	1-octadecyl-2-acetyl-sn-glycero-3-phosphocholine	0.274528	0.787726	0.318399	552.397	169.746	6.09218			Lipids and lipid-like molecules	Glycerophospholipids	Glycerophosphocholines	7	13901.1	11630.7	10669.8	11012.6	9214.91	4336.18	13912.8	10522.6	12247.5	3431.7	6312.88	5238.78	6282.77	0.102884	0.102884
M560T430	[M+K]+	1-oleoyl-sn-glycero-3-phosphocholine	0.0346261	1.79628	0.0897623	560.29	430.324	6.71284	HMDB0002815		Lipids and lipid-like molecules	Glycerophospholipids	Glycerophosphocholines	6	2265.05	2099.52	2198.42	1918.64	2376.9	3614.49	3487.07	1534.29	3794.06	7075.02	2721.64	1193.82	2681.6	0.395976	0.395976
M480T193	[M+H]+	1-oleoyl-sn-glycero-3-phosphoethanolamine	0.627537	1.74796	0.0498746	480.308	192.795	1.85807	HMDB0011506		Lipids and lipid-like molecules	Glycerophospholipids	Glycerophosphoethanolamines	10	4.38665e+06	4.15193e+06	2.10835e+06	3.34411e+06	2.02625e+06	6.7645e+06	7.09506e+06	2.2053e+06	6.76462e+06	5.1681e+06	5.35582e+06	5.41244e+06	4.53638e+06	0.0961013	0.0961013
M807T87	[M+H]+	1-palmitoyl-2-docosahexaenoyl-sn-glycero-3-phosphocholine	0.902394	0.404012	0.101976	806.564	86.537	2.73441	HMDB0007991		Lipids and lipid-like molecules	Glycerophospholipids	Glycerophosphocholines	8	53548.2	54709.4	106412	105406	224340	12768.6	45838.2	103198	43557.6	14588.5	50937.6	70063.3	89642.2	0.275623	0.275623
M793T73	[M-H+2Na]+	1-palmitoyl-2-oleoyl-phosphatidylglycerol	0.199615	2.40379	0.018461	793.497	73.4915	3.38885			Lipids and lipid-like molecules	Glycerophospholipids	Glycerophosphoglycerols	6	20411.9	18728.1	16841.2	17095.3	15558.4	33976.2	64202.3	15235.4	46985.5	52660.2	29827.3	29829.4	27668.8	0.0428328	0.0428328
M496T193	[M+H]+	1-palmitoyl-sn-glycero-3-phosphocholine	4.25593	0.940823	0.356482	496.338	193.09	1.52229	HMDB0010382		Lipids and lipid-like molecules	Glycerophospholipids	Glycerophosphocholines	10	2.28673e+06	2.77292e+06	2.93499e+06	3.09966e+06	2.68174e+06	2.57516e+06	2.75135e+06	2.37996e+06	2.85742e+06	2.39691e+06	2.55662e+06	2.69798e+06	2.50772e+06	0.038187	0.038187
M553T490_2	[M-2H+3K]+	1-stearoyl-2-hydroxy-sn-glycero-3-phosphate	0.057617	2.89272	0.0314391	553.162	489.911	7.87074			Lipids and lipid-like molecules	Glycerophospholipids	Glycerophosphates	8	1002.93	896.842	633.163	711.137	728.091	969.099	1449.76	3083.75	4113.64	1874.12	1123.4	918.375	2367.2	0.533475	0.533475
M745T145	[M+H]+	1-stearoyl-2-linoleoyl-sn-glycero-3-phosphoethanolamine	0.728008	2.91989	0.00990587	744.551	144.572	1.27405	HMDB0008994		Lipids and lipid-like molecules	Glycerophospholipids	Glycerophosphoethanolamines	10	98773.7	114680	198040	182951	215229	586361	473260	581499	596857	126184	354523	374227	362186	0.0273153	0.0273153
M524T75	[M+H]+	1-Stearoyl-sn-glycerol 3-phosphocholine(LPC(18:0))	0.843666	54.4703	2.56169e-09	524.37	74.566	2.88052	HMDB0010384	C04230	Lipids and lipid-like molecules	Glycerophospholipids	Glycerophosphocholines	8	2972.42	1469.45	1832.23	1992.57	991.027	90924.4	95785.2	109607	107190	100762	43425.2	50415.8	43088.1	0.0906331	0.0906331
M149T30	[M+H-H2O]+	1,2-benzenedicarboxylic acid	1.14926	0.807312	0.364857	149.023	30.04	0.870108	HMDB0002107	C01606	Benzenoids	Benzene and substituted derivatives	Benzoic acids and derivatives	8	310531	228616	208005	168620	141176	122550	116010	247930	244485	122313	125013	263204	130329	0.452972	0.452972
M510T216	[M+H]+	1,2-bis(o-octanoyl)-sn-glycerylphophorylcholine	0.386126	4.58884	0.000436611	510.317	216.388	1.00764			Lipids and lipid-like molecules	Glycerophospholipids	Glycerophosphocholines	8	8396.23	9519.35	7357.01	5977.42	7351.5	27711.6	35505.9	26534.5	34083.9	53300.1	15160.4	17142.9	15663.9	0.0644471	0.0644471
M72T299	[M+H-NH3]+	1,2-diamino-2-methylpropane	1.6994	0.949801	0.614991	72.0808	299.464	1.88885			Organic nitrogen compounds	Organonitrogen compounds	Amines	10	529246	547518	454603	357110	381243	420755	413627	389807	419317	512276	347612	372126	335422	0.0531496	0.0531496
M741T146	[M+H]+	1,2-dilinoleoyl-sn-glycero-3-phosphoethanolamine	2.08466	0.609585	0.384336	740.521	146.463	1.75572	HMDB0009093		Lipids and lipid-like molecules	Glycerophospholipids	Glycerophosphoethanolamines	9	210491	310141	636882	883943	766459	1.13261e+06	161689	215796	161122	40448	555796	574667	570091	0.017366	0.017366
M787T141_1	[M+H]+	1,2-dioleoyl-sn-glycero-3-phosphatidylcholine	3.33515	0.994535	0.986477	786.598	140.779	0.704721	HMDB0062690		Lipids and lipid-like molecules	Glycerophospholipids	Glycerophosphocholines	10	1.28946e+06	1.70853e+06	3.91827e+06	3.51354e+06	4.33641e+06	3.15956e+06	2.69833e+06	4.87634e+06	3.36235e+06	588944	4.34213e+06	6.06765e+06	4.4396e+06	0.19583	0.19583
M789T194	[M+H]+	1,2-dioleoyl-sn-glycero-3-phospho-l-serine	0.397631	0.649885	0.188443	788.539	193.714	0.22038	HMDB0012390		Lipids and lipid-like molecules	Glycerophospholipids	Glycerophosphoserines	7	11814.9	12808.7	28568	23432.1	26243.8	17928	1443.9	9199.88	21763	16517.2	25283.8	36519.9	25467.8	0.221196	0.221196
M773T142	[M+H]+	1,2-dioleoyl-sn-glycero-3-phosphoethanolamine-n,n-dimethyl	0.0991054	1.98895	0.0607485	772.582	141.989	1.3635	HMDB0010564		Lipids and lipid-like molecules	Glycerophospholipids	Glycerophosphoethanolamines	10	67725.2	75437.1	214633	141463	173326	301444	334412	324420	325096	52364.8	213096	303192	216230	0.209427	0.209427
M604T196	[M+H-H2O]+	1,2-dioleoyl-sn-glycerol	0.302289	0.613393	0.197746	603.532	195.84	0.400279	HMDB0007218		Lipids and lipid-like molecules	Glycerolipids	Diradylglycerols	9	5430.02	8009.31	16740.2	15555.8	19218.3	10909.4	4994.19	14366.3	9005.39	566.844	22572.1	25352.4	21130.5	0.0932306	0.0932306
M688T149	[M+H]+	1,2-dipalmitoleoyl-sn-glycero-3-phosphoethanolamine	0.470402	3.61555	0.00950329	688.49	149.335	0.458991	HMDB0008957		Lipids and lipid-like molecules	Glycerophospholipids	Glycerophosphoethanolamines	8	15548.1	16328.5	40338	42093	50224.5	148573	142645	131883	149469	22304.2	94403.6	78576.2	79699.1	0.104856	0.104856
M142T74	[M+2H]2+	1,3-bis(tris(hydroxymethyl)methylamino)propane	0.913319	7.07158	0.00562993	142.085	74.397	5.44591			Organic nitrogen compounds	Organonitrogen compounds	Amines	10	23670	30806.4	14270.3	13639.3	19277	36674.1	222178	188568	106367	165130	85931.6	85142	74111	0.0808599	0.0808599
M331T366	[M+H-H2O]+	1,3,4,6-tetra-o-acetyl-.beta.-d-mannopyranose	0.149861	3.6788	0.000276828	331.111	366.181	1.35365			Organic acids and derivatives	Carboxylic acids and derivatives	Tetracarboxylic acids and derivatives	6	3221.66	1864.56	1218.6	1323.69	1973.55	7917	7542.23	5791.17	4925.98	9147.67	5112.49	3632.52	4743.11	0.171328	0.171328
M86T263	[M+H-NH3]+	1,5-pentanediamine	1.43472	0.86635	0.280045	86.0963	262.625	4.93817	HMDB0002322	C01672	Organic nitrogen compounds	Organonitrogen compounds	Amines	10	349738	366275	364503	203981	260497	256632	235581	259071	266793	320429	222850	214775	204994	0.0417416	0.0417416
M363T259	[M+H-C9H10O4]+	10-deacetylbaccatin iii	0.0906437	2.72883	0.0749421	363.165	258.995	8.97295		C11700	Lipids and lipid-like molecules	Prenol lipids	Diterpenoids	6	2723.16	2004.5	1350.72	1622.68	1343.7	10838	3012.56	2642.82	3800.86	4387.43	1919.33	1930.29	2479.61	0.151849	0.151849
M379T34_3	[M+H-H2O]+	13,14-dihydro-15-ketoprostaglandin f2.alpha. isopropyl ester	0.413938	2.63985	2.09209e-05	379.273	33.762	2.64713			Lipids and lipid-like molecules	Fatty Acyls	Eicosanoids	5	37134	30062.3	27913.6	28839.1	30620.6	76445.9	84803.9	67162.9	79258.5	100370	45505.8	42576.2	131241	0.688931	0.688931
M604T338	[M+H]+	14-benzoylaconine	0.100324	3.41456	0.000112063	604.327	338.464	0.633113			Lipids and lipid-like molecules	Prenol lipids	Diterpenoids	7	2140.07	770.467	888.398	749.938	719.046	3208.01	3598.55	2991.94	3836.61	4352.49	1888.44	1855.12	1978.27	0.0333981	0.0333981
M649T131	[M+Na]+	15-deoxy-.delta.12,14-prostaglandin j2 biotinamide	0.487224	15.9453	6.94027e-06	649.389	130.612	1.27706			Lipids and lipid-like molecules	Fatty Acyls	Eicosanoids	5	3166.77	2864.59	1837.71	1887.04	2029.08	28213.5	44004.1	42965.1	42398.4	30337.9	13188.7	14799.1	13254.1	0.0663007	0.0663007
M284T124	[M+K]+	15-deoxy-goyazensolide	0.249804	3.71304	4.92352e-05	284.33	123.994	4.61349			Organoheterocyclic compounds	Lactones	Gamma butyrolactones	10	4037.95	9589.52	6003.2	4266.9	4574.06	23062.9	22660.5	25527.7	17315	17150	13421.6	12327.5	14433.5	0.0786372	0.0786372
M340T300	[M+H-NH3]+	1h-indazole-3-carboxamide, n-[(1s)-1-(aminocarbonyl)-2-methylpropyl]-1-(cyclohexylmethyl)-	0.0838774	2.69572	0.00520165	340.196	300.499	9.66323			Organic acids and derivatives	Carboxylic acids and derivatives	Amino acids, peptides, and analogues	9	1524.72	2085.43	1010.18	1692.76	1104.36	3649.36	5067	2476.54	2975.91	5826.57	2565.23	1511.83	1825.01	0.274956	0.274956
M363T206	[M+H]+	1h-indazole-3-carboxamide, n-[(1s)-1-(aminocarbonyl)-2,2-dimethylpropyl]-1-(5-fluoropentyl)-	0.287333	13.6306	5.79575e-06	363.227	205.624	2.43067			Organic acids and derivatives	Carboxylic acids and derivatives	Amino acids, peptides, and analogues	5	781.504	1213.62	946.455	833.306	879.889	9317.2	13496.9	12907.2	11623.3	16102.9	3599.02	3857.7	4187.66	0.0760122	0.0760122
M328T146	[M+H-NH3]+	1h-indazole-3-carboxamide, n-[1-(aminocarbonyl)-2,2-dimethylpropyl]-1-pentyl-	0.752212	6.81762	1.48883e-05	328.186	146.392	2.58641			Organic acids and derivatives	Carboxylic acids and derivatives	Amino acids, peptides, and analogues	10	20473.4	22544.4	8778.81	13779.5	11210.8	86708.5	114062	90373.8	95730.9	136629	26590.3	46867.7	42636.6	0.276422	0.276422
M176T271	[M+H-C6H10]+	1h-indole-3-carboxylic acid, 1-(cyclohexylmethyl)-	0.117019	1.54151	0.0340601	176.091	271.015	2.27219			Organoheterocyclic compounds	Indoles and derivatives	Indolecarboxylic acids and derivatives	10	10016.1	12296.7	12663.7	12472.7	11300.1	18819.2	25249.2	10404	20115.9	15974.1	6787.7	8432.9	8511.56	0.123043	0.123043
M146T258_1	[M+H]+	1h-indole-4-carboxaldehyde	0.368095	0.820498	0.286763	146.059	258.239	3.36967			Organoheterocyclic compounds	Indoles and derivatives	Indoles	10	24417.3	29273.3	19036.8	14013.1	16515.6	14748.3	16564	14068	15759.6	23581.6	11749.1	12949.7	13611.1	0.0739175	0.0739175
M527T533	[M+H]+	1h-indole-4-carboxamide, n-[(1,2-dihydro-4,6-dimethyl-2-oxo-3-pyridinyl)methyl]-3-methyl-1-[(1s)-1-methylpropyl]-6-[6-(1-piperazinyl)-3-pyridinyl]-	0.0413	2.24813	0.00515163	527.302	533.121	4.46903			Organoheterocyclic compounds	Diazinanes	Piperazines	7	2797.3	1264.77	986.67	701.414	1797.95	2981.5	2388.1	3536.05	4300.2	3763.29	2166.13	1777.08	1836.98	0.108723	0.108723
M332T418	[M+H]+	2'-deoxyadenosine 5'-monophosphate	0.580338	0.288943	8.06955e-06	332.075	417.79	0.233927	HMDB0000905	C00360	Nucleosides, nucleotides, and analogues	Purine nucleotides	Purine deoxyribonucleotides	10	29771.1	33624.2	22149	28115	32778	8508.79	8895.16	7723.33	7804	9380.81	13815.9	13965.6	12811.3	0.0463889	0.0463889
M112T457	[M+H-C5H8O3]+	2'-deoxycytidine	0.358043	1.03097	0.785864	112.05	457.163	2.69836		C00881	Nucleosides, nucleotides, and analogues	Pyrimidine nucleosides	Pyrimidine 2'-deoxyribonucleosides	10	20677.1	25060.7	18976	23354.3	20858.3	20596.8	23078.1	18090.6	20098.4	30435.9	17321.9	16974.5	17741.3	0.0221365	0.0221365
M695T428	[2M+H]+	2'-deoxyguanosine 5'-monophosphate	0.848283	1.08001	0.652223	695.133	428.435	0.0242806		C00362	Nucleosides, nucleotides, and analogues	Purine nucleotides	Purine deoxyribonucleotides	10	169247	196382	119278	142124	119889	133229	192006	125049	128234	228164	107202	101573	106061	0.0283554	0.0283554
M552T488	[M-H+2Na]+	2'-deoxyguanosine 5'-triphosphate	0.060217	1.18313	0.215436	551.96	488.205	1.27408	HMDB0001440	C00286	Nucleosides, nucleotides, and analogues	Purine nucleotides	Purine deoxyribonucleotides	10	976.863	886.566	904.252	701.544	664.294	757.658	1213.62	840.425	883.522	1195.27	820.646	781.317	541.1	0.211836	0.211836
M137T300_1	[M+H-C5H8O3]+	2'-deoxyinosine	0.0693862	1.20787	0.209707	137.025	300.499	7.21356		C05512	Nucleosides, nucleotides, and analogues	Purine nucleosides	Purine 2'-deoxyribonucleosides	9	1655.12	1356.71	1070.11	928.025	1099.77	1072.15	1761.69	1593.63	1247.17	1705.16	1052.4	1262.01	925.898	0.157169	0.157169
M329T428	[M+H]+	2',4,4',6'-tetramethoxychalcone	0.706643	4.39717	1.86979e-07	329.157	428.435	0.226483						10	29083.4	32108	22728.4	24789	24512.8	108632	128069	109762	107698	131635	63991.7	63934.3	65785.3	0.0162999	0.0162999
M622T399	[3M+H]+	2-(cyclohexylamino)ethanesulfonic acid	0.11399	2.69398	0.000487212	622.286	399.468	0.163723			Organic nitrogen compounds	Organonitrogen compounds	Cyclohexylamines	10	2507.81	2273.38	1767.99	2189.56	3030.31	5007.24	6547.48	4981.78	6494.22	8674.8	3110.4	3339.03	2606.54	0.12415	0.12415
M138T218_2	[M+H]+	2-amino-1-phenylethanol	0.230295	0.427367	0.00040327	138.09	218.061	0.809993	HMDB0001065	C02735	Organic nitrogen compounds	Organonitrogen compounds	Amines	10	6057.89	6158.68	4632.53	4652.84	4205.63	1537.48	2738.84	1481.58	2220.99	3007.69	3440.97	3652.8	2982.94	0.101934	0.101934
M144T409	[M+H-H2O]+	2-aminoadipic acid	0.661226	5.4021	1.28551e-06	144.064	408.748	0.295039	HMDB0000510	C00956	Organic acids and derivatives	Carboxylic acids and derivatives	Amino acids, peptides, and analogues	8	16384	21054.5	21412.8	17187	8140.35	80572.1	98196.4	88262	80285	107426	34396.6	34333.6	33931	0.00738074	0.00738073
M251T295	[2M+H]+	2-aminoethylphosphonic acid	0.950995	0.28489	3.22625e-05	251.037	295.317	1.65712	HMDB0011747	C03557	Organic acids and derivatives	Organic phosphonic acids and derivatives	Organic phosphonic acids	10	92743	97023.8	68525.1	70567.7	65791.7	20306.3	23882.4	19941.2	20417.3	27885.1	37625.1	38764.7	36832	0.0257427	0.0257427
M117T243	[M+H-H2O]+	2-deoxy-d-ribose	0.649752	16.1067	3.19075e-08	117.054	242.544	0.283924		C01801	Organic oxygen compounds	Organooxygen compounds	Carbonyl compounds	10	5543.17	5294.35	3170.15	2798.44	3139.21	57580.1	70308.8	57047.6	68352	67965.5	28862.1	31840	30407.7	0.0490393	0.0490393
M113T422	[M+H]+	2-furancarboxylic acid	0.313773	1.17058	0.15871	112.999	421.609	4.18887	HMDB0000617	C01546	Organoheterocyclic compounds	Furans	Furoic acid and derivatives	10	23632.6	25543.7	18105.9	18235.3	19148.7	22938.2	25275	20729.1	22863.8	30714	15986	15773.9	17067.2	0.0426143	0.0426143
M504T128	[M+Na]+	2-hexadecanoylthio-1-ethylphosphorylcholine	0.41242	1.98928	0.00456648	504.302	128.054	0.404947			Organic nitrogen compounds	Organonitrogen compounds	Quaternary ammonium salts	8	117343	156066	73079.1	68201.4	80157.5	145449	260895	205896	186711	185441	93400.1	105450	108507	0.0779573	0.0779573
M177T427	[M+H]+	2-Isopropylmalic acid	0.101176	3.20801	7.35396e-05	177.086	426.648	2.23937			Lipids and lipid-like molecules	Fatty Acyls	Fatty acids and conjugates	10	575.1	1715.44	1798.5	1172.83	1235.58	4500.19	4140.56	3277.38	3780.29	5145.43	1882.42	2349.16	1646.15	0.182595	0.182595
M103T354	[M+H]+	2-ketobutyric acid	0.264011	1.10252	0.308157	103.038	353.906	0.427996	HMDB0000005	C00109	Organic acids and derivatives	Keto acids and derivatives	Short-chain keto acids and derivatives	10	13465.6	11254	12688.2	16953.7	16335.5	16380.8	13964.4	16611.5	17433.5	13554.6	15506.9	15821.6	14238.3	0.055181	0.055181
M576T198_1	[M+H-C2H8NO4P]+	2-linoleoyl-1-palmitoyl-sn-glycero-3-phosphoethanolamine	0.921398	0.559064	0.104745	575.502	197.575	0.599844	HMDB0008928		Lipids and lipid-like molecules	Glycerophospholipids	Glycerophosphoethanolamines	10	49617.3	61262.2	159745	130387	153724	79381.4	54256.7	79983.3	83046.6	13464.3	179939	178644	192753	0.0424363	0.0424363
M219T460	[M+H]+	2-phenylpiperidine-2-acetamide	0.370465	1.17032	0.190547	219.133	460.105	0.345497			Organic acids and derivatives	Carboxylic acids and derivatives	Amino acids, peptides, and analogues	10	34271.4	35390	23681.7	28215.6	26430.9	31557.7	35770.2	29163.2	32113.7	44590.1	22523.8	23440.6	23520.2	0.0239079	0.0239079
M525T379	[M+H]+	2-piperidinecarboxylic acid, 1-(3,3-dimethyl-1,2-dioxopentyl)-, (1r)-1-(3-aminophenyl)-3-(3,4-dimethoxyphenyl)propyl ester, (2s)-	0.235137	6.44559	1.57057e-05	525.276	378.623	0.6154						10	1250.67	1585.35	1360.69	2571.11	1600.13	9516.04	10470	9295.34	10111.1	14543.9	3539.66	3373.88	3203.28	0.0498762	0.0498762
M231T200	[M+H-C9H7NO2]+	2(1h)-quinolinone, 7-[3-[4-(2,3-dimethylphenyl)-1-piperazinyl]propoxy]-	0.227573	2.88768	1.41894e-05	231.169	199.854	2.59666			Organoheterocyclic compounds	Diazinanes	Piperazines	10	10090.7	7875.18	6233.05	5958.19	5866.6	20044.7	22064.4	18260.5	18771.3	24884	10952.8	12038.7	10457.5	0.0725371	0.0725371
M210T165	[M+H]+	2,2-bis[hydroxymethyl]-2,2',2''-nitrilotriethanol	0.224642	0.945538	0.763259	210.133	165.259	0.711833			Organic nitrogen compounds	Organonitrogen compounds	Amines	10	5419.38	8361.19	11307.5	9745.76	13108.5	6934.05	11822.6	6329.9	10005.3	10239.4	15116.6	18233.7	16606.3	0.0936274	0.0936274
M137T213	[M+H]+	2,3-diethylpyrazine	0.254957	0.427114	0.000847395	137.106	213.036	0.465742	HMDB0041253		Organoheterocyclic compounds	Diazines	Pyrazines	5	4315.2	6127.98	7867.02	6957.22	7022.77	2766.69	4206.17	2341.47	2517.87	1959.39	1099.34	2084.83	1778.92	0.304897	0.304897
M349T246_3	[M+Na]+	2,3-dinor-8-isoprostaglandin-f2.alpha.	0.407041	22.0092	1.19348e-05	349.19	246.029	1.30804		C14794	Lipids and lipid-like molecules	Fatty Acyls	Eicosanoids	5	1283.88	1223.31	1170.84	928.295	935.829	20755.2	28694.4	18895.3	22071.1	31562.3	8276.51	9278.94	8935.2	0.0576872	0.0576872
M246T65	[M+H-CH4]+	2,4,6-tri-tert-butylaniline	1.35315	0.63247	0.366467	246.242	65.265	1.48494			Benzenoids	Benzene and substituted derivatives	Phenylpropanes	10	216330	274056	201000	250632	895324	160964	178934	420918	178022	223225	222202	230593	220734	0.0236922	0.0236922
M197T226	[M+H]+	2,7-diaminofluorene	0.190631	0.599643	0.0356325	197.128	225.609	1.26144						5	6101.86	5930.32	4113.04	3049.26	3225.85	2400.03	3192.14	2168.16	2141.4	3542.48	4236.71	3119.88	2609.18	0.250566	0.250566
M520T207	[M+H]+	2h-indol-2-one, 3-[(3,5-dibromo-4-hydroxyphenyl)methylene]-1,3-dihydro-5-iodo-	0.716992	24.4648	1.06566e-07	519.816	206.779	0.534516			Organoheterocyclic compounds	Indoles and derivatives	Indolines	6	3086.78	1975.75	4387.27	3596.64	2653.14	70243.6	89237.3	78855.6	80318.9	65432	26306.2	32845.8	26866	0.126422	0.126422
M511T371	[M+Na]+	3'-fucosyllactose	0.155379	0.61248	0.00742718	511.173	370.794	2.62961	HMDB0002094		Organic oxygen compounds	Organooxygen compounds	Carbohydrates and carbohydrate conjugates	9	2599.82	3047.57	2588.55	2200.5	2761.98	1593.87	1171.03	1449.46	1284.4	2585	2792.79	2287.79	2201.79	0.131536	0.131536
M283T149	[M+H]+	3'-o-methylinosine	0.231101	0.534162	0.0231336	283.103	149.342	1.18375						8	7546.42	6603.94	4719.73	4946.43	5225.28	3730.68	3316.82	2343.08	641.52	5480.91	3464.48	4048.98	3252.21	0.114983	0.114983
M314T92	[M+H]+	3',5'-cyclic damp	0.254778	1.33593	0.379031	314.091	92.1	0.943727			Organoheterocyclic compounds	Imidazopyrimidines	Purines and purine derivatives	10	31731.9	59302.6	24404.1	22409.3	19915.3	12943.6	66297.2	35430.8	47431.2	48658.1	28655	30335.7	29661.9	0.0286219	0.0286219
M443T457	[M+H]+	3-[1-[3-(dimethylamino)propyl]-5-methoxy-1h-indol-3-yl]-4-(1h-indol-3-yl)-1h-pyrrole-2,5-dione	0.055497	1.57587	0.00125871	443.198	456.837	0.308135			Organoheterocyclic compounds	Indoles and derivatives	N-alkylindoles	10	2448.84	1899.39	1655.01	1671.74	1636.55	3057.47	3270.62	2538.84	2577.54	3229.29	2347.8	1532.91	2268.72	0.219237	0.219237
M104T69	[M+H]+	3-aminobutanoic acid	0.316946	3.09906	0.0422669	104.07	68.5455	2.08435	HMDB0031654		Organic acids and derivatives	Carboxylic acids and derivatives	Amino acids, peptides, and analogues	7	9920.47	9835.97	7480.51	7702.68	6326.01	5594.94	35372.4	28879.5	13357.2	44680.6	10895.5	12490.6	11950.7	0.0688774	0.0688774
M410T374	[M+H]+	3-azetidinecarboxylic acid, 1-(4-fluorobenzoyl)-3-[[(6-methoxy-2-naphthalenyl)oxy]methyl]-	0.109873	2.89237	3.98164e-05	410.164	373.664	3.76936						7	1857.71	1813.41	1662.39	1373.59	1618.83	4364.76	5926.67	5241.68	3694.21	4854.3	2118.92	1773.84	1742.88	0.111122	0.111122
M577T402	[M+Na]+	3-deacetylsalannin	0.470697	0.563803	0.0316602	577.297	401.549	0.142531			Lipids and lipid-like molecules	Prenol lipids	Triterpenoids	10	34903.3	36409.9	24726.7	18672.5	17698.8	11070.8	14110.8	12537.8	14106.2	22828.2	15735.3	15764.8	15190.9	0.0207639	0.0207639
M160T367	[M+H]+	3-dehydrocarnitine	0.243525	3.74495	3.31182e-07	160.107	366.856	6.60939	HMDB0012154	C02636	Organic acids and derivatives	Keto acids and derivatives	Short-chain keto acids and derivatives	10	4038.92	4785.76	4445	4171.05	3920.17	14558.6	17043.6	15162.7	14792	18438.6	8475.25	9131.55	8618.6	0.0394723	0.0394723
M178T48	[M+H-H2O]+	3-fluoroethcathinone	0.410329	6.16414	0.00377487	178.085	47.733	1.08263			Organic oxygen compounds	Organooxygen compounds	Carbonyl compounds	10	9652.02	8792.39	5792.58	3906.36	5117.92	32304	56208.3	62907.8	37696.7	15910.2	23601	34773.4	32455.1	0.194746	0.194746
M345T429	[M+H]+	3-hydroxy-2',4,4',6'-tetramethoxychalcone	0.318232	0.382109	0.0402029	345.13	428.788	5.85785			Phenylpropanoids and polyketides	Linear 1,3-diarylpropanoids	Cinnamylphenols	5	12202.8	15908.1	1085.67	16635.5	14784.2	4304.66	1928.35	8525.39	4933.48	3470.14	13828.6	3163.87	938.311	1.1528	1.1528
M126T71	[M+H-C2H2O]+	3-hydroxyacetaminophen	0.273592	1.12244	0.743337	126.054	70.6775	1.10963			Benzenoids	Benzene and substituted derivatives	Anilides	7	21103.5	24756.1	13244.3	15286	13115.3	2703.82	31240.6	33026.3	10221.8	21026.6	13420.8	12703.1	14683.8	0.0737196	0.0737196
M150T129	[M+H]+	3-methyladenine	0.268073	4.46208	2.7397e-05	150.076	129.444	2.81913	HMDB0011600	C00913	Organoheterocyclic compounds	Imidazopyrimidines	Purines and purine derivatives	8	4002.73	2552.83	2412.42	5566.22	5372.15	15934.6	18770	15514.5	15487.9	23116.6	6955.22	8387.81	7827.75	0.0934738	0.0934738
M125T71	[M+H]+	3-methylcatechol	0.684006	0.708313	0.150167	125.07	71.021	1.90837		C02923	Benzenoids	Phenols	Benzenediols	6	53155.3	83942.8	75177.3	39123.9	73238.4	16641.4	66860	55251.7	38210.8	52981.3	32691.8	33882.3	39843.2	0.108019	0.108019
M119T170	[M+H-C2H5O2N]+	3-methylhippuric acid	0.49947	1.00611	0.938041	119.034	170.015	5.20303	HMDB0013245		Organic acids and derivatives	Carboxylic acids and derivatives	Amino acids, peptides, and analogues	10	43899.5	45402.5	42067.2	40551	30552	43582.8	38222.3	38113.8	38077.8	45712.1	37153.5	38946.6	36828.5	0.0303031	0.0303031
M214T50	[M+H]+	3-phenylazopyridine-2,6-diamine	0.268944	7.21296	0.00139405	214.085	49.628	0.235613	HMDB0015506	C07429	Organoheterocyclic compounds	Pyridines and derivatives	Aminopyridines and derivatives	8	2543.16	2119.16	1770.28	1659.39	1594.61	8668.26	21787.5	17967.3	10659.3	10786.8	6548.8	7610.57	8509.44	0.129885	0.129885
M152T359	[M+H-CH2O2]+	3,4-dihydroxy-l-phenylalanine	0.101915	1.75486	1.39316e-08	152.069	358.536	5.97043	HMDB0000181	C00355	Organic acids and derivatives	Carboxylic acids and derivatives	Amino acids, peptides, and analogues	10	9195.3	9489.92	9542.57	8835.66	10189.4	16166.9	16461.3	16484.5	17421.3	16387.9	13013.8	13142.6	11415.9	0.0768047	0.0768047
M408T445	[M+Na]+	4''-trans-hydroxycilostazol	0.478005	4.28	2.90241e-05	408.208	445.488	0.503612			Organoheterocyclic compounds	Quinolines and derivatives	Quinolones and derivatives	10	14120.9	12341	13576.9	18327.2	11688.6	59890.3	46152.1	54279.8	61162.6	78348.7	34747.2	34092.3	33466.7	0.0187755	0.0187755
M159T258	[M+H-C2H5N]+	4-(1-piperazinyl)-1h-indole	0.44492	0.626956	0.000915774	159.091	258.239	4.93078			Organoheterocyclic compounds	Diazinanes	Piperazines	10	23090	25575.9	22535.1	17001.3	21035.1	13967.7	12171.8	12164.6	14059.7	16123.2	8550.51	10933.2	11256.7	0.144231	0.144231
M195T277	[M+H]+	4-(methylamino)-4-(3-pyridyl)butyric acid	0.674462	0.660912	0.0348518	195.112	277.029	0.881118			Organic acids and derivatives	Carboxylic acids and derivatives	Amino acids, peptides, and analogues	10	54804.4	57034.1	54264.7	46660.6	47935	24982.7	32063.4	28088.9	26477.2	60686.8	30338.5	34635	28102.4	0.107011	0.107011
M186T223	[M+H]+	4-(phenylamino)phenol	0.330099	4.35698	2.075e-07	186.075	222.744	0.0353851	HMDB0032597		Benzenoids	Benzene and substituted derivatives	Aniline and substituted anilines	5	6945.65	7253.27	5128.42	5611.76	5562.83	25939.5	30963.9	23766.6	26495.5	25730.9	9789.41	16244.7	19043.7	0.315854	0.315854
M478T192	[M+NH4]+	4-[5-[[4-[5-[acetyl(hydroxy)amino]pentylamino]-4-oxobutanoyl]-hydroxyamino]pentylamino]-4-oxobutanoic acid	4.59329	0.903266	0.744457	478.293	191.83	2.15144			Lipids and lipid-like molecules	Fatty Acyls	Fatty amides	10	3.56068e+06	3.5196e+06	4.97542e+06	3.2159e+06	3.30327e+06	1.52579e+06	2.16331e+06	1.45728e+06	5.55771e+06	6.07393e+06	2.13129e+06	5.11588e+06	4.75036e+06	0.407066	0.407066
M95T395	[M+H]+	4-aminopyridine	0.449019	0.286585	0.0504196	95.0596	394.507	6.03947		C13728	Organoheterocyclic compounds	Pyridines and derivatives	Aminopyridines and derivatives	9	46835.6	38462	19210.5	5383.28	15304.5	4929.26	7588.12	3425.06	9463.83	10472.9	13433.8	17362.1	12476.7	0.179485	0.179485
M487T441	[M+Na]+	4-androsten-17.beta.-ol-3-one glucosiduronate	0.249204	3.61551	1.0082e-05	487.252	441.229	3.23711	HMDB0003193	C11134	Lipids and lipid-like molecules	Steroids and steroid derivatives	Steroidal glycosides	10	5478.48	4223.72	4573.83	5080.88	5799.06	16593.5	16807.6	15354.7	19484.7	22711.1	9305.07	9392.13	8462.19	0.0567338	0.0567338
M109T257	[M+H-CO]+	4-anisaldehyde	0.237797	4.82412	5.65636e-06	109.075	257.434	3.5185	HMDB0029686	C10761	Benzenoids	Benzene and substituted derivatives	Benzoyl derivatives	10	3660.77	2985.88	2625.74	1787.06	2196.73	11913.3	15528.7	10261.4	12263.6	13982.4	6385.26	6334.55	5775.82	0.0548517	0.0548517
M193T447	[M+H]+	4-hydroxy-6-methoxycoumarin	0.173188	0.457763	2.70877e-05	193.027	447.163	1.20497			Phenylpropanoids and polyketides	Coumarins and derivatives	Hydroxycoumarins	10	2519.7	2902.41	2965.17	2706.06	3445.79	1385	1412.86	1036.38	1201.14	1620.09	2688.01	2767.87	2479.23	0.0563461	0.0563461
M102T293	[M+H-CH2O2]+	4-hydroxy-l-isoleucine	0.331445	0.650859	8.62469e-05	102.09	293.2	0.468462			Organic acids and derivatives	Carboxylic acids and derivatives	Amino acids, peptides, and analogues	10	12662	10766.1	11834.4	13350.4	12337.6	9275.75	8390.93	7349.13	7425.24	7229.1	8345.72	12253	11661.1	0.195838	0.195838
M225T424	[M+H]+	4-hydroxychalcone	0.236817	3.71058	0.00112419	225.087	424.399	2.01107	HMDB0141386	C14231	Phenylpropanoids and polyketides	Linear 1,3-diarylpropanoids	Chalcones and dihydrochalcones	9	4445.95	3956.63	3534.08	5341.78	5461.01	12602.5	15323	13428.7	16726.9	26295.4	10962.8	9988.56	9995	0.0543504	0.0543504
M424T203	[M+H-2H2O]+	4-imidazolidineheptanoic acid, 3-[(2-cyclohexyl-2-hydroxyethyl)amino]-2,5-dioxo-1-(phenylmethyl)-	0.0663753	1.75537	0.000264152	424.245	203.351	0.791171			Organoheterocyclic compounds	Azolidines	Imidazolidines	8	7236.09	6566.63	5903.36	5320.92	5657.94	9900.03	9992.02	10754.1	13359.2	9857.99	5067.92	4168.85	4659.48	0.0971831	0.0971831
M157T335	[M+H-H2O]+	4-ketopimelic acid	0.327238	1.4875	0.00250145	157.06	335.142	1.81153			Organic acids and derivatives	Keto acids and derivatives	Medium-chain keto acids and derivatives	10	48654.7	48693.6	58080	66475.6	56588	94505.1	86656.5	80822.9	88775.5	63497.5	55691.5	75987.5	70462.2	0.155729	0.155729
M141T377	[M+H-H2O]+	4-methoxycyclohexanecarboxylic acid	0.0967787	2.28572	0.000119956	141.101	376.836	1.29213			Organic acids and derivatives	Carboxylic acids and derivatives	Carboxylic acids	10	3027.09	3211.45	2489.75	3066.17	2586.8	5908.07	7252.13	5510.93	5940.05	8260.36	3528.72	4740.91	3661.54	0.167169	0.167169
M422T429	[M+H]+	4-ohe2-1-n3ade	0.118567	2.46912	1.68044e-05	422.224	428.879	2.13961			Lipids and lipid-like molecules	Steroids and steroid derivatives	Estrane steroids	8	3963.75	3751.08	2812.3	2487.83	2951.07	6424.31	7742.56	7815.67	8461.99	8977.46	5855.28	4156.87	4582.21	0.181665	0.181665
M225T86	[2M+H]+	4,6-dihydroxypyrimidine	0.400392	0.672993	0.131643	225.061	85.8455	0.149433			Organoheterocyclic compounds	Diazines	Pyrimidines and pyrimidine derivatives	9	26078.1	23886.4	17386.5	19524.6	16661.8	2895.36	25262.7	13521.4	12110	15890.6	17562.9	16652.5	18566.1	0.0544038	0.0544038
M144T44	[M+H]+	5-(2-hydroxyethyl)-4-methylthiazole	0.790724	0.658127	0.0178991	144.047	43.925	1.89142	HMDB0032985	C04294	Organoheterocyclic compounds	Azoles	Thiazoles	10	83424.8	94741	64495.8	69616.6	59798	42330.6	60078.3	41742.2	35947.6	64774.8	52496	51840	52500.8	0.00727132	0.00727132
M101T372	[M+H-NH3]+	5-aminovaleric acid	0.376142	3.56686	1.40704e-07	101.07	371.893	2.31922	HMDB0003355	C00431	Organic acids and derivatives	Carboxylic acids and derivatives	Amino acids, peptides, and analogues	10	11750.8	12311.1	10831.2	11362.2	9970.82	36095.4	40969.4	38951.8	38629.4	45904.3	19284.1	21566.6	19699.1	0.0602407	0.0602407
M160T382	[M+H]+	5-aminovaleric acid betaine	0.444066	2.21332	2.9432e-06	160.132	381.761	5.20314			Lipids and lipid-like molecules	Fatty Acyls	Fatty acids and conjugates	10	69089.5	72757.2	62598.1	70852.8	66513.8	136183	172854	150557	136934	160009	89064.8	96256.4	85673.4	0.0598243	0.0598243
M245T163	[M+H]+	5-azacytidine	0.373075	0.948543	0.483025	245.076	162.675	1.54158		C11262	Organic oxygen compounds	Organooxygen compounds	Carbohydrates and carbohydrate conjugates	10	25820.4	21960.9	18978.7	19635.6	19109.7	18928.6	20318.9	18343.4	22441.5	20043.9	15975.8	17636.3	15238.6	0.0754183	0.0754183
M219T409	[M+H]+	5-L-Glutamyl-L-alanine	0.453387	5.06444	2.01269e-06	219.097	409.377	2.37228	HMDB0006248	C03740				10	9280.16	9911.2	7494.64	8160.15	8269.57	39261.2	47103	39823.7	38790	53379.3	17454	17501.9	16768.1	0.0238094	0.0238094
M281T232	[M+Na]+	5-methyluridine	0.0542251	1.85888	0.000541083	281.053	231.841	4.1396						9	3242.33	2984.85	2372.22	2596.81	4159.01	5114.64	5485.24	5062.06	5852.99	7028.59	4306.92	4115.75	3872.76	0.0530917	0.0530917
M132T61	[M+H]+	6-aminocaproic acid	1.0452	0.981499	0.959354	132.101	61.305	3.44055	HMDB0001901	C02378	Lipids and lipid-like molecules	Fatty Acyls	Fatty acids and conjugates	10	201270	206845	144381	250916	167541	26414.5	197347	276575	68517.5	384135	146217	148976	138241	0.0385847	0.0385847
M282T132	[M+H]+	6-methyladenosine	0.799401	4.98888	4.84204e-05	282.119	132.04	1.00535						7	29050.4	29785.9	16086	34372	36279.3	124247	126367	126294	150172	199169	51926.3	73901.3	66063.4	0.174114	0.174114
M494T326	[M+Na]+	6-sialylgalactose	0.0615518	2.06203	0.00249788	494.164	326.451	2.42216			Organic oxygen compounds	Organooxygen compounds	Carbohydrates and carbohydrate conjugates	10	1864.17	2336.59	1318.86	1412.05	1450.72	2662.83	3468.68	3128.43	3206.31	4818.51	1920.23	2430.27	1527.9	0.230911	0.230911
M480T51	[M+NH4]+	7-(3,4-dihydroxyphenyl)-1-(4-hydroxyphenyl)-5-[(2s,3r,4s,5r)-3,4,5-trihydroxyoxan-2-yl]oxyheptan-3-one	0.03802	1.72492	0.0473959	480.233	51.4555	1.65966			Phenylpropanoids and polyketides	Diarylheptanoids	Linear diarylheptanoids	7	1459.65	1809.86	2917.64	3371.1	4131.57	6934.27	3323.25	3235.79	4723.6	5396.9	3662.39	6311.94	6986.32	0.310788	0.310788
M219T156	[M+H]+	7-acetoxy-4-methylcoumarin	0.254489	0.784965	0.0863307	219.056	155.516	0.163888	HMDB0032989	C03837				9	9826.62	9270.61	6418.13	8044.89	9127.07	8551.05	5661.67	8367.38	5554.01	5373.93	7932.86	8202	7471.43	0.0469551	0.0469551
M342T35_2	[M+H]+	7-acetyllycopsamine	0.878484	37.3688	6.87746e-05	342.206	35.017	2.77044						8	8039.97	1136.91	1196.32	728.624	4468.68	169442	106684	105994	121648	78081.5	82053.1	64187.5	68172.6	0.13122	0.13122
M462T124	[M+H]+	7-amino-4-methyl-2h-1-benzopyran-2-one arachidonoyl amide	0.647493	51.401	4.4764e-05	462.29	123.994	1.32689						5	1183.78	1260.89	1157.17	1020.48	1063.93	34180.1	78788.6	55930.6	63054.5	60324.8	33834.7	33080.1	28507	0.090636	0.090636
M166T198_1	[M+H-C5H8O4]+	7-methylguanosine	0.47497	0.530582	0.00026177	166.071	198.309	1.92801		C20674				10	24382	27560.4	18965.5	20685.4	26197.2	10612.9	14825.2	12433.8	11377.9	13247.7	13821.2	13494.2	15733	0.0842729	0.0842729
M423T72	[M+Na]+	7.alpha.-hydroxy-4-cholesten-3-one	0.709719	62.2594	0.000210525	423.324	72.213	3.02548	HMDB0001993	C05455	Lipids and lipid-like molecules	Steroids and steroid derivatives	Cholestane steroids	5	1376.81	1333.73	1005.27	842.071	1280.47	68678.1	93161.6	46432.6	51822.9	103397	26580	25292.2	20399.9	0.135343	0.135343
M392T138	[M+H]+	Abiraterone acetate	0.260024	3.44359	0.0021789	392.257	137.906	2.55286			Lipids and lipid-like molecules	Steroids and steroid derivatives	Steroid esters	5	7622.29	7884.36	7569.1	6724.19	7319.38	41129.6	26437.5	20707.9	19801	19747.8	8952.77	11141.7	7121.16	0.221887	0.221887
M365T458	[M+H]+	Acetamide, 2-[([1,1'-biphenyl]-4-ylsulfonyl)(1-methylethoxy)amino]-n-hydroxy-	0.084323	1.54241	3.65151e-05	365.105	457.99	0.329585			Benzenoids	Benzene and substituted derivatives	Biphenyls and derivatives	10	3476.67	3442.6	3825.73	2928.24	3017.01	5183.39	5295.4	4570.36	5341.94	5352.06	3116.23	3755.67	2705.84	0.165717	0.165717
M139T258_2	[M+H-C2H2O]+	Acetoveratrone	0.249503	1.22027	0.0833017	139.097	258.239	2.33664			Organic oxygen compounds	Organooxygen compounds	Carbonyl compounds	10	15999.3	15678.7	12907.7	13122.8	12209.2	14966.7	18940.6	14709.9	15209.1	21492.5	11091	11992.3	11601.5	0.0390929	0.0390929
M810T425	[M+H]+	Acetyl coenzyme a	0.454006	0.393594	0.00620637	810.132	425.439	0.36232		C00024	Lipids and lipid-like molecules	Fatty Acyls	Fatty acyl thioesters	10	24502.8	31525.8	21338.6	13569.7	16203.7	5594.07	12065.8	6503.42	5607.43	12399.2	10832.3	11532.3	9953.24	0.0734463	0.0734463
M298T335	[M+H]+	Adenosine + c2h5s	0.0642075	2.14744	0.0673549	298.097	335.1	2.21316			Nucleosides, nucleotides, and analogues	5'-deoxyribonucleosides	5'-deoxy-5'-thionucleosides	6	5791.4	5935.9	6633.09	5874.62	8606.32	18240.7	18451.7	4716.39	6690.85	22425.1	3207.32	4778.26	4020.73	0.196306	0.196306
M370T429	[M+Na]+	Adenosine 2'-monophosphate	0.692631	0.878896	0.000984119	370.052	428.592	3.60141		C00946	Organic oxygen compounds	Organooxygen compounds	Carbohydrates and carbohydrate conjugates	10	64506.3	70496.6	62173.2	65067.9	64408.5	55939.5	58748	56122.3	56715.1	59568.7	55393.1	56779.8	54430	0.0212705	0.0212705
M348T429	[M+H]+	Adenosine 3'-monophosphate	4.86996	0.989096	0.904203	348.071	428.91	0.0897042		C01367				10	4.05874e+06	4.48699e+06	3.38045e+06	3.68264e+06	3.44733e+06	3.40715e+06	4.23075e+06	3.37192e+06	3.27165e+06	4.56689e+06	2.84239e+06	3.00829e+06	2.88027e+06	0.0298715	0.0298715
M428T460	[M+H]+	Adenosine 5'-diphosphate	1.29471	0.985081	0.92258	428.037	460.193	1.42989	HMDB0001341	C00008	Nucleosides, nucleotides, and analogues	Purine nucleotides	Purine ribonucleotides	10	342435	355006	244997	263524	241758	240279	335942	220105	229810	399986	210612	201717	209826	0.0237437	0.0237437
M508T488	[M+H]+	Adenosine 5'-triphosphate (atp)	0.402188	1.39188	0.155212	508.002	488.205	0.819031	HMDB0000538	C00002	Nucleosides, nucleotides, and analogues	Purine nucleotides	Purine ribonucleotides	10	79069.4	75273.6	53465.2	52206.7	45515	63124.3	110984	66086.7	59915.9	125149	47637.8	52389	52616.5	0.0552485	0.0552485
M464T493	[M+H]+	Adenylosuccinic acid	0.546627	2.60537	0.000229203	464.081	493.281	0.809859	HMDB0000536	C03794	Nucleosides, nucleotides, and analogues	Purine nucleotides	Purine ribonucleotides	10	58039	51684.7	58660.1	48742.4	45311.1	115316	161308	122731	109731	174662	68456.8	66866.3	72333.5	0.0406269	0.0406269
M560T424	[M+H]+	Adp-ribose	0.255826	0.8998	0.198128	560.078	424.102	1.07676	HMDB0001178	C00301	Nucleosides, nucleotides, and analogues	Purine nucleotides	Purine nucleotide sugars	10	10715.2	11205	8807.17	8147.06	8318.68	8098.23	8291.44	8240.52	8473.65	9360.53	6917.43	9665.55	6558.63	0.220343	0.220343
M505T444	[M+K]+	Agnuside	0.105231	0.626342	0.00686692	505.108	443.932	0.0242115		C09765	Lipids and lipid-like molecules	Prenol lipids	Terpene glycosides	8	1298.45	1221.54	1199.18	1771.92	979.171	786.772	724.308	791.925	882.664	866.932	921.475	1096.77	990.372	0.0880586	0.0880586
M321T261	[2M+H]+	Ala-Ala	0.062467	1.8141	0.00146983	321.201	261.296	0.562358	HMDB0000303	C00398	Organoheterocyclic compounds	Indoles and derivatives	Tryptamines and derivatives	8	3718.99	4278.35	2783.68	4445	3863.73	6617	7174.96	5469.76	6362.46	9006.55	4840.18	4219.95	4399.76	0.0711242	0.0711242
M383T400	[M+H]+	Ala-His-Arg	0.557456	3.6967	0.000289678	383.203	400.162	3.96983			Organic acids and derivatives	Carboxylic acids and derivatives	Amino acids, peptides, and analogues	10	29148.6	37800.8	26169.1	24619.7	22941	126338	131603	67252.5	108821	86035.1	65384.9	62385.5	53111.6	0.10612	0.10612
M218T437	[M+H]+	Ala-Lys	0.147213	2.31117	5.69638e-08	218.149	436.687	1.93176			Organic acids and derivatives	Carboxylic acids and derivatives	Amino acids, peptides, and analogues	10	7582.1	7030.61	6431.48	6607.88	5841.9	15325.9	15986.5	15251.4	14384.6	16462	8868.84	8040.15	13221.2	0.277105	0.277105
M187T336	[M+H]+	Ala-Pro	0.334931	3.34641	2.59144e-06	187.107	335.755	1.51149	HMDB0028695		Organic acids and derivatives	Carboxylic acids and derivatives	Amino acids, peptides, and analogues	10	11465.8	10675.8	10232.3	9307.64	8866.55	29142.4	36093.9	31308.3	32300.3	40309.5	15355.1	15838.2	16755.9	0.0445166	0.0445165
M191T216	[M+H]+	Ala-Thr	0.475475	9.14657	0.00508258	191.117	216.109	2.88482			Organic acids and derivatives	Carboxylic acids and derivatives	Amino acids, peptides, and analogues	5	7296.38	1180.71	6975.83	5955.32	5188.02	69214.1	65489.1	20224.6	21880.1	66456.7	32754.3	33627.4	31853.6	0.0270871	0.0270871
M132T174	[M+H]+	Alanine betaine	0.22331	0.62167	0.0524438	132.1	174.095	5.32481			Organic acids and derivatives	Carboxylic acids and derivatives	Amino acids, peptides, and analogues	9	9317.78	7163.1	3408.56	7554.84	4996.14	3416.39	4864.85	3545.37	3615.13	4725.48	7944.95	3583.67	3399.96	0.516994	0.516994
M370T257_2	[M+H]+	Allocryptopine	0.0629156	1.1935	0.560771	370.175	257.489	3.48391						10	2890.32	4047.71	926.554	870.314	1691.68	2045.78	2085.62	2321.44	3479.79	2511.48	1147.3	1428.96	1125.54	0.137159	0.137159
M269T219	[M+H]+	Allopurinol riboside	0.587417	1.0862	0.336039	269.088	218.566	0.152527						10	74365.3	63147.9	57997.4	65356.1	51406.4	59954.7	64306.2	65507.5	68148.5	81273.3	48120.8	50446.1	49082.1	0.0237409	0.0237409
M291T208	[M+H-H2O]+	Amfonelic acid	0.121051	4.0737	1.10266e-06	291.092	208.056	2.76119			Organoheterocyclic compounds	Diazanaphthalenes	Naphthyridines	5	1073.84	1212.03	812.204	779.45	726.187	3907.8	4038.51	3068.03	3591.44	4148.35	1032.81	1078.23	904.503	0.0896352	0.0896352
M215T248	[M+H]+	Amifostine	0.749536	0.119106	0.00226757	215.045	248.338	1.67408	HMDB0015274	C06819				10	65673	81611	41358.8	31892.5	30834.1	4939.67	5659.09	4876.62	6814.49	7649.67	22503.1	27804	27808.5	0.117587	0.117587
M162T409	[M+H]+	Aminoadipate	0.670587	3.45195	3.25311e-06	162.076	408.74	3.80647			Organic acids and derivatives	Carboxylic acids and derivatives	Amino acids, peptides, and analogues	10	43154.1	52284.1	44333.9	32184.4	24635.6	120939	145714	129612	124585	157776	56676.9	60901.6	58146	0.0366156	0.0366156
M128T229	[M+H]+	Ammeline	0.196447	0.619289	0.00455339	128.081	229.203	3.65736		C08733	Organoheterocyclic compounds	Triazines	Triazinones	8	3866.85	5285.32	3582.25	3778.79	5314.61	3158.42	2256.12	2481.31	3128.71	2493.16	2643.44	2926.06	3315.01	0.113856	0.113856
M523T469	[M+Na]+	Angeloylgomisin h	0.253287	1.11103	0.300312	523.206	468.869	0.0943518			Phenylpropanoids and polyketides	Tannins	Hydrolyzable tannins	10	13514.1	13486.4	11067.1	14420.8	10624.6	11642.4	16704.6	13305.4	12312.1	16156.1	10188.4	9254.33	9395.83	0.0523715	0.0523715
M138T129	[M+H]+	Anthranilic acid	0.304154	5.18417	0.000100568	138.054	128.573	3.85997	HMDB0001123	C00108	Benzenoids	Benzene and substituted derivatives	Benzoic acids and derivatives	7	6237.57	6524.36	2369.86	2420.11	2369.73	20429.8	21769.8	16524.8	16487.2	28065.4	8379.42	8288.2	8443.27	0.00931073	0.00931073
M357T529	[M+H]+	Arachidonyl trifluoromethyl ketone	0.196518	1.74242	0.0197234	357.249	528.676	1.02936		C01397	Organic oxygen compounds	Organooxygen compounds	Carbonyl compounds	10	24070.5	29475.4	19086.9	20345.2	17639.6	28651	42868.6	30569.2	33566.5	57087.1	19592.2	18174.2	19566.7	0.0424595	0.0424595
M356T53	[M+H]+	Arachidoyl ethanolamide	0.659693	0.925529	0.792311	356.352	52.975	3.36442			Organic nitrogen compounds	Organonitrogen compounds	Amines	10	72636.7	81635.1	74868.6	213919	95821.8	91181	110961	132785	104750	59073.8	114671	111737	103966	0.0502275	0.0502275
M246T419	[M+H]+	Arg-Ala	0.452624	1.05327	0.803911	246.155	418.656	1.7583			Organic acids and derivatives	Carboxylic acids and derivatives	Amino acids, peptides, and analogues	10	40852.8	39587.5	33808	45673.1	33889.7	27133.6	32776.2	55384.6	25671.4	63168.6	24261.8	40086.8	39478.2	0.259068	0.259068
M223T523	[M+2H]2+	Arg-Asn-Arg	0.658795	4.58247	0.0124941	223.143	522.931	2.76989			Organic acids and derivatives	Carboxylic acids and derivatives	Amino acids, peptides, and analogues	5	29039	44724.2	43798.4	30229	31239.9	194425	193578	219445	207170	5784.06	72273.5	8764.49	19316.9	1.01736	1.01736
M303T441	[M+H]+	Arg-Gln	0.416805	0.562788	0.00510946	303.177	441.041	0.296005			Organic acids and derivatives	Carboxylic acids and derivatives	Amino acids, peptides, and analogues	10	21238	15700	16442.5	26678	16861.3	12864.7	12127.7	10117	11231	8204.91	12604.8	13351.8	19894.9	0.262416	0.262416
M235T535	[M+2H]2+	Arg-His-Arg	0.0651772	1.59311	0.11104	234.637	535.237	1.72838			Organic acids and derivatives	Carboxylic acids and derivatives	Amino acids, peptides, and analogues	10	9419.56	10347.9	11168.2	3471.1	2846.75	9551.42	9169.16	8543.04	16202.7	15882.5	3918.31	6099.64	4320.96	0.242853	0.242853
M288T366	[M+H]+	Arg-Leu	0.211196	1.9181	0.000461786	288.202	365.962	0.333111			Organic acids and derivatives	Carboxylic acids and derivatives	Amino acids, peptides, and analogues	10	44239.6	43455.6	34259	29404	28980.4	66631.2	72107.3	58446.3	62633.1	86088.9	44856.8	49487.4	49326.6	0.0548812	0.0548812
M322T362	[M+H]+	Arg-phe	0.134416	1.82299	0.000864058	322.186	361.856	1.99111			Organic acids and derivatives	Carboxylic acids and derivatives	Amino acids, peptides, and analogues	10	19511.7	20252.7	16364.5	11059.8	13456.8	27420.1	31794	25423.1	26764.2	35614.4	22162	21266.8	20988.9	0.0285496	0.0285496
M272T327	[M+H]+	Arg-Pro	0.25805	0.56864	0.000783936	272.16	327.105	1.4902			Organic acids and derivatives	Carboxylic acids and derivatives	Amino acids, peptides, and analogues	5	8588.27	8192.93	7096.71	5872.98	5817.08	4350.82	3936.01	4018.12	3660.44	4259.98	4789.94	5483.35	4916.18	0.0729446	0.0729446
M276T427	[M+H]+	Arg-Thr	0.1338	2.13281	5.77914e-06	276.166	426.688	3.02595			Organic acids and derivatives	Carboxylic acids and derivatives	Amino acids, peptides, and analogues	5	8973.71	8961.58	8210.99	12299	8118.59	18273.6	20317.9	19919.6	18822.7	21978	12686.1	12049.1	13403.9	0.0533133	0.0533133
M259T418	[M+2H]2+	Arg-Trp-Arg	0.784877	0.523859	0.00107604	259.139	418.43	2.18771			Organic acids and derivatives	Carboxylic acids and derivatives	Amino acids, peptides, and analogues	10	75294.2	80675.1	57404.4	56668.3	53226.2	28710.3	40545	30870.1	28893.6	40327.8	38471	38712	37603.1	0.0152442	0.0152442
M274T391	[M+H]+	Arg-Val	0.140178	2.57912	0.0325327	274.186	390.894	0.775005			Organic acids and derivatives	Carboxylic acids and derivatives	Amino acids, peptides, and analogues	9	5971.52	5433.27	4889.96	8578.54	5191.35	29408.5	13852.4	10302.2	14620.6	9356.8	6773.65	16814.6	6905.72	0.566609	0.566609
M175T492	[M+H]+	Arginine	0.60485	0.28762	0.0909915	175.142	491.862	0.586155	HMDB0000517	C00062	Organic acids and derivatives	Carboxylic acids and derivatives	Amino acids, peptides, and analogues	5	40895.1	1915.31	42485.9	55927.5	81401	2219.42	4909.03	54000.3	663.917	2238.71	5765.12	667.68	65336	1.50296	1.50296
M346T292	[M+H]+	Asn-Gly-Arg	0.0907985	2.76389	0.000348391	346.175	292.007	2.726			Organic acids and derivatives	Carboxylic acids and derivatives	Amino acids, peptides, and analogues	8	1947.19	2586.2	842.854	1138.5	1753.54	4382.41	4188.43	3693.07	4606.77	5981.98	1832.74	2211.36	1859.12	0.10743	0.10743
M402T126	[M+H]+	Asn-Leu-Arg	0.218388	8.69442	8.04902e-07	402.242	126.017	2.31448			Organic acids and derivatives	Carboxylic acids and derivatives	Amino acids, peptides, and analogues	6	878.248	1478.34	972.537	700.976	770.993	8933.03	9738.71	6893.93	7392.99	8784.01	3676.09	2560.47	4232.55	0.243997	0.243997
M212T127	[M+H-H2O]+	Asn-Pro	0.0451977	2.00019	0.051911	212.102	127.008	0.651858			Organic acids and derivatives	Carboxylic acids and derivatives	Amino acids, peptides, and analogues	6	9219.33	9537.76	6469.66	6496.09	5172.18	13524.1	16055.8	3780.73	17836.5	22599.9	6421.06	5221.22	5988.3	0.103394	0.103394
M358T506	[M+H]+	Asn-Pro-Lys	0.487736	0.254066	0.0001137	358.184	506.045	0.16707			Organic acids and derivatives	Carboxylic acids and derivatives	Amino acids, peptides, and analogues	7	24830.7	25246.1	16247.5	15548.1	21500.4	5559.23	4518.18	6927.3	6677.16	2581.62	8321.69	2334.43	9524.71	0.572518	0.572518
M452T422	[M+H]+	Asn-Tyr-Arg	0.0675537	1.56962	0.0252147	452.25	422.133	1.34414			Organic acids and derivatives	Carboxylic acids and derivatives	Amino acids, peptides, and analogues	7	3496.4	4528.94	2788.82	2879.06	2215.42	5391.82	5532.88	5630.93	2879.51	5535.42	2258.76	3154.29	2214.52	0.20856	0.20856
M290T482	[M+H]+	Asp-Arg	0.543048	4.89592	1.3421e-06	290.145	482.338	0.123634			Organic acids and derivatives	Carboxylic acids and derivatives	Amino acids, peptides, and analogues	10	16896.7	15063.4	12550.5	13628.2	9499.12	73202.4	65683.6	62112.7	54079.5	76071.9	37923.2	29856.8	33882.9	0.119017	0.119017
M419T485	[M+H]+	Asp-Glu-Arg	0.04665	1.74823	0.0067137	419.187	485.395	3.61541			Organic acids and derivatives	Carboxylic acids and derivatives	Amino acids, peptides, and analogues	8	3110.79	1792.81	2005.03	2533.06	1498.48	4025.89	3700.36	3720.05	2750.86	4928.82	2395.16	1999.21	2890.66	0.183931	0.183931
M306T454	[M+H]+	Asp-Gly-Asp	0.654824	0.47015	0.00170731	306.075	454.401	1.0704			Organic acids and derivatives	Carboxylic acids and derivatives	Amino acids, peptides, and analogues	10	38334	44528.9	38056.5	44924.5	45994.6	15639.5	21748.1	12694.8	12672.5	36840.9	20415.5	22489.3	24415	0.0891371	0.0891371
M271T418	[M+H]+	Asp-His	0.517899	0.673331	0.0284603	271.103	417.956	0.734197			Organic acids and derivatives	Carboxylic acids and derivatives	Amino acids, peptides, and analogues	10	31691.1	43143.4	28975.1	28633.7	32168.2	19670	20949.1	34035.3	16926.3	19257.3	27112.1	20347.5	28219.3	0.168923	0.168923
M189T248	[M+2H]2+	Asp-Ser-Arg	0.68021	3.85901	2.0331e-06	189.073	247.98	3.81247			Organic acids and derivatives	Carboxylic acids and derivatives	Amino acids, peptides, and analogues	10	37738.8	44396.7	29715.1	22504.1	26266.4	118994	136963	107573	115056	141252	73749.2	98340.9	74500.6	0.170154	0.170154
M311T376	[2M+H]+	Atrazine-desisopropyl-2-hydroxy	0.455795	0.254549	3.28115e-06	311.145	376.091	3.51426		C06557	Organoheterocyclic compounds	Triazines	1,3,5-triazines	5	18244.5	21246.5	16160.1	16538.5	15520.1	3572.56	5109.25	6185.87	3519.86	3938.9	9175.22	9175.95	9871.03	0.0426813	0.0426813
M387T459	[M+H-C9H12O5]+	Baccatin iii	0.151792	3.89063	5.37028e-06	387.161	458.714	3.443		C11900	Lipids and lipid-like molecules	Prenol lipids	Diterpenoids	10	2370	1820.61	988.241	1537.8	1224.19	5644.52	6691.22	5254.42	6052.69	7252	3076.85	2921.38	4208.61	0.206513	0.206513
M543T364	[M+Na]+	Beclomethasone dipropionate	0.224958	4.56262	0.000402763	543.226	364.126	0.00519524	HMDB0014538	C07813	Lipids and lipid-like molecules	Steroids and steroid derivatives	Pregnane steroids	10	2644.13	3074.3	2304.7	2485.11	2613.2	9737.1	12814.5	9098.14	10337.5	17880.9	7341.25	4975.17	5094.08	0.229699	0.229699
M167T130	[M+H-C2H3NO]+	Bendiocarb	0.419408	1.40176	0.0612201	167.092	130.087	1.15989		C14433				10	113223	101676	60430	66271.3	56238.5	97865.3	106514	102534	103813	146948	59299.4	64592.1	60793.2	0.0443253	0.0443253
M116T289	[M+H-C13H15FN2OS]+	Benthiavalicarb-isopropyl	0.388385	1.66624	0.149702	116.07	288.519	3.34629		C18415				9	45832.4	47875.9	33393.6	41896.3	35027.3	5323.47	92855	69642.4	70994.1	101140	43710.8	47737.5	42364	0.0626826	0.0626826
M304T122	[M]+	Benzalkonium chloride (c12)	0.915773	11.6795	3.57206e-06	304.299	122.058	0.226627			Benzenoids	Benzene and substituted derivatives	Phenylmethylamines	10	11249.9	12779.6	11674.8	10188	11136	96573.2	144523	122369	143834	158764	73928.5	73489.7	70210.8	0.0280052	0.0280052
M170T258	[M+H-C7H8N2O]+	Benzamide, 3-[[(2e)-3-(1h-indol-3-yl)-1-oxo-2-propen-1-yl]amino]-	0.128405	1.04548	0.809692	170.059	257.966	2.30574			Benzenoids	Benzene and substituted derivatives	Benzoic acids and derivatives	6	4808.22	4466.18	2775.43	2354.65	3175.19	2623.32	4407.1	3898.78	2732.28	4717.76	3409.48	2423.82	2792.07	0.173227	0.173227
M410T366	[M+H]+	Benzamide, 4-[(3ar,4r,7s,7as)-1,3,3a,4,7,7a-hexahydro-1,3-dioxo-4,7-methano-2h-isoindol-2-yl]-n-8-quinolinyl-, rel-	0.0476313	1.75991	0.0206643	410.142	366.369	0.189559			Benzenoids	Benzene and substituted derivatives	Benzoic acids and derivatives	7	1896.3	1062.22	1108.91	1124.39	1286.63	1652.61	2301.33	1984.15	2033.05	3430.36	1143.62	1524.89	1606.68	0.173426	0.173426
M582T486	[M+H]+	Benzeneacetic acid, 3-[3-[[[2-chloro-3-(trifluoromethyl)phenyl]methyl](2,2-diphenylethyl)amino]propoxy]-	0.0861193	1.71757	0.020601	582.214	485.969	0.235968		C15631	Benzenoids	Benzene and substituted derivatives	Diphenylmethanes	7	4859.7	3682.7	3137.76	3779.1	3977.83	5361.37	8874.28	5476.6	4693.75	8978.67	4040.44	3770.62	3783.12	0.0394071	0.0394071
M254T338	[M+H]+	Benzeneethanamine, 3,5-dimethoxy-.alpha.-methyl-4-propoxy-	0.44531	6.41024	0.00852015	254.185	337.72	9.44651			Benzenoids	Benzene and substituted derivatives	Phenethylamines	6	9321.42	9495.96	7641.51	7669.69	8175.79	67314	67119.6	1427.06	66334.6	68985.9	3266.51	4617.88	4705.52	0.192226	0.192226
M194T277	[M+H]+	Benzenemethanol, .alpha.-[(1r)-1-(methylamino)butyl]-, (.alpha.s)-rel-	0.164535	7.98393	3.90474e-05	194.164	277.178	8.05309			Organic nitrogen compounds	Organonitrogen compounds	Amines	7	705.003	424.88	638.488	550.545	697.9	4398.84	5460.65	4169.95	3574.49	6482.11	1817.78	1551.96	1834.66	0.0914057	0.0914057
M138T288	[M+H-C2H4]+	Benzocaine	0.122048	2.21656	0.000348973	138.054	288.248	2.81179	HMDB0004992	C07527	Benzenoids	Benzene and substituted derivatives	Benzoic acids and derivatives	10	6425.58	6686.18	5545.28	5703.27	6571.47	12165.6	18415.1	11265.4	12941.5	13774.4	6967.4	10464.6	7182.74	0.238867	0.238867
M123T300	[M+H]+	Benzoic acid	0.515078	0.914572	0.481641	123.043	300.065	4.64029	HMDB0001870	C00180	Benzenoids	Benzene and substituted derivatives	Benzoic acids and derivatives	10	48497.1	48898.5	37059.3	36237.3	31910.3	33902.3	37739.6	30597.1	34121.9	48933.8	25222.6	27956.9	25455.8	0.0578304	0.0578304
M590T528	[M+H]+	Benzoic acid, 3-[[(3-carboxycyclohexyl)amino]carbonyl]-4-[3-[4-(4-phenoxybutoxy)phenyl]propoxy]-	0.0718639	1.01929	0.836335	590.263	527.614	4.14855			Organic acids and derivatives	Carboxylic acids and derivatives	Amino acids, peptides, and analogues	9	1058.32	961.421	753.798	745.365	869.353	954.644	982.131	816.891	730.037	989.224	671.042	655.946	726.32	0.0541322	0.0541322
M215T368	[M+H-C7H7NO2]+	Benzoic acid, 4-[[(5,6,7,8-tetrahydro-5,5,8,8-tetramethyl-2-naphthalenyl)carbonyl]amino]-	0.0982493	1.62323	0.046209	215.138	368.43	2.02955		C15619	Benzenoids	Benzene and substituted derivatives	Anilides	5	15147.6	15091.7	21452	20500.8	1521.97	22816.7	28310	19210.5	22781.3	26536.7	8116.02	11272.5	9710.15	0.162715	0.162715
M120T137	[M+H]+	Benzotriazole	0.117618	1.18466	0.612174	120.055	137.271	0.398487						10	11453.9	9379.6	3477.8	3760.56	3305.03	7074.51	6520.02	5829.67	5038.28	12708.4	3379.83	8988.99	2838.45	0.671819	0.671819
M91T257	[M+H-H2O]+	Benzyl alcohol	0.214414	0.859463	0.184579	91.0534	256.71	3.1747	HMDB0003119	C00556	Benzenoids	Benzene and substituted derivatives	Benzyl alcohols	10	7101.39	8154.2	6139.29	4961.92	6401.1	5246.45	5768.21	4997.68	5205.62	6936.24	4735.54	5098.35	4340.93	0.0801748	0.0801748
M91T300	[M+H-NH3]+	Benzylamine	0.234629	0.946902	0.70083	91.0534	300.065	4.02445	HMDB0033871	C15562	Benzenoids	Benzene and substituted derivatives	Phenylmethylamines	10	11808	11638	8500.13	7736.97	6974.8	6892.39	10215.1	8013.68	8227.15	10832.1	6259.08	7335.4	6760.77	0.0793757	0.0793757
M90T343_2	[M+H]+	Beta-alanine	0.59938	2.66317	2.42298e-08	90.0547	343.454	2.80396	HMDB0000056	C00099	Organic acids and derivatives	Carboxylic acids and derivatives	Amino acids, peptides, and analogues	10	65955.5	66477.6	65324.9	56981.7	58911.3	166778	170369	153757	163334	181068	92967.2	99963.4	92967.8	0.0423831	0.0423831
M118T272	[M+H]+	Betaine	14.6344	1.05204	0.226801	118.086	271.54	0.434711	HMDB0000043	C00719	Organic acids and derivatives	Carboxylic acids and derivatives	Amino acids, peptides, and analogues	10	3.45851e+07	4.06462e+07	3.6168e+07	3.2128e+07	3.65376e+07	3.84466e+07	3.69662e+07	3.74986e+07	3.77662e+07	3.87582e+07	2.99976e+07	3.31959e+07	3.20222e+07	0.0509755	0.0509755
M485T437	[M+H]+	Betamethasone 9,11-epoxide 17,21-dipropionate	0.111417	2.43068	0.00171967	485.246	436.548	1.44285			Lipids and lipid-like molecules	Steroids and steroid derivatives	Steroid esters	6	4783.5	3755.56	1961.57	3127.38	2999.01	5753.02	10347.2	6101.53	8685.88	9527.24	4930.92	3472.2	3914.2	0.18218	0.18218
M443T33_3	[M+H]+	Betulin	0.416375	0.365853	0.000608316	443.387	33.113	1.26368		C08618	Lipids and lipid-like molecules	Prenol lipids	Triterpenoids	6	22020.9	17155.7	15660.3	13663	12199.8	6917	3521.11	4687.73	8058.93	6339.48	4756.97	6149.46	5484.59	0.127474	0.127474
M270T264	[M+H]+	Bifemelane	0.109053	3.62304	0.00325277	270.193	264.217	3.85576			Benzenoids	Benzene and substituted derivatives	Diphenylmethanes	8	846.684	1790.92	774.695	2592.45	935.538	6115.58	7118.84	3223.22	3072.36	5614.9	1417.23	3213.87	2374.09	0.384982	0.384982
M391T31	[M+H]+	Bis(2-ethylhexyl) phthalate	0.532264	0.968377	0.876739	391.283	31.193	4.56246		C03690	Benzenoids	Benzene and substituted derivatives	Benzoic acids and derivatives	9	78340.4	43494.6	41494.1	44634.8	51173.6	62181.5	32600.6	54374.2	69491.3	32295.3	43202.9	50639.1	38424.2	0.139615	0.139615
M363T223	[M+Na]+	Bisphenol a diglycidyl ether	0.257845	13.6037	1.51349e-05	363.143	222.762	0.50222	HMDB0032737	C14348	Benzenoids	Benzene and substituted derivatives	Diphenylmethanes	5	985.137	812.217	674.033	646.852	755.169	9711.21	9909.44	8311.77	10213.7	14546.5	2973.7	4072.63	2605.22	0.237291	0.237291
M472T210	[M+H-H2O]+	Borrelidin	0.548212	55.0345	0.000584852	472.302	209.921	3.50273		C15687				5	875.274	787.738	661.918	781.727	665.635	22483.5	52053.8	32954.7	35690.3	64423.7	12027.6	13740.1	12837.3	0.0665729	0.0665729
M357T248	[M+Na]+	Byakangelicin	0.160601	2.4938	0.000172118	357.094	247.668	9.77482		C09141	Phenylpropanoids and polyketides	Coumarins and derivatives	Furanocoumarins	10	6521.16	6932.13	7106.92	4168.63	6361.7	11421.6	16762.8	18909.5	16664.9	13775	10186.7	11230.2	12815.3	0.115994	0.115994
M288T39	[M+H]+	C17-sphinganine	0.999251	0.650308	0.236477	288.289	39.044	4.25901			Organic nitrogen compounds	Organonitrogen compounds	Amines	10	280981	267128	107193	94308.7	90885.6	76829.5	92414.2	123907	92303.6	161127	190989	165498	162800	0.0898603	0.0898603
M474T128_1	[M+Na]+	Cabergoline	0.438071	12.1135	1.26326e-07	474.288	128.497	2.07077	HMDB0014393	C08187	Alkaloids and derivatives	Ergoline and derivatives	Lysergic acids and derivatives	5	2754.93	3099.68	2228.34	2500.27	2134.6	29098.1	36573.2	26759.9	30528.7	31097.1	13967.8	13999.2	12364.2	0.0695512	0.0695512
M488T145	[M+H-2H2O]+	Calcimycin	0.42044	20.8861	0.00399005	488.268	144.586	0.652373		C11309				5	1586.99	1850.92	1297.54	1236.54	886.463	54603.8	22806.6	18983.3	29638.5	17214.4	10984.2	10136.9	12420.6	0.103251	0.103251
M424T468	[M+Na]+	Calpain inhibitor ii	0.245548	5.9133	0.000296653	424.201	468.432	1.45314			Organic acids and derivatives	Carboxylic acids and derivatives	Amino acids, peptides, and analogues	9	3927.57	1903.99	1674.88	1072.09	2556.52	19103	13223.5	8958.4	10613.4	13946.6	10872.6	6434.11	4692.81	0.434528	0.434528
M116T62	[M+H-C4H6SO]+	Captopril	0.512159	1.10194	0.676543	116.07	62.151	2.12814		C06867	Organic acids and derivatives	Carboxylic acids and derivatives	Amino acids, peptides, and analogues	10	68669.1	75800	51630.8	45774.3	41481.6	28005.6	78420.3	66509.6	46030.9	93275.4	56692.2	42857.1	39060.1	0.200853	0.200853
M177T420	[M+H]+	Carbamoylaspartate	0.668857	0.472155	0.000782782	177.032	419.549	1.93384	HMDB0000828	C00438	Organic acids and derivatives	Carboxylic acids and derivatives	Amino acids, peptides, and analogues	10	36076.9	45144	40405.6	50636	55122.8	16938	29884.9	19060	14122.2	27355.9	42765.3	42048.7	38534.5	0.0550715	0.0550715
M301T368	[M+H]+	Carboxytolbutamide	0.144267	2.90592	5.02839e-06	301.082	368.115	5.24403	HMDB0041849		Benzenoids	Benzene and substituted derivatives	Benzenesulfonamides	5	3476.44	4109.76	3056.54	2859.83	2300.84	8212.44	9181.98	10838.9	9373.56	8316.66	1552.83	1753.32	9023.39	1.03567	1.03567
M162T354	[M+H]+	Carnitine	3.67325	1.06831	0.651405	162.112	353.703	0.0787193	HMDB0000062	C00318	Organic nitrogen compounds	Organonitrogen compounds	Quaternary ammonium salts	10	2.26583e+06	2.00064e+06	2.62048e+06	3.44762e+06	3.28072e+06	3.69383e+06	2.2657e+06	3.13682e+06	3.18026e+06	2268743	3.50516e+06	3.41445e+06	3.08067e+06	0.0670607	0.0670607
M324T457_2	[M+H-C2H6O3NP]+	Cdp-ethanolamine	0.803098	1.09845	0.524716	324.06	457.235	1.45338	HMDB0001564	C00570	Nucleosides, nucleotides, and analogues	Pyrimidine nucleotides	Pyrimidine ribonucleotides	10	129810	149609	103315	131915	116675	125592	153000	103396	113463	198028	99991	100624	97286.3	0.0178531	0.0178531
M689T479	[M+Na]+	Cellotetraose	0.0982808	0.9737	0.903191	689.208	478.685	4.02505		C02013	Organic oxygen compounds	Organooxygen compounds	Carbohydrates and carbohydrate conjugates	9	1636.42	2557.34	2957.61	1220.03	1765.01	1553.85	2542.97	1345.26	1676.81	2750.95	1125.52	1645.89	1776.99	0.227271	0.227271
M467T126	[M+H]+	Cephaeline	0.183357	1.34595	0.29835	467.275	126.452	8.86014		C09390				8	20646.3	20520.7	7938.6	8834.44	16070.9	32354.1	18353.4	14789.2	23102.4	11016.2	14414.7	3331.19	14482.8	0.597494	0.597494
M316T207	[M+H]+	Cephalotaxine	0.113404	0.684008	0.0813719	316.136	207.185	2.01123		C10580				5	1862.19	2518.88	1071.2	1844.3	1403.66	1045.52	1558.13	881.755	1040.4	1425.22	1581.98	1680.13	2114.52	0.158135	0.158135
M529T422	[M+H]+	Chaetoglobosin c	0.0702035	1.43065	0.107016	529.27	422.183	0.67215			Alkaloids and derivatives	Cytochalasans	Chaetoglobosins	7	3000.37	2455.74	1840.61	1811.1	2276.69	3301.37	2011.08	4093.52	2311.26	4570.09	3191.86	3353.33	2303.48	0.19166	0.19166
M490T34	[M+H-NH3+2i]+	Chlorhexidine	0.360405	0.833292	0.408926	490.17	34.21	1.35466	HMDB0015016	C06902	Benzenoids	Benzene and substituted derivatives	Halobenzenes	8	14165.8	13527.4	24495.5	22959.8	19976.8	19628.8	6887.95	13919.9	23945.9	14884.5	136041	151877	134854	0.0674411	0.0674411
M426T226	[M+NH4]+	Cholic acid	0.582514	22.8036	0.0004504	426.321	226.385	0.886535	HMDB0000619	C00695	Lipids and lipid-like molecules	Steroids and steroid derivatives	Bile acids, alcohols and derivatives	10	3276.47	2771.14	1831.32	1519.51	1407.56	28708.4	60207.8	39726	42424.3	75349.7	17085.6	18007.2	16590.4	0.0417364	0.0417364
M301T38	[M+H]+	Chrysoeriol	0.303101	9.79661	0.0363684	301.07	38.152	0.464231	HMDB0030667	C04293	Phenylpropanoids and polyketides	Flavonoids	O-methylated flavonoids	8	2084.65	1372.56	725.476	2688.14	2324.37	8605.97	18774.9	10513.2	9475.01	42712.8	11507.7	12598.9	12575.3	0.0509727	0.0509727
M657T83	[M+Na]+	Cimicifugoside h 2	0.342593	15.1539	0.149543	657.366	82.827	6.04739			Lipids and lipid-like molecules	Steroids and steroid derivatives	Cycloartanols and derivatives	7	1516.73	3046.94	1156.5	996.968	1039.09	78456.2	7807.78	13043.9	8520.98	9707.88	9409.17	9698.44	8914.82	0.0424224	0.0424224
M131T257	[M+H-C2H6O]+	Cinnamic acid ethyl ester	0.371289	0.876346	0.362978	131.048	256.709	3.11982		C06359	Phenylpropanoids and polyketides	Cinnamic acids and derivatives	Cinnamic acid esters	10	27413.1	26811.8	19403.8	14788.8	18440.8	17457.1	18680.1	16090.7	18279.7	23137.3	14875.4	14938.2	15164.1	0.0101292	0.0101292
M466T471	[M+H]+	Cisapride	0.387493	6.74921	2.53952e-05	466.214	470.586	1.48923		C06910	Benzenoids	Phenol ethers	Aminophenyl ethers	10	4415.52	3153.77	5144.47	3809.02	4525.93	24717.9	27740	24390.4	25903.6	39310.3	8718.64	9445.31	9239.08	0.0409975	0.0409975
M401T421	[M+Na]+	Cnicin	0.0637929	2.33684	0.000763556	401.178	421.469	3.75329		C09362	Lipids and lipid-like molecules	Prenol lipids	Terpene lactones	10	1310.98	1477.89	1311.3	1262.84	1825.43	3234.35	4232.38	2486.57	2749.01	4095.92	5256.18	3372.63	2383.53	0.397559	0.397559
M458T462	[M+H-H2O]+	Codeine-6-.beta.-d-glucuronide	0.09346	2.35661	0.0187131	458.198	462.072	0.334331	HMDB0060464	C16577				10	2311.15	1292.29	2567.57	2315.15	1513.69	2784.62	4167.58	7450.73	3126.61	6036.19	2250.71	3307.62	4400.38	0.323803	0.323803
M655T400	[M+H]+	Coproporphyrin i	0.247064	0.465126	0.00025399	655.274	400.357	2.70077	HMDB0000643	C05769	Organoheterocyclic compounds	Tetrapyrroles and derivatives	Porphyrins	8	7582.22	6050.95	5202.59	6062.08	4980.63	3315.73	2667.65	2188.45	2395.32	3330.1	3608.94	3433.48	3217.59	0.0573161	0.0573161
M347T138	[M+H]+	Corticosterone	0.424583	44.1065	0.000158543	347.211	137.906	3.32377	HMDB0001547	C02140	Lipids and lipid-like molecules	Steroids and steroid derivatives	Hydroxysteroids	5	611.344	683.63	570.021	524.035	510.889	14814.1	37170.7	20816.3	26925.4	28178.8	11885.2	9389.67	8841.9	0.161591	0.161591
M581T442	[M+Na]+	Cucurbitacin b	0.110934	3.74565	0.000161202	581.302	442.459	4.68048		C08794	Lipids and lipid-like molecules	Steroids and steroid derivatives	Cucurbitacins	5	970.687	936.317	770.63	899.348	926.644	2208.94	3743.44	4423.68	3005.59	3487.36	1650.48	1322.28	1473.39	0.110839	0.110839
M499T391	[M+H-H2O]+	Cucurbitacin d	0.362212	5.02228	4.06518e-06	499.296	390.931	0.77704		C08796	Lipids and lipid-like molecules	Steroids and steroid derivatives	Cucurbitacins	10	6296.3	6160.64	5522.76	4521.23	5760.93	27596.3	28825.2	24841.3	24770.6	35905.6	12870.7	11929.9	13148.7	0.050492	0.050492
M263T204	[M+Na]+	Cyanazine	0.569851	1.30521	0.110894	263.096	204.223	0.465713		C14299	Organoheterocyclic compounds	Triazines	Aminotriazines	10	102617	108128	71817.8	71686.3	79095.7	148873	89744.8	85693.7	135651	105642	72115.4	77203.8	71992.1	0.0403149	0.0403149
M485T480	[M+H-2H2O]+	Cyasterone	0.29305	1.33832	0.0689104	485.271	479.565	0.492893		C08816	Lipids and lipid-like molecules	Prenol lipids	Triterpenoids	10	31471.7	31242.4	22197.4	20163.2	26750.4	31124	31342.1	34626.3	30094.7	49236.8	20701.8	17679.3	24353.7	0.159823	0.159823
M542T435	[M+H]+	Cyclic adenosine diphosphate ribose	0.476526	1.12483	0.434446	542.068	435.015	1.11366		C13050	Organic oxygen compounds	Organooxygen compounds	Carbohydrates and carbohydrate conjugates	10	63086.6	73237.9	41805.5	43936	41369.9	52729.7	64029.3	52086.9	52176.1	75298.9	41956.3	38272.4	39009	0.0490449	0.0490449
M499T300_1	[M+H-H2O]+	Cynarin	0.0764564	3.02968	9.15799e-06	499.107	299.991	3.6986	HMDB0030093	C10445	Organic oxygen compounds	Organooxygen compounds	Alcohols and polyols	5	1187.71	742.864	624.683	736.34	684.523	2816.9	2100.45	2305.37	2241.81	2581.83	2402.81	2224.95	1678.66	0.179517	0.179517
M392T162	[M+H]+	Cys-Asn-Arg	0.0563963	2.26073	0.00122562	392.166	161.925	6.88646			Organic acids and derivatives	Carboxylic acids and derivatives	Amino acids, peptides, and analogues	8	948.018	954.617	817.712	1255.83	781.218	1438.64	2511.98	1867.68	2194.78	2742.09	2183.02	1413.56	794.784	0.475123	0.475123
M487T240	[2M+H]+	Cytarabine	0.260637	4.88319	4.89004e-07	487.172	240.22	8.00941	HMDB0015122	C02961				9	4340.38	2367.68	3310.23	3137.11	2361.45	12757.2	14494	15967.4	15354.6	17198.5	5763.47	7812.76	6282.86	0.160938	0.160938
M244T241	[M+H]+	Cytidine	0.534327	6.69549	5.12958e-06	244.092	241.137	1.58625		C00475				9	9290.03	9858.72	7055.78	7710.15	6198.98	42601.2	49094.5	51582.9	57822.3	67479.7	19626.1	20440.7	19433.2	0.0269618	0.0269618
M647T457	[2M+H]+	Cytidine 3'-monophosphate	0.043828	1.56319	0.103671	647.108	457.163	3.28966		C05822				10	1223.85	1507.7	846.587	1580.03	1110.3	1682.5	1995.44	1237.24	1565.87	3317.76	916.768	1194.68	1028.27	0.133633	0.133633
M404T483	[M+H]+	Cytidine 5'-diphosphate	0.302655	0.906057	0.525027	404.025	482.965	1.8062	HMDB0001546	C00112	Nucleosides, nucleotides, and analogues	Pyrimidine nucleotides	Pyrimidine ribonucleotides	10	16855.1	16944.6	11960.1	13396.9	11521.7	11370.2	14426.7	10583.9	9315.34	18342.5	9315.33	9126.95	8647.36	0.0381407	0.0381407
M112T241	[M+H-C5H9O7P]+	Cytidine 5'-monophosphate	0.796325	10.3379	3.4761e-07	112.05	241.487	1.83856	HMDB0000095	C00055	Nucleosides, nucleotides, and analogues	Pyrimidine nucleotides	Pyrimidine ribonucleotides	10	11325.1	11819.5	9257.86	9520.58	8259.33	85687.9	105032	96139.7	110158	121765	33733.5	38100.1	35310	0.061914	0.061914
M484T500	[M+H]+	Cytidine 5'-triphosphate	0.0637605	1.71103	0.0255727	483.991	500.286	3.22813	HMDB0000082	C00063	Organic oxygen compounds	Organooxygen compounds	Carbohydrates and carbohydrate conjugates	10	3023.37	2716.62	2021.39	2502.29	1913.14	3408.27	5090.97	3090.84	3185.32	6059.49	2318.07	2225	2394.47	0.0367024	0.0367024
M442T426	[M+H-2H2O]+	Cytochalasin a	0.914061	9.14764	6.64099e-07	442.24	426.404	0.859322		C19953	Alkaloids and derivatives	Cytochalasans	Cytochalasins	9	18800.8	14753.6	15959.1	14904.8	13541.8	132498	128659	132112	142225	177657	52074.3	52619.3	55721.8	0.0367955	0.0367955
M426T392	[M+H-3H2O]+	Cytochalasin b	0.154941	1.28204	0.0147117	426.245	392.441	0.450525		C19954	Alkaloids and derivatives	Cytochalasans	Cytochalasins	10	5366.34	6073.88	6599.67	5625.77	5460.1	6352.91	7229.9	6801.4	7847.76	9108.45	4710.35	4592.14	4943.8	0.0376831	0.0376831
M135T243	[M+H-H2O]+	D-arabitol	0.836708	13.8351	9.23122e-10	135.064	242.61	0.332869	HMDB0000568	C01904	Organic oxygen compounds	Organooxygen compounds	Carbohydrates and carbohydrate conjugates	10	9401.17	13834.6	6248.3	4549.7	5775.7	108171	103410	106350	117441	115395	48157.8	54774.3	52824.9	0.0654869	0.0654869
M133T375	[M+H]+	D-asparagine	0.460505	2.1678	0.00029756	133.06	375.47	0.956641	HMDB0033780	C01905	Organic acids and derivatives	Carboxylic acids and derivatives	Amino acids, peptides, and analogues	10	92325.1	106277	81816.3	63271.5	74900.2	155431	182961	158871	175148	235008	98939.4	100737	100759	0.0104278	0.0104278
M260T418	[M+H]+	D-glucosamine 6-phosphate	0.915225	0.256079	0.000117594	260.053	417.976	1.98453		C00352	Organic oxygen compounds	Organooxygen compounds	Carbohydrates and carbohydrate conjugates	10	80597.1	99769.1	59420.3	64579.2	62873.8	12164.5	24847.4	21027.4	15201	20802.1	34824.4	33940.6	33351.1	0.0217852	0.0217852
M261T473	[M+H]+	D-mannose-6-phosphate	0.190877	1.03539	0.854951	261.036	473.151	0.289114	HMDB0001078	C00275	Organic oxygen compounds	Organooxygen compounds	Carbohydrates and carbohydrate conjugates	9	7303.71	7422.97	6503.6	6134.98	5947.2	5455.27	8981.07	5123.18	4370.21	10561.5	6432.92	6239.25	4271.27	0.211772	0.211772
M116T228	[M+H-NH3]+	D-ornithine	0.150325	0.785006	0.500929	116.052	227.788	1.20784	HMDB0003374	C00515	Organic acids and derivatives	Carboxylic acids and derivatives	Amino acids, peptides, and analogues	8	4181.3	4299.98	3101.45	3217.54	2864.47	855.316	5154.46	1299.71	1104.36	5453.1	1796.72	2013.53	1694.26	0.088843	0.088843
M195T127	[M+H]+	D-pinitol	0.195109	1.29506	0.160831	195.075	126.604	4.16366	HMDB0034219	C03844	Organic oxygen compounds	Organooxygen compounds	Alcohols and polyols	10	14034.8	14704.9	10144.2	9757.65	8904.51	12235.5	14758.2	11964	13547.7	22020.5	9257.79	9743.17	9847.64	0.0327318	0.0327318
M205T258	[M+H]+	D-tryptophan	1.01974	0.788955	0.268357	205.096	258.239	4.89782	HMDB0013609	C00806	Organoheterocyclic compounds	Indoles and derivatives	Indolyl carboxylic acids and derivatives	10	198421	227784	132407	110874	121453	111593	126580	87360.7	115581	182901	86163.6	95258.9	87861.6	0.0538775	0.0538775
M255T35_1	[M+H-C6H10O5]+	Daidzin	0.224486	0.939417	0.784333	255.063	35.044	9.19844	HMDB0130491	C10216	Phenylpropanoids and polyketides	Isoflavonoids	Isoflavonoid O-glycosides	10	10200.7	13996.8	8327.54	8169.27	9467.69	6891.32	16769.5	7810.23	8748	6904.02	6011.97	7722.02	7534.54	0.132291	0.132291
M358T301	[M+H]+	Danofloxacin	0.106395	2.14589	1.1609e-06	358.137	300.865	0.502952			Organoheterocyclic compounds	Quinolines and derivatives	Quinoline carboxylic acids	10	5784.58	5622.62	5113.72	5055.24	4309.43	10103.2	10844.8	10637.7	11969.9	11992	5738.8	6614.26	5788.34	0.0813225	0.0813225
M661T407	[M+Na]+	Decahydrogambogic acid	0.229403	5.69467	2.10052e-07	661.351	406.766	0.833217			Organoheterocyclic compounds	Benzopyrans	1-benzopyrans	10	2755.7	2349.59	1962.29	1500.31	1169.7	11334.1	12569.1	10907.8	11118.1	9523.24	4254.5	5709.85	4328.38	0.172064	0.172064
M355T420	[M+H-CH4]+	Decamethylcyclopentasiloxane	0.387524	0.382178	2.90817e-05	355.091	420.079	2.26226			Organometallic compounds	Organometalloid compounds	Organosilicon compounds	10	11090.9	13295.8	13920.1	14524.9	17101.6	5172.05	6226.23	4816.15	4587.74	5924.83	11268.2	10061.5	11822.3	0.0814693	0.0814693
M422T248	[M+H-C7H5NO]+	Defluoroatorvastatin	0.278441	7.38632	0.00606399	422.25	247.592	0.11739			Organoheterocyclic compounds	Pyrroles	Substituted pyrroles	5	2369.52	2522.23	1929.8	1850.39	1723.06	10202.5	19134.1	8621.71	11094.9	27727.6	8644.86	10589.9	8230.43	0.137602	0.137602
M372T412	[M+H]+	Demecolcine	0.668446	6.77838	0.00709919	372.201	412.102	1.71887		C11250				9	19263.2	19816.9	14842.6	17398.8	15374.1	135464	171235	137332	134231	9393.92	60896.4	53309.2	54808.3	0.0713244	0.0713244
M136T95	[M+H-C5H8O3]+	Deoxyadenosine	3.09229	0.795425	0.154061	136.061	95.068	3.4683	HMDB0000101	C00559	Nucleosides, nucleotides, and analogues	Purine nucleosides	Purine 2'-deoxyribonucleosides	10	1.74288e+06	1.85284e+06	1.24456e+06	1.07092e+06	1047370	923305	1.17694e+06	1.28511e+06	1.03886e+06	1.11082e+06	1.17274e+06	1.14822e+06	1.13589e+06	0.016281	0.016281
M228T207	[M+H]+	Deoxycytidine	0.0290706	1.6887	0.0662816	228.098	207.357	1.15697	HMDB0000014	C00881	Nucleosides, nucleotides, and analogues	Pyrimidine nucleosides	Pyrimidine 2'-deoxyribonucleosides	8	1915.78	1670.17	1342.07	1828.26	926.05	1852.74	1403.65	3415.3	3871.81	2429.61	1765.33	1567.18	1505.35	0.0842186	0.0842186
M197T295	[M+H-H2O]+	Dethiobiotin	0.0694481	2.15258	2.56986e-06	197.128	295.337	2.60386	HMDB0003581	C01909	Lipids and lipid-like molecules	Fatty Acyls	Fatty acids and conjugates	10	2698.79	3034.73	2140.28	3199.16	2738.06	6065.11	6190.76	5242.52	5804.46	6426.39	3106.05	3912.36	3217.86	0.128027	0.128027
M87T127	[M+H]+	Diacetyl	0.397868	3.34102	0.000132147	87.0432	127.207	8.45279	HMDB0003407	C00741	Organic oxygen compounds	Organooxygen compounds	Carbonyl compounds	10	18863.7	20132.9	13150.6	11628.6	11273.7	43796.5	52230.9	42380.4	44330.6	68003.1	26731.1	27707.4	27020.7	0.0184668	0.0184668
M757T448	[M+H]+	Diadenosine triphosphate	0.148525	0.968265	0.781914	757.087	447.768	0.86414		C06197				10	4740.55	3822.74	3324.3	3034.41	3115.56	3250.45	3689.14	3188.32	2973.92	4363.32	2561.06	3050.47	2918.25	0.0890441	0.0890441
M515T32	[M+H]+	Didodecyl 3,3'-thiodipropionate	2.71327	0.601033	0.227605	515.413	31.585	2.07957	HMDB0040172		Organic acids and derivatives	Carboxylic acids and derivatives	Dicarboxylic acids and derivatives	10	414835	429755	1.51481e+06	1.40395e+06	1.40936e+06	1.19522e+06	374064	825845	644790	69046.4	1.18246e+06	1.64326e+06	1.38749e+06	0.164384	0.164384
M612T487	[M+H]+	Dihydroergocristine	0.106569	1.72627	0.00178769	612.309	487.089	3.825			Alkaloids and derivatives	Ergoline and derivatives	Lysergic acids and derivatives	10	8195.2	8019.62	7078.86	6745.44	4982.87	9914.28	11741.2	11439.8	11724	15638	7382.98	6705.96	7549.01	0.0619174	0.0619174
M584T492	[M+H]+	Dihydroergotamine	0.075797	2.80197	0.000555691	584.301	492.264	5.40138		C07798	Alkaloids and derivatives	Ergoline and derivatives	Lysergic acids and derivatives	6	1369.82	1250.49	1019.51	928.391	758.728	2286.93	2947.28	2540.2	4202.86	2948.69	920.46	1365.05	1530.93	0.248133	0.248133
M309T85	[2M+H]+	Dimefox	0.849657	7.17492	0.0102733	309.137	84.591	1.90553		C18980	Organic acids and derivatives	Organic phosphoric acids and derivatives	Organic phosphoramides	8	15964.3	17943.2	16083.7	23880.3	16582.8	55472.1	175466	111900	71378.4	234786	24340.4	44930.1	36065.2	0.294142	0.294142
M79T58	[M+H]+	Dimethyl sulfoxide	0.44261	0.746946	0.416119	79.0204	57.863	4.36647	HMDB0002151	C11143				10	44715.3	31289.2	42633.4	19298.9	18264.9	5110.52	19754.2	38036.3	11214.1	42559.1	16814.1	18779.4	18310.5	0.0571256	0.0571256
M397T341	[M+H]+	Dinaciclib	0.245577	7.56241	0.00142966	397.254	340.834	1.50526			Organoheterocyclic compounds	Pyrazolopyrimidines	Pyrazolo[1,5-a]pyrimidines	10	1117.56	1550.89	2485.4	1682.38	1670.57	9029.27	10452.2	9675.41	21699.5	13475.6	10424.7	6612.84	5164.47	0.36715	0.36715
M212T206	[M+H]+	Dithiothreitol, mono(carbamidomethyl)	0.119682	4.23769	9.15576e-05	212.052	206.09	6.53142			Organic acids and derivatives	Carboxylic acids and derivatives	Carboxylic acid derivatives	5	835.361	933.705	829.189	1171.3	718.856	3469.37	3383.03	2747.83	4502.3	4917.99	1454.15	1325.15	1426.36	0.0484286	0.0484286
M428T389	[M+H]+	Dixyrazine	0.158508	1.08938	0.496871	428.214	389.488	1.91476			Organoheterocyclic compounds	Benzothiazines	Phenothiazines	9	5863.1	4822.98	5301.24	4085.55	7646.27	5445.38	7093.85	5119.44	6429.09	6108.99	5478.25	6892.34	4088.99	0.255479	0.255479
M176T349_2	[M+H]+	Dl-.alpha.-aminopimelic acid	0.920677	6.41308	6.03211e-11	176.091	349.342	1.07417	HMDB0034252		Organic acids and derivatives	Carboxylic acids and derivatives	Amino acids, peptides, and analogues	10	24599.6	24055	25310.1	26429.9	26597.9	159459	167646	155131	160487	171690	88954.4	92895.5	76796.6	0.0973333	0.0973333
M912T469	[M+H]+	DL-3-hydroxy-3-methylglutaryl-CoA (HMG CoA)	0.202024	0.951839	0.75644	912.164	468.566	0.205725						10	11231.9	6948.44	5737.32	6880.73	5969.22	6143.61	7471.03	6061.33	6744.22	8576.64	5699.88	4780.96	5454.47	0.0895722	0.0895722
M128T338	[M+H-H5ON]+	Dl-5-hydroxylysine	0.208479	0.865972	0.122506	128.07	338.455	3.97706			Organic acids and derivatives	Carboxylic acids and derivatives	Amino acids, peptides, and analogues	9	5038.58	6126.67	6460.37	5489.4	6972.83	6405.32	5088.54	4552.28	5155.08	4854.03	5672	6122.01	5592.57	0.0492651	0.0492651
M158T288	[M+H-NH3]+	DL-arginine	0.300084	8.76085	9.67661e-07	158.08	287.893	3.51605			Organic acids and derivatives	Carboxylic acids and derivatives	Amino acids, peptides, and analogues	10	1506.67	2127.73	2116.94	1810.95	1271	14931.6	16330.8	13824.3	13323.9	18976.7	6697.01	6402.61	5266.16	0.123423	0.123423
M134T456	[M+H-C3H7O2N]+	Dl-cystathionine	0.77789	4.88613	6.3882e-05	134.026	456.261	1.85165		C00542	Organic acids and derivatives	Carboxylic acids and derivatives	Amino acids, peptides, and analogues	10	37556.2	27959.2	25987.4	36629.1	30471.8	162427	187581	157601	173307	94042.7	70603.3	68976	69106.1	0.0130004	0.0130004
M148T398_2	[M+H]+	DL-Glutamic acid	4.25953	1.11577	0.105494	148.06	397.857	1.8021	HMDB0060475	C00025	Organic acids and derivatives	Carboxylic acids and derivatives	Amino acids, peptides, and analogues	10	3.36682e+06	3.7139e+06	3.18632e+06	3.24598e+06	2.95094e+06	3.49256e+06	3.68166e+06	3.31197e+06	3.58683e+06	4.29694e+06	2.96987e+06	2.7187e+06	2.82152e+06	0.0445141	0.0445141
M132T262_2	[M+H]+	DL-isoleucine	1.69207	0.901379	0.427895	132.102	262.246	2.92316	HMDB0033923	C00407	Organic acids and derivatives	Carboxylic acids and derivatives	Amino acids, peptides, and analogues	10	513396	570183	474161	297687	386173	378467	351884	377626	445636	466919	330259	323043	306485	0.0381	0.0381
M231T44	[M+H]+	Dl-kavain	0.32538	5.84155	0.00178875	231.095	44.1695	0.123972						8	2617.44	2425.68	2126.49	12406.7	2769.68	21908	20487.8	24633.2	20546.2	42959.8	9977.91	15595.4	15356.2	0.232823	0.232823
M147T243	[M+H]+	DL-Lysine	0.145562	1.24278	0.537101	147.112	242.7	6.88857	HMDB0142894	C16440	Organic acids and derivatives	Carboxylic acids and derivatives	Amino acids, peptides, and analogues	6	2712.49	10489.1	6336.09	7153.89	8649.05	17517.5	8550.75	5010.56	4661.21	8180.58	6136.02	8590.02	6647.7	0.181714	0.181714
M131T77	[M+H]+	Dl-norleucinamide	0.347975	1.26628	0.443332	131.117	76.94	3.40008			Organic acids and derivatives	Carboxylic acids and derivatives	Amino acids, peptides, and analogues	9	51070	53597.4	34259.3	18475.1	38485.3	25113.8	74782.8	41954.7	28319.7	77876.1	36069	24198.3	31016.1	0.19578	0.19578
M146T38	[M+H]+	Dl-norleucine methyl ester	0.388085	3.31624	0.0288235	146.116	38.5	2.02417			Organic acids and derivatives	Carboxylic acids and derivatives	Amino acids, peptides, and analogues	6	44060	26297.2	27350.8	5370.4	22988.1	157833	71419.6	88800.9	71694.5	28318.9	40964.4	45003.5	42808.5	0.0471073	0.0471073
M331T257_2	[2M+H]+	DL-phenylalanine	0.0373678	2.10127	0.0246916	331.164	256.501	0.00816055		C02057	Organic acids and derivatives	Carboxylic acids and derivatives	Amino acids, peptides, and analogues	7	4234.09	3763.57	2244.36	1204.18	1559.88	4835.92	4475.03	3205.05	6989.33	7823.91	1912.44	2786.04	1146.38	0.421098	0.421098
M231T339	[2M+H]+	DL-proline	0.466698	0.321159	4.12693e-09	231.144	339.197	0.768307		C00148	Organic acids and derivatives	Carboxylic acids and derivatives	Amino acids, peptides, and analogues	10	19549.7	18750	19155.9	17140.5	19650.3	6164.54	6136.79	6494.22	5812.97	5659.59	11889.7	12127.8	11307.5	0.0358375	0.0358375
M106T375	[M+H]+	DL-serine	0.194997	1.86108	0.000135689	106.049	375.112	4.19391	HMDB0062263	C00065	Organic acids and derivatives	Carboxylic acids and derivatives	Amino acids, peptides, and analogues	10	45793.4	50891.4	37527.5	28494.7	31362.2	70140	75125.8	67582	67806	80523.8	43715.2	44170	42023.3	0.0261234	0.0261234
M102T398_2	[M+H-H2O]+	DL-threonine	1.38359	1.09061	0.200081	102.055	397.857	0.242272		C00188	Organic acids and derivatives	Carboxylic acids and derivatives	Amino acids, peptides, and analogues	10	363051	382272	311735	334376	306656	345876	387950	327644	368045	422447	300064	279172	299045	0.0402327	0.0402327
M188T258_1	[M+H-NH3]+	DL-tryptophan	1.52624	0.740342	0.104997	188.07	258.239	6.21478	HMDB0030396	C00078	Organoheterocyclic compounds	Indoles and derivatives	Indolyl carboxylic acids and derivatives	10	384543	417061	279988	229557	251372	215361	217860	179501	221119	322958	176985	183931	168537	0.0436819	0.0436819
M154T334	[M+H]+	Dopamine	0.330072	0.825555	0.000938719	154.084	334.274	9.61315	HMDB0000073	C03758	Benzenoids	Phenols	Benzenediols	10	13299.2	13155.1	15093	14543.7	15399.8	11490.1	11644.7	12407	11953.5	11524.4	9798.72	10874.1	9440.97	0.0743114	0.0743114
M143T334	[M+H]+	Ectoine	0.461553	4.82408	5.6961e-09	143.081	334.274	1.19243		C06231	Organic acids and derivatives	Carboxylic acids and derivatives	Amino acids, peptides, and analogues	10	10889.1	9540.63	9099.23	10321.7	9092.87	44798.3	50160.8	45742.2	44322	51084.4	21068.8	22430.2	24707.9	0.0808715	0.0808715
M166T409	[M+H-NH3]+	Eflornithine	0.0524239	1.41357	0.00652526	166.046	408.74	5.05077			Organic acids and derivatives	Carboxylic acids and derivatives	Amino acids, peptides, and analogues	7	1108.78	788.645	1057.46	814.391	863.799	1027.76	1423.64	1316.86	1269.17	1511.73	957.868	1051.18	817.454	0.124872	0.124872
M481T34_1	[M+H]+	Emetine	0.646175	0.685652	0.0386851	481.293	34.3015	2.70846		C09421				9	62369.5	56791.8	54454.3	43253	37357.7	23968	33746.5	28869.3	36844.7	50882.2	25584.8	22576.2	10965.6	0.391696	0.391696
M349T80_2	[M+H]+	Enalaprilat	1.96203	175.487	0.156125	349.182	80.0325	2.21111		C11720	Organic acids and derivatives	Carboxylic acids and derivatives	Amino acids, peptides, and analogues	5	3113.46	5043.54	2203	3669.97	2094.38	1.79162e+06	30495.8	13656.7	987182	6650.74	357130	359249	329732	0.0472146	0.0472146
M483T412	[M+Na]+	Enalaprilat butyl tert-butyl diester	0.0663439	1.46111	0.0206675	483.292	412.384	2.71884			Organic acids and derivatives	Carboxylic acids and derivatives	Amino acids, peptides, and analogues	5	1627.7	2088.78	1405.9	1527.14	1392.78	1814.27	2661.31	2482.83	1848.47	2943.84	1678.38	1230.21	2666.37	0.395408	0.395408
M166T229	[M+H-H2O]+	Epinephrine	0.319799	0.518242	9.48325e-05	166.072	229.452	1.91574	HMDB0000068	C00788	Benzenoids	Phenols	Benzenediols	5	11432.1	12173.9	9921.44	9081.21	9100.31	4553.63	5238.36	5011.02	5685.48	6309.25	6785.94	6441.44	6342.34	0.0356931	0.0356931
M530T478	[M+Na]+	Epothilone b	0.155078	0.516192	0.0183207	530.256	478.077	0.126151		C12154	Phenylpropanoids and polyketides	Macrolides and analogues	Epothilones and analogues	6	3590.96	3779.76	2563.16	2017.73	1820.74	1316.96	1828.4	676.4	1505	1782.42	1836.6	1581.84	2096.39	0.139958	0.139958
M534T452_2	[M+H]+	Ergovaline	0.676448	6.61029	7.60525e-07	534.276	452.286	1.11891			Alkaloids and derivatives	Ergoline and derivatives	Lysergic acids and derivatives	10	17498.1	16974.6	11148.3	9809.91	10121.8	72514.5	79870.2	86373.4	92613.1	101951	24283.4	25793.5	25200.7	0.0303204	0.0303204
M296T33_1	[M+H]+	Esmolol	0.952228	36.5957	6.3911e-08	296.2	33.097	0.635588	HMDB0014333					6	5441.99	1148.64	3708.53	3986.97	3394.21	119150	117872	128509	126916	154578	76269	89311.7	67953.8	0.138298	0.138298
M230T234	[M+H-C3H5NO]+	Etifoxine	0.393046	8.62705	6.95538e-06	230.084	233.875	1.81001						10	3819.42	3273.05	2705.68	3112.27	2450.73	23268.5	28455.1	22309.8	23947	34540.9	11216.5	15837.3	11473.1	0.202217	0.202217
M502T140	[M+H]+	Fexofenadine	0.911663	87.5919	1.09091e-06	502.285	140.241	0.592477	HMDB0005030	C06999	Benzenoids	Benzene and substituted derivatives	Diphenylmethanes	5	2047.15	1979.66	823.178	945.648	838.639	104630	142973	129895	95384.7	108227	40042.5	39883.6	40900.4	0.0135809	0.0135809
M225T239	[M+H]+	Flavanone	0.114163	2.37047	8.01024e-05	225.069	239.487	0.573665		C00766	Phenylpropanoids and polyketides	Flavonoids	Flavans	10	3730.84	3981.01	3179.43	3563.7	3611.42	6896.28	8003.15	7706.37	9853.25	10366.8	3694.05	5781.43	6996.44	0.304206	0.304206
M775T497	[M+H]+	Flavone base + 3o, 2meo, o-malonylhex, o-guaiacylglycerol	0.0992792	2.89904	0.00261155	775.211	496.733	0.233225						10	1734.81	1409.85	1757.71	1295.05	1099.07	3106	3965.03	3203.47	4284.44	6593.91	1935.92	1697.27	1498.83	0.127934	0.127934
M364T463	[M+H]+	Flufenacet	1.04609	1.04176	0.750529	364.065	462.977	0.382046		C18731	Benzenoids	Benzene and substituted derivatives	Anilides	10	222953	240261	171508	175526	170857	185854	223938	170388	167887	274005	156796	152406	157927	0.0187305	0.0187305
M495T422	[M+H]+	Flumethasone pivalate	0.0828847	2.54053	0.00020239	495.264	421.609	0.456654	HMDB0014801		Lipids and lipid-like molecules	Steroids and steroid derivatives	Pregnane steroids	6	1682.7	2505.64	2122.05	2169.94	1566.71	6475.39	4616.58	4802.48	3901.18	5729.15	1625.09	2653.88	2734.36	0.264575	0.264575
M435T366	[M+H]+	Flunisolide	0.331487	2.09237	0.000535217	435.235	365.757	3.76275	HMDB0014326	C07005	Lipids and lipid-like molecules	Steroids and steroid derivatives	Hydroxysteroids	10	59536.7	57924.5	43142.9	37078.7	43996.9	87445.6	108017	87688.2	91348.1	131184	63215	64172.4	64504.1	0.0104648	0.0104648
M302T403	[M+H]+	Flutriafol	0.264452	6.00385	0.00501437	302.098	402.624	3.40177		C18734	Benzenoids	Benzene and substituted derivatives	Diphenylmethanes	5	4732.25	2978.53	1546.64	5511.07	1426.96	23549	26036.6	21172.3	23342	3135.29	10834.6	11108.8	1503.53	0.699644	0.699644
M394T366	[M+H-H2O]+	Fluvastatin	0.139884	2.63758	0.000428073	394.168	365.953	3.49414		C07014	Organoheterocyclic compounds	Pyrroles	Substituted pyrroles	9	5124.34	4162.68	3589.64	3051.46	3541.18	9688.28	11073.6	7429.68	9391.33	13769	7126.5	7106.58	7286.45	0.013746	0.013746
M464T398	[M+Na]+	Folate	0.148029	0.853715	0.327092	464.139	398.127	3.67375	HMDB0000121	C00504	Organic acids and derivatives	Carboxylic acids and derivatives	Amino acids, peptides, and analogues	9	4318.86	3851.53	2539.5	2594.98	3159.71	1755.04	2759.69	2748.39	3309.18	3483.76	2329.59	2225.89	1523.67	0.216365	0.216365
M559T219	[2M+Na]+	Formononetin	0.471513	2.76182	0.000375908	559.15	218.569	0.0591765	HMDB0005808	C00858	Phenylpropanoids and polyketides	Isoflavonoids	O-methylated isoflavonoids	10	48006.6	37040.6	29117.8	40155.2	22675.7	70187.4	88180.5	99507.5	101472	129482	43085.7	43805.6	45526.2	0.0284102	0.0284102
M309T505	[M+H]+	Fructoselysine	0.874468	3.66878	0.000518607	309.165	505.364	0.0196519		C16488	Organic acids and derivatives	Carboxylic acids and derivatives	Amino acids, peptides, and analogues	10	90283.9	87424.1	88963.4	71584.9	44248.9	269371	337520	322727	326908	146801	71221.5	87181.5	73991.6	0.11009	0.11009
M170T150	[M+H-C6H10]+	Furmecyclox	0.601668	0.80767	0.0762915	170.091	149.502	1.9502		C18912	Organoheterocyclic compounds	Furans	Furoic acid and derivatives	5	53434.6	56988.4	42571.2	43862.8	40680	40403	36544.4	34472.1	31145.9	49286.1	34353.1	34708.3	30406.8	0.0720099	0.0720099
M571T437	[2M+H]+	Galanthaminone	0.186696	5.89833	0.000106854	571.282	436.904	0.809668		C08534	Alkaloids and derivatives	Amaryllidaceae alkaloids	Galanthamine-type amaryllidaceae alkaloids	9	1756.41	1614.14	1246.32	968.109	724.166	10465.7	7218.06	6264.18	5465.34	7800.22	4636.13	3218.97	2738.56	0.279386	0.279386
M311T267	[M+H]+	Gamma-glu-tyr	0.159594	7.66055	3.32047e-06	311.123	266.685	1.04458	HMDB0011741		Organic acids and derivatives	Carboxylic acids and derivatives	Amino acids, peptides, and analogues	5	673.74	384.56	981.117	814.294	465.443	5013.61	4249.46	6411.27	5234.07	4518.13	1764.52	2351.64	2393.31	0.162051	0.162051
M247T261	[M+H]+	Gamma-glutamylvaline	0.223372	0.720431	0.161152	247.176	260.661	0.219889	HMDB0011172		Organic acids and derivatives	Carboxylic acids and derivatives	Amino acids, peptides, and analogues	5	10836.1	9016.21	5914.46	3928.14	6359.25	5467.33	3815.07	4671.65	5329.68	6690.83	4154.9	4388	4004.2	0.0462339	0.0462339
M647T541	[M+H]+	Garcinolic acid	0.0632844	2.62576	0.0116071	647.346	541.312	4.49924			Organoheterocyclic compounds	Benzopyrans	1-benzopyrans	8	1236.97	559.37	825.763	630.798	289.1	1267.56	2233.69	1731.36	1185.89	2881.95	1044.96	796.941	728.507	0.19433	0.19433
M359T243	[M+H]+	Gardenin b	0.110883	1.31908	0.390113	359.124	243.087	0.845684			Phenylpropanoids and polyketides	Flavonoids	O-methylated flavonoids	10	16298.1	7624.26	6733.01	4960.98	6250.93	9176.8	8872.81	10782	19246.8	7147.75	7417.09	8513.77	7503.55	0.0780574	0.0780574
M583T390_2	[M+Na]+	Geldanamycin	0.359296	0.162695	1.8382e-05	583.284	390.284	3.1462		C11222				6	11974.3	12509.4	11067.2	7388.71	9302.96	2518.51	1679.88	1072.83	1344.19	1884.16	5721.69	5855.55	6887.52	0.103652	0.103652
M323T211	[M+H]+	Gelsemine	0.187275	7.35831	7.35058e-06	323.196	211.476	4.80344		C09207				5	1051.41	970.247	712.638	827.444	691.051	4900.28	6716.87	5570.76	6120.14	7985.34	2640.12	2692.99	2069.39	0.140136	0.140136
M768T111	[M+H-H2O]+	Ginsenoside rg3 (r-form)	0.904935	0.496616	0.00130148	767.51	111.237	1.55621			Lipids and lipid-like molecules	Prenol lipids	Terpene glycosides	5	66711.1	66286.9	93567.8	102185	92403.8	38047	36610.7	39856.8	60146.6	34490.7	66350.1	68338	6972.16	0.738455	0.738455
M491T461	[M+H]+	Glimepiride	0.185097	6.3364	5.21971e-05	491.245	460.815	0.24699		C07669	Benzenoids	Benzene and substituted derivatives	Benzenesulfonamides	5	1175.66	1260.98	917.329	1126.96	797.121	6068.28	7161.08	5072.4	5913.25	9228.82	2681.17	3537.4	2699.84	0.164507	0.164507
M250T405_2	[M+H]+	Gln-cys	0.309834	4.16945	0.0128573	250.092	405.465	3.57941	HMDB0028794		Organic acids and derivatives	Carboxylic acids and derivatives	Amino acids, peptides, and analogues	9	7831.4	8634.08	7325.06	6799.91	5673.17	13035.7	43962.4	12653.8	43929.6	37617.5	12221.7	9049.3	7704.31	0.240152	0.240152
M360T46	[M+H]+	Gln-gly-arg	0.474408	15.4047	5.63768e-06	360.216	45.7305	1.31606			Organic acids and derivatives	Carboxylic acids and derivatives	Amino acids, peptides, and analogues	5	3747.03	2895.4	1873.58	1832.11	1740.63	39263	36571.2	41290.4	44008.5	25089.8	22173.1	21125	20423.1	0.0414625	0.0414625
M450T392	[M+H]+	Gln-phe-arg	0.912181	4.58031	9.96459e-06	450.255	392.138	2.22277			Organic acids and derivatives	Carboxylic acids and derivatives	Amino acids, peptides, and analogues	10	73220	41354	34165.5	31180.9	31150.6	171998	207469	169850	178578	238877	73889.3	83816	76707.3	0.0654688	0.0654688
M244T358	[M+H]+	Gln-pro	0.495379	5.67445	0.0522169	244.128	358.427	1.94956	HMDB0028805		Organic acids and derivatives	Carboxylic acids and derivatives	Amino acids, peptides, and analogues	7	16297.4	19828.5	23843.4	12587.3	13935.2	151982	10874.2	155036	160904	11997.7	15596.3	7493.16	82178.6	1.16791	1.16791
M466T364	[M+H]+	Gln-tyr-arg	0.0981656	1.09283	0.507911	466.229	363.86	2.41995			Organic acids and derivatives	Carboxylic acids and derivatives	Amino acids, peptides, and analogues	7	2394.61	1458.17	1562.95	2388.95	2304.07	2213.14	1547.31	2391.09	2443.1	2452.51	2084.73	797.811	1653.3	0.433216	0.433216
M246T302_2	[M+H]+	Gln-val	0.142644	2.35801	0.000369235	246.144	301.517	4.60288	HMDB0028810		Organic acids and derivatives	Carboxylic acids and derivatives	Amino acids, peptides, and analogues	10	8186.81	8940.41	9130.91	2400.46	5919.12	13532.4	19521.7	16924.8	15705.7	15850.1	8750.59	9520.27	9561.97	0.0492464	0.0492464
M210T202	[M+2H]2+	Glu-Asp-Arg	0.245258	0.867625	0.528972	210.079	202.452	1.50008			Organic acids and derivatives	Carboxylic acids and derivatives	Amino acids, peptides, and analogues	10	9367.97	6679.98	10042.4	9104.33	9724.22	6852.46	5203.8	6587.57	5811.98	14516.9	17304.1	18202.4	16727.8	0.0426801	0.0426801
M276T416	[M+H]+	Glu-Gln	0.303266	2.99059	5.67581e-06	276.119	416.294	0.841518	HMDB0028817		Organic acids and derivatives	Carboxylic acids and derivatives	Amino acids, peptides, and analogues	10	10570.2	12877.7	10330.5	10308	10384.8	27515.1	35983.8	30493.3	30524.3	38384.7	17175.9	16420.8	15489	0.0516433	0.0516433
M361T407	[M+H]+	Glu-Gly-Arg	0.187489	2.62414	2.00309e-05	361.183	406.506	1.86714			Organic acids and derivatives	Carboxylic acids and derivatives	Amino acids, peptides, and analogues	10	7018.71	7724.34	6014.74	5732.49	5216.28	15491.6	18069.6	14681.2	14831.7	20128.2	9154.83	8690.41	9634.89	0.0515565	0.0515565
M285T332_2	[M+H]+	Glu-His	0.212918	1.35913	0.0038653	285.119	331.736	1.33557	HMDB0028821		Organic acids and derivatives	Carboxylic acids and derivatives	Amino acids, peptides, and analogues	10	12862.1	14270.7	11638.2	13545.2	15177.9	16114.6	20838.2	17334.5	16558.6	20887.1	15098.5	14286.2	14502.1	0.0287617	0.0287617
M363T339	[M+H]+	Glu-Ser-Lys	0.118861	3.60097	9.16406e-05	363.176	339.268	2.83666			Organic acids and derivatives	Carboxylic acids and derivatives	Amino acids, peptides, and analogues	5	1127.61	1292.71	1316.8	1692.04	1315.56	6111.24	3474.9	4652.93	5725.8	4322.62	3029.76	1492.58	723.943	0.671368	0.671368
M249T404	[M+H]+	Glu-Thr	0.145328	3.57744	0.0001763	249.108	404.197	0.411408	HMDB0028829		Organic acids and derivatives	Carboxylic acids and derivatives	Amino acids, peptides, and analogues	9	2241.54	2071.65	835.576	2904.43	1443.09	5325.32	6827.9	8989.83	5587.98	7241.39	2952.14	1938.13	3175.9	0.245318	0.245318
M203T373	[M+2H]2+	Glu-Thr-Arg	0.32082	2.83769	6.03883e-09	203.113	372.856	2.63846			Organic acids and derivatives	Carboxylic acids and derivatives	Amino acids, peptides, and analogues	10	16185.3	14504.7	15346.3	15070.1	13815.8	43332.9	41879.1	41435.5	40019.6	45939	24687.8	25104.7	23815.8	0.0268048	0.0268048
M83T376	[M+H-H2O]+	Glutaraldehyde	0.991628	0.236478	6.70386e-07	83.0597	376.17	0.0607387	HMDB0029599	C12518	Organic oxygen compounds	Organooxygen compounds	Carbonyl compounds	10	87128.4	92057.1	72435.4	83293.5	72633.6	16421.4	22771.7	15339.9	15978.5	25864.5	42231.9	44705.9	43271.8	0.0286208	0.0286208
M308T402	[M+H]+	Glutathione	3.39504	0.565944	0.100375	308.092	402.232	0.609855	HMDB0000125	C00051	Organic acids and derivatives	Carboxylic acids and derivatives	Amino acids, peptides, and analogues	10	1.53475e+06	1.88793e+06	1.05674e+06	1.228e+06	1.21396e+06	351980	1.19049e+06	327612	322927	1.72412e+06	748316	784584	818000	0.0444745	0.0444745
M190T154	[M+H-C5H10N2O3]+	Glutathione ethyl ester	0.173594	2.36832	0.00509674	190.052	154.415	0.669368			Organic acids and derivatives	Carboxylic acids and derivatives	Amino acids, peptides, and analogues	9	6397.76	5635.55	8929.4	8724.93	6596.35	12345.8	20548.8	14799.2	12852.5	25385.7	13867.6	12860.7	7479.07	0.301237	0.301237
M191T423	[M+H]+	Gly-Asp	0.609666	6.91019	3.59104e-05	191.066	422.912	0.665611			Organic acids and derivatives	Carboxylic acids and derivatives	Amino acids, peptides, and analogues	10	9868.7	13148.2	9697.48	8196.11	8961.97	58725.4	75624.6	56198	60131.8	93948	22263.7	23202.1	24261.6	0.0430061	0.0430061
M205T422	[M+H]+	Gly-Glu	0.707362	1.21173	0.346356	205.084	421.566	5.76182			Organic acids and derivatives	Carboxylic acids and derivatives	Amino acids, peptides, and analogues	10	111206	199220	89934.5	197981	189113	202557	212209	199844	100626	238944	218745	82156.8	216694	0.453678	0.453678
M289T387	[M+H]+	Gly-Gly-Arg	0.310062	1.11751	0.175826	289.15	386.847	6.91836			Organic acids and derivatives	Carboxylic acids and derivatives	Amino acids, peptides, and analogues	10	20601.2	17524.9	17907.1	18701	15181.5	20074.6	20870	18929.6	16911.5	23696.3	16554.3	15768.1	17111.4	0.0409566	0.0409566
M171T361	[M+2H]2+	Gly-His-Lys	0.166523	2.05162	7.07502e-06	171.112	360.669	2.60037			Organic acids and derivatives	Carboxylic acids and derivatives	Amino acids, peptides, and analogues	10	13565.6	14878.9	12402.4	14468.1	14064	25879.8	31734.9	26260.2	26635.2	31829.1	17764.4	17294	16085.4	0.0508035	0.0508035
M190T257_2	[M+2H]2+	Gly-Phe-Arg	0.854181	1.22018	0.122243	190.107	256.71	1.71882			Organic acids and derivatives	Carboxylic acids and derivatives	Amino acids, peptides, and analogues	10	176543	174244	142522	221102	171853	211914	223613	166608	198384	280880	150480	151375	143525	0.0289443	0.0289443
M329T405	[M+H]+	Gly-Pro-Arg	0.144646	2.25521	0.000166572	329.182	405.076	0.19772			Organic acids and derivatives	Carboxylic acids and derivatives	Amino acids, peptides, and analogues	10	9998.82	11331.9	7112.1	7477.16	5517.42	17439.1	19867.7	15878.8	17630.2	22634.2	10741.4	10247.1	9555.43	0.0585123	0.0585123
M302T422	[M+H]+	Gly-Pro-Glu	0.546975	5.06583	2.76832e-05	302.134	422.011	1.0289			Organic acids and derivatives	Carboxylic acids and derivatives	Amino acids, peptides, and analogues	10	13961.5	14162.1	10599	10421.7	14808.3	48782.1	60992.4	76569.7	56864	80764.3	38426.3	24685.5	37092.2	0.226864	0.226864
M76T362	[M+H]+	Glycine	0.464009	0.464059	0.000447969	76.0387	362.056	4.90876	HMDB0000123	C00037	Organic acids and derivatives	Carboxylic acids and derivatives	Amino acids, peptides, and analogues	10	25206.9	26632.9	19317.7	17424.2	18808	8764.97	11081.6	8119.69	9428.7	12440.2	12715.5	12638	12541.1	0.00691904	0.00691904
M403T363	[M+H]+	Glycine, 1,1'-(1,8-dioxo-1,8-octanediyl)bis[glycyl-	0.191756	0.528647	0.0175253	403.174	363.416	1.42103			Organic acids and derivatives	Carboxylic acids and derivatives	Amino acids, peptides, and analogues	9	4391.49	5715.7	4039.58	3154.37	3237.16	945.62	2716.58	1419.98	3478.77	2296.55	2383.28	4804.05	2279.23	0.452735	0.452735
M432T210	[M-H2O+H]+	Glycochenodeoxycholate	0.648655	67.0889	0.000881906	432.311	210.119	6.00245		C05466	Lipids and lipid-like molecules	Steroids and steroid derivatives	Bile acids, alcohols and derivatives	8	687.959	693.069	1031.42	1319.43	561.249	28947.8	75333.7	46389.9	47133.8	90215.7	18369.2	18591.3	18874.4	0.0136074	0.0136074
M488T272	[M+Na]+	Glycocholic acid	0.294403	1.18954	0.146875	488.296	272.159	1.89621		C01921	Lipids and lipid-like molecules	Steroids and steroid derivatives	Bile acids, alcohols and derivatives	10	22059.3	17714.1	17134.7	22852.3	20073.5	19334.8	30474.8	22140.7	20431.5	26374.5	25453.4	28955	19534.3	0.193194	0.193194
M189T341	[M+H]+	Glycyl-l-4-hydroxyproline	0.138922	2.09485	7.79532e-05	189.086	341.011	2.65262			Organic acids and derivatives	Carboxylic acids and derivatives	Amino acids, peptides, and analogues	8	11084.4	12957.2	12095.7	9452.28	11085.4	19157.6	23887.6	22496.9	28926.6	24256.9	13893.7	16583.6	15273.2	0.0882037	0.0882037
M130T422	[M+H]+	Goitrin	0.290776	2.10137	2.0114e-06	130.049	421.688	3.63511		C16817	Organoheterocyclic compounds	Azolidines	Oxazolidines	10	64584.5	62907.9	69079.4	58804.9	60627	132317	122046	150806	137697	121173	86747.8	73938.5	81511.5	0.0797703	0.0797703
M303T229	[2M+H]+	Guanine	0.222549	0.541492	7.73104e-05	303.105	229.452	1.45066	HMDB0000132	C00242	Organoheterocyclic compounds	Imidazopyrimidines	Purines and purine derivatives	6	5780.59	5732.58	4313.75	5039.66	4672.56	2750.66	3228.53	2427.78	2779.32	2642.97	2813.04	2875.58	3044.39	0.0411103	0.0411103
M284T263	[M+H]+	Guanosine	0.281308	2.27266	4.11281e-06	284.099	262.923	2.35223		C00387				10	32084	29772.6	30204.8	29365.6	25662.8	63760	56704	67784.8	69877.4	76159.4	31384.7	35562.9	32436.7	0.0656005	0.0656005
M444T474_1	[M+H]+	Guanosine 5'-diphosphate	0.330127	6.63115	5.31618e-05	444.031	473.72	1.03423		C00035	Nucleosides, nucleotides, and analogues	Purine nucleotides	Purine ribonucleotides	10	3076.5	2989.01	3246.04	3390.21	2787.33	16428.1	21486.6	17233.9	18756.2	28805.6	8124.32	12320.8	8247.89	0.249676	0.249676
M606T474	[M+H]+	Guanosine 5'-diphospho-.alpha.-d-mannose	0.582319	8.55499	3.74422e-05	606.084	473.72	1.03501		C00096	Nucleosides, nucleotides, and analogues	Purine nucleotides	Purine nucleotide sugars	10	8275.38	7566.65	7023.31	6537.11	4710.84	46973.8	61858.8	49143.6	52533.4	81329.3	21324.2	19915.2	20314.9	0.035389	0.035389
M727T463	[2M+H]+	Guanosine 5'-monophosphate	0.0755168	1.35964	0.130504	727.122	462.977	1.65377	HMDB0001397	C00144	Nucleosides, nucleotides, and analogues	Purine nucleotides	Purine ribonucleotides	10	2742.49	2843.05	1804.69	1769.75	1678.82	2501.4	3295.95	2170.09	2473.83	4295.54	1620.15	1587.11	1512.59	0.035019	0.035019
M517T245	M-H	Harpagoside	0.213132	9.05374	6.35543e-06	517.16	245.444	0.00395563		C09783	Lipids and lipid-like molecules	Prenol lipids	Terpene glycosides	7	1116.55	744.184	686.068	801.394	1009.47	6932.96	9472.59	9175.4	5913.08	7959.11	5127.47	2269.08	2322.59	0.504693	0.504693
M437T235	[M+H]+	Hc toxin	0.186141	0.671742	0.163138	437.237	234.781	1.64466		C15676	Organic acids and derivatives	Carboxylic acids and derivatives	Amino acids, peptides, and analogues	8	6825.62	7792.18	4852.1	3238.96	2986.29	4571.99	4614.43	3564.58	1788.9	2720.6	2873.39	3326.35	2480.24	0.14634	0.14634
M413T153	[M+H-H2O]+	Hecogenin	0.896074	16.2009	0.000460828	413.315	153.141	0.530686		C08902	Lipids and lipid-like molecules	Prenol lipids	Triterpenoids	5	10622	9269.78	8891.88	8807.78	7283.4	153449	155961	180810	184017	52774.8	83971.7	82156	74204.8	0.0648442	0.0648442
M659T428	[2M+H]+	Heliotrine n-oxide	0.130378	0.366668	0.00419383	659.369	428.387	1.52896						5	1363.69	2516.37	1583.95	1052.5	2132.71	400.634	700.432	487.022	853.896	729.408	877.507	756.195	633.033	0.16178	0.16178
M611T446	[M+H]+	Hesperidin	0.129041	0.828536	0.0368985	611.024	445.931	0.691995		C09755	Phenylpropanoids and polyketides	Flavonoids	Flavonoid glycosides	9	2148.04	1959.85	2437.07	2386.1	2380.03	1948.84	2129.52	2104.88	1728.64	1459.77	2129.64	2096.2	2239	0.0346578	0.0346578
M270T374	[M+H]+	His-Asn	0.0322427	1.76872	0.0224292	270.119	374.084	1.60665			Organic acids and derivatives	Carboxylic acids and derivatives	Amino acids, peptides, and analogues	10	3640.62	2368.39	5089.46	2158.32	2300.8	7135.04	4865.6	6749.92	3702.55	5063.91	4735.79	4007.38	2193.92	0.359044	0.359044
M398T408	[M+H]+	His-Asn-Lys	0.254916	0.833546	0.150125	398.239	407.947	1.2297			Organic acids and derivatives	Carboxylic acids and derivatives	Amino acids, peptides, and analogues	10	10460.8	10940.8	8972.63	7283.9	7581.44	6615.53	8322.35	6210.2	7112.84	9448.34	7031.79	6970.33	6598.06	0.0341777	0.0341777
M284T368	[M+H]+	His-Gln	0.0414267	1.85053	0.00884657	284.134	368.231	3.96358			Organic acids and derivatives	Carboxylic acids and derivatives	Amino acids, peptides, and analogues	10	6027.63	6357.49	10386.2	4495.28	3064.65	13425.9	9901.25	11109.6	8856.7	12835.4	7228.25	8092.62	6624.97	0.100842	0.100842
M285T414	[M+H]+	His-Glu	0.699332	0.750262	0.0207909	285.119	413.963	2.37748			Organic acids and derivatives	Carboxylic acids and derivatives	Amino acids, peptides, and analogues	10	68897.9	79374.1	57265.4	51743.5	53238.7	44340.3	44609.2	47448.9	45606.4	50966	43193	42213.7	43490.8	0.0155513	0.0155513
M213T361	[M+H]+	His-Gly	0.745298	0.310091	0.00022926	213.097	361.233	3.04296			Organic acids and derivatives	Carboxylic acids and derivatives	Amino acids, peptides, and analogues	10	43621.4	66366.2	58701.1	36203.5	47715.3	12990.7	13557.6	18527.1	18790.1	14465.7	27698.6	36372.3	35403.2	0.143337	0.143337
M306T262	[M+Na]+	His-Lys	0.176378	2.0249	0.000414676	306.081	262.215	0.94012	HMDB0000133	C00387				10	48265.1	42103.1	36282.7	35315.7	30574.1	73552.4	56445.1	86618.2	91032.4	82228.7	38348.9	39700.8	39681	0.0197446	0.0197446
M440T428	[M+H]+	His-Lys-Arg	0.408347	1.13015	0.257727	440.25	428.232	1.56184			Organic acids and derivatives	Carboxylic acids and derivatives	Amino acids, peptides, and analogues	10	40108.5	36226.7	27127.1	30517.6	29330	46688.2	33794.7	36513.1	35180.7	32388.1	32826.9	28804.2	29442.9	0.0712108	0.0712108
M303T291	[M+H]+	His-Phe	0.249015	4.71941	7.78949e-07	303.145	290.554	0.0347743			Organic acids and derivatives	Carboxylic acids and derivatives	Amino acids, peptides, and analogues	10	2562.31	3421.8	3097.78	2298.19	3352.2	12039.8	15414.6	12506.8	13649.4	15917.1	5899.53	8456.01	6700.17	0.186311	0.186311
M253T338	[M+H]+	His-Pro	0.0803358	1.85125	0.176901	253.129	338.007	4.92023			Organic acids and derivatives	Carboxylic acids and derivatives	Amino acids, peptides, and analogues	9	3698.31	2947.07	2573.92	3453.02	2722.28	3158.26	12241.2	3248.55	3303.37	6547.82	2392.42	3770.91	3135.13	0.222596	0.222596
M257T342	[M+H]+	His-Thr	0.143872	1.1258	0.541646	257.124	342.106	0.345853			Organic acids and derivatives	Carboxylic acids and derivatives	Amino acids, peptides, and analogues	9	4020.24	7681.84	5384.07	3820	8617.28	5250.02	8819.27	5397.42	6632.98	7137.71	3380.73	5556.27	5998.42	0.281458	0.281458
M142T377	[M+H]+	Histidinol	0.0726524	1.59568	0.0200215	142.085	376.695	1.8042	HMDB0003431	C00860	Organic nitrogen compounds	Organonitrogen compounds	Amines	8	2554.52	2727.92	2696.89	3229.7	2478.1	3894.34	3981.3	3740.98	3675.93	6547.67	2439.87	2466.01	2603.51	0.0351189	0.0351189
M486T124	[M+H]+	Hydroxyebastine	0.212893	3.07806	0.00103973	486.288	124.296	3.31224			Benzenoids	Benzene and substituted derivatives	Diphenylmethanes	9	4949.54	12159.6	4891.78	5039.29	3890.31	11677	18730.1	18887.9	23731.9	22179.1	7052.25	9840.26	9424.84	0.171463	0.171463
M293T208	[M+H]+	Hydroxyflutamide	0.0575542	2.11797	0.000231421	293.094	208.052	0.535321	HMDB0060949	C14204	Benzenoids	Benzene and substituted derivatives	Trifluoromethylbenzenes	5	3239.61	3154.78	2969.75	2872.56	3033.82	7081	5090.18	5245.34	7340.08	7585.95	4983.79	2558.7	3444.6	0.335063	0.335063
M110T341	[M+H]+	Hypotaurine	0.231668	0.978549	0.916192	110.026	341.366	1.44502	HMDB0000965	C00519	Organic acids and derivatives	Sulfinic acids and derivatives	Sulfinic acids	10	10603.3	12548.7	8256.87	8618.57	7719.02	6733.56	10777.1	7404.46	6564.2	15242.9	5783.93	5559.71	6355.3	0.069534	0.069534
M501T483	[M+Na]+	Ikarugamycin	0.109948	2.61359	0.000112064	501.265	482.95	2.3228						10	3132.47	2792.73	3565.1	2432.5	1732.2	7546.01	6999.32	5880.86	6268.35	8994.01	4867.36	4339.37	3984.74	0.101007	0.101007
M203T235	[M+H]+	Ile-Ala	0.203199	3.89753	5.41869e-06	203.139	234.858	2.80144			Organic acids and derivatives	Carboxylic acids and derivatives	Amino acids, peptides, and analogues	10	2733.11	3102.88	2121.47	2564.15	3826.45	10389.3	10876	9527.38	11272	13857.2	3822.68	4534.57	4108.61	0.0862115	0.0862115
M229T113	[M+H]+	Ile-Pro	0.48877	0.116695	0.00382205	229.081	112.734	2.56448	HMDB0000012	C00526	Nucleosides, nucleotides, and analogues	Pyrimidine nucleosides	Pyrimidine 2'-deoxyribonucleosides	8	33008.6	34475.4	14913.8	12823.5	15007.6	162.335	3336.19	3238.71	2350.05	3775.86	9172.62	9899.83	8711.35	0.0646969	0.0646969
M219T294	[M+H]+	Ile-Ser	0.295138	4.44601	1.37472e-07	219.133	293.566	2.98138			Organic acids and derivatives	Carboxylic acids and derivatives	Amino acids, peptides, and analogues	5	6238.75	5070.81	3950.24	4460.39	3491.15	19807.8	20683.5	21337	18266.1	23103.5	8420.6	8634.83	9471.79	0.0628211	0.0628211
M318T240	[M+H]+	Ile-Trp	0.607767	10.3574	6.77374e-05	318.202	239.514	2.30586			Organic acids and derivatives	Carboxylic acids and derivatives	Amino acids, peptides, and analogues	10	7425.42	7599.19	4925.87	5089.72	4617	49126.3	58302.8	51527.6	58306.2	89907.3	17084.2	18673.9	17406.5	0.0474222	0.0474222
M323T379	[M+H]+	Indole-3-acetyl-l-phenylalanine	0.0984935	2.55774	0.000506068	323.127	378.922	1.40428			Organic acids and derivatives	Carboxylic acids and derivatives	Amino acids, peptides, and analogues	8	2927.48	1944.73	1261.57	2675.91	1734.37	4250.86	6611.34	4519	5047.56	6540.14	2410.7	2496.39	2147.95	0.0772071	0.0772071
M158T53	[M+H-CH2O2]+	Indole-3-pyruvic acid	0.443527	0.390278	0.151592	158.059	53.4605	4.26646	HMDB0060484	C00331	Organoheterocyclic compounds	Indoles and derivatives	Indolyl carboxylic acids and derivatives	6	76689.9	34411.3	13984.7	16199.1	15010.6	7711.34	12385.8	14601	12639.3	13661.3	11815.9	14332.8	29124.2	0.50756	0.50756
M291T219	[M+Na]+	Inosine	0.413067	1.75028	1.93076e-05	291.07	218.988	0.160062	HMDB0000195	C00294				10	139794	127346	116199	133135	103601	191239	205750	224552	226860	236905	153872	157281	161747	0.0250531	0.0250531
M349T447	[M+H]+	Inosine 5'-monophosphate	0.293128	1.25185	0.0748636	349.055	446.982	0.0900722	HMDB0000175	C00130	Nucleosides, nucleotides, and analogues	Purine nucleotides	Purine ribonucleotides	10	26309	23010.6	20523.8	17055.6	18645.5	23432.8	25108.8	22233.2	27758.5	33592.5	18068.6	21119.9	17711.1	0.0987748	0.0987748
M334T337	[M+H]+	Ipconazole	0.0608346	1.99439	0.00292443	334.185	336.704	0.106433		C18471	Lipids and lipid-like molecules	Prenol lipids	Monoterpenoids	8	1589.43	1289.06	1091	1549.06	1366.06	1740.6	3155.97	2569.67	2665.84	3598.5	1424.84	1854.65	1775.94	0.135797	0.135797
M332T154	[M]+	Ipratropium	0.325981	7.95606	0.000204057	332.221	154.435	1.98907		C07052				5	2516.13	2889.47	4001.46	1741.77	1285.25	16187.5	29947.8	16776.7	15884.5	20129.7	5486.98	5731.92	5142.65	0.0542791	0.0542791
M360T401	[M+NH4]+	Isomaltose	0.206827	3.13903	4.92644e-07	360.15	400.878	1.65626		C00252	Lipids and lipid-like molecules	Fatty Acyls	Fatty acyl glycosides	5	5554.14	5359.98	5243.27	5293.28	4442.17	17442.4	17905	16845	15064.7	14021.1	10183.6	7663.95	6741.45	0.217385	0.217385
M343T534_2	[M+Na]+	Isonerylgeraniol-18-oic acid	0.17251	2.12803	0.00048351	343.234	533.764	4.11659			Lipids and lipid-like molecules	Prenol lipids	Diterpenoids	10	14626.9	14155.4	13558.3	14086.5	10318.9	24619.2	29835.7	22628.2	27614.7	37339.4	17745	15098.8	17147.5	0.0832844	0.0832844
M336T69	[M+H]+	Isopentenyladenosine	0.416036	3.66606	0.00925806	336.166	68.867	2.40616						10	13182.6	14215.4	9940.68	9808.41	10703.9	15491.1	47913.9	62274	27837.5	58568.4	21825.6	34150.6	20999.7	0.287069	0.287069
M194T329	[M+H-H2O]+	Isoproterenol	0.496898	0.98308	0.714611	194.117	328.892	0.511182	HMDB0015197	C07056	Benzenoids	Phenols	Benzenediols	10	40128.2	35555.1	38992.2	37930.1	38834.2	39808.2	35529.5	41729	38038.1	33095.9	33830	44172.6	39994.9	0.132283	0.132283
M420T448	[M]+	Isorhapontin	0.121566	1.99786	0.000568505	420.162	447.776	0.31445		C10266	Phenylpropanoids and polyketides	Stilbenes	Stilbene glycosides	10	9102.07	9755.84	7359.2	7219.27	7067.93	12538.5	19223.7	13389.8	17243.8	18526	10693.6	9584.67	9396.86	0.0708457	0.0708457
M385T361	[M+H]+	Isorhynchophylline	0.0865563	1.32113	0.0419274	385.219	360.669	4.1507		C16980				5	2713.89	2693.33	1795.51	2164.68	2665.12	2555.36	3787.8	3813.59	2790.14	2949.64	3144.41	3068.83	2304.56	0.163636	0.163636
M595T491	[M]+	Keracyanin	0.0613893	1.56736	0.00294099	595.148	491.008	0.324461	HMDB0031458		Phenylpropanoids and polyketides	Flavonoids	Flavonoid glycosides	9	2063.47	1771.17	1944.85	1957.3	1736.4	3355.29	3004.57	2335.43	2505.58	3647	2217.35	1488.36	1563.22	0.228334	0.228334
M255T162	[M+H]+	Ketoprofen	0.183421	5.61047	1.59141e-05	255.095	162.329	0.9182	HMDB0015144	C01716	Benzenoids	Benzene and substituted derivatives	Benzophenones	8	1290.48	1255.22	1477.72	1329.19	1273.97	8326.37	6708.71	6735.97	9555.43	5851.81	6332.83	6927.67	6342.62	0.0521302	0.0521302
M722T117	[M+H]+	Khasianine	0.96301	50.1593	2.33658e-05	722.466	117.012	1.13325			Lipids and lipid-like molecules	Steroids and steroid derivatives	Steroidal glycosides	5	2358.38	2415.39	2792.24	2975.75	2774.62	91864.9	174675	147583	146838	106980	74651.7	75367.7	70336.2	0.0370571	0.0370571
M209T260	[M+H]+	Kynurenine	0.238821	5.43069	0.0753356	209.091	260.019	3.65336	HMDB0000684	C01718	Organic oxygen compounds	Organooxygen compounds	Carbonyl compounds	7	5268.7	5976.09	3769.14	3289.05	3614.53	35111.4	1468.33	34586.6	917.595	46943.1	1992.72	1800.06	1929.12	0.0514689	0.0514689
M102T48	[M+H]+	L-.alpha.-amino-.gamma.-butyrolactone	0.481156	1.54304	0.00349512	102.054	47.979	6.06378			Organic acids and derivatives	Carboxylic acids and derivatives	Amino acids, peptides, and analogues	10	149242	186028	184590	161813	140198	280494	253950	301506	247809	184421	198874	188618	188785	0.0305769	0.0305769
M120T65	[M+H]+	L-.beta.-homoserine	0.304352	1.23028	0.348332	120.064	64.585	0.470091			Organic acids and derivatives	Carboxylic acids and derivatives	Amino acids, peptides, and analogues	10	28480.9	28147.8	19344.9	19922.1	18510.5	14967.8	34276.7	28967.3	20578.5	41960.8	19193.7	19412	17953.7	0.0417221	0.0417221
M130T68	[M+H-CH5N3]+	L-arginine, methyl ester	0.969755	0.896077	0.597644	130.085	68.024	0.919561			Organic acids and derivatives	Carboxylic acids and derivatives	Amino acids, peptides, and analogues	10	182108	177303	126495	130128	121206	49681.8	171270	132975	115934	190763	95558.3	101605	88476.7	0.0690153	0.0690153
M413T437	[M+H]+	L-arginine, n2-[2-(2,2-diphenylethoxy)acetyl]-	0.366292	5.52739	0.000705999	413.214	436.972	1.41042			Benzenoids	Benzene and substituted derivatives	Diphenylmethanes	10	4370.53	6016.46	7563.89	7899.64	3775.25	38418.6	23284.9	36039	19568.7	46441.9	15749.2	9730.39	17222.7	0.278859	0.278859
M323T353	[2M+H]+	L-carnitine	0.117929	1.30378	0.305496	323.217	352.543	1.46455	HMDB0062496		Organic nitrogen compounds	Organonitrogen compounds	Quaternary ammonium salts	10	3531.45	3285.97	5331.34	8260.17	7417.34	10274.3	5322.61	7539.65	9193.75	3949.04	10671.7	8995.5	7356.96	0.183992	0.183992
M227T377	[M+H]+	L-Carnosine	0.381387	2.91014	5.6506e-09	227.1	376.703	8.58031	HMDB0000033	C00386	Organic acids and derivatives	Peptidomimetics	Hybrid peptides	10	20689.5	20374.4	18205.5	19594.9	18067.8	55149.8	58992.6	55271	52721.5	59951.3	25203.1	25642.8	23753.5	0.0397577	0.0397577
M176T390	[M+H]+	L-citrulline	0.517608	2.07919	5.00754e-05	176.102	389.903	0.711718	HMDB0000904	C00327	Organic acids and derivatives	Carboxylic acids and derivatives	Amino acids, peptides, and analogues	10	129965	125970	96532.1	116583	114028	218184	255156	225181	218179	295633	134661	143731	129241	0.0538826	0.0538826
M427T476_1	[M+H]+	L-cysteine-glutathione disulfide	0.49394	0.673217	0.0907594	427.098	475.594	7.43785			Organic acids and derivatives	Carboxylic acids and derivatives	Amino acids, peptides, and analogues	10	53371.5	38049.7	28698.3	26292.2	21663	18527.3	22688.9	24006.5	23968.2	23960	21470.4	20958.6	20648.1	0.0197474	0.0197474
M190T419	[M+H]+	L-homocitrulline	0.29369	5.3856	2.36055e-07	190.118	418.867	1.05591		C02427	Organic acids and derivatives	Carboxylic acids and derivatives	Amino acids, peptides, and analogues	10	3968.91	3422.11	2786.03	3356.39	2922.86	15865.7	19077.8	16120.9	17144.1	20418.5	8234.28	7869.13	7681.19	0.0354735	0.0354735
M120T358	[M+H]+	L-homoserine	0.482408	1.0507	0.507445	120.065	358.36	1.61722	HMDB0000719	C00263	Organic acids and derivatives	Carboxylic acids and derivatives	Amino acids, peptides, and analogues	10	38739.4	43118.4	42255.6	34415.6	42365	48280.3	37091.8	47996.6	38437.5	39273	27796.9	41174.5	38239	0.196746	0.196746
M116T310_2	[M+H-CH5ON3]+	L-hydroxyarginine	0.58779	2.2129	0.000154987	116.07	309.566	3.98055	HMDB0004224	C05933	Organic acids and derivatives	Carboxylic acids and derivatives	Amino acids, peptides, and analogues	10	238089	266207	222828	118138	175179	495187	501163	375458	401138	485187	230144	239763	234817	0.0204768	0.0204768
M130T289	[M+H]+	L-pyroglutamic acid	0.38614	2.31851	0.00174769	130.049	288.527	1.6894	HMDB0000267	C01879	Organic acids and derivatives	Carboxylic acids and derivatives	Amino acids, peptides, and analogues	9	43091.7	46020.2	31846.4	41863.9	28727	67820.2	109252	76171.6	72264.2	118602	44866.2	49955.5	45181	0.0611081	0.0611081
M163T373	[M+H-H2O]+	L-sorbose	0.2102	0.41209	0.0278108	163.059	372.966	0.119292		C00247	Organic oxygen compounds	Organooxygen compounds	Carbohydrates and carbohydrate conjugates	10	4665.44	9224.54	4200.35	3830.24	3820.74	1874.54	3871.74	1802.3	1906.89	1152.27	2391.34	5228.75	2412.85	0.487994	0.487994
M175T299	[M+H]+	L-theanine	0.450171	0.991155	0.959277	175.118	299.136	0.221454	HMDB0034365	C01047	Organic acids and derivatives	Carboxylic acids and derivatives	Amino acids, peptides, and analogues	6	30279.7	45398	32411	32731.2	57926.8	49672.6	40318.2	32010	28345.7	46642.3	38644.2	69675.5	35398.1	0.394998	0.394998
M412T402	[M+H]+	Lasiocarpine	0.18469	2.3633	0.0315891	412.225	401.916	6.52515		C10341				5	7554.41	6516.69	4608.52	4838.59	5250.04	2252.31	16285.3	14391.6	15500	19558.8	10270.4	4947.99	5930.32	0.401758	0.401758
M428T421	[M+H]+	Lasiocarpine n-oxide	0.189609	3.54237	0.000513517	428.224	420.973	2.57952						9	2063.1	3405.1	3717.64	3163.14	3988.03	10521.3	11919.5	8812.37	9634.01	16984.6	5271.91	4380.68	5911.04	0.148159	0.148159
M276T394	[M+H]+	Lavendustin c	0.196322	0.85733	0.123898	276.107	393.652	1.36251			Benzenoids	Benzene and substituted derivatives	Phenylmethylamines	9	4187.49	5979.84	5425.76	5265.29	6272.32	4748.27	4291.85	4897.28	3863.36	5459.2	5404.03	4686.73	4501.02	0.0980435	0.0980435
M541T338	[M+H]+	Leptomycin b	0.146578	0.596418	0.048759	541.333	337.522	0.433086			Lipids and lipid-like molecules	Fatty Acyls	Fatty acids and conjugates	9	3110.88	3052.86	3169.35	1744.33	2074.45	1348.07	2654.08	860.405	922.693	2058.76	2658.45	2449.44	2142.55	0.107371	0.107371
M302T228	[M+H]+	Leu-Gly-Leu	0.118921	3.28341	0.00114586	302.207	228.182	3.1556			Organic acids and derivatives	Carboxylic acids and derivatives	Amino acids, peptides, and analogues	7	2508.97	2559.02	1267.45	1973.27	514.096	5556.54	8407.17	4136.3	4979.21	5889.67	2491.51	4521.49	4085.45	0.288855	0.288855
M229T244	[M+H]+	Leu-Pro	0.115761	2.05724	0.0029702	229.154	243.661	1.88314			Organic acids and derivatives	Carboxylic acids and derivatives	Amino acids, peptides, and analogues	10	7855.94	7460.41	4615.66	4419.37	4155	8836.42	14966.2	10633.9	10130.5	14077.6	6261.25	7845.45	6152.95	0.140297	0.140297
M511T421	[M+H]+	Leukotriene d4 methyl ester	0.193141	0.868005	0.521058	511.26	421.036	0.411835			Organic acids and derivatives	Carboxylic acids and derivatives	Amino acids, peptides, and analogues	10	5789.83	7255.84	10351.2	4880.99	4470.57	4430.78	3835.53	6023.21	6167.85	7968.44	3952.88	4862.16	3438.6	0.176483	0.176483
M547T430	[M+NH4]+	Lewis x trisaccharide	0.0551616	1.90893	0.000700966	547.245	429.54	3.4614	HMDB0006568		Lipids and lipid-like molecules	Fatty Acyls	Fatty acyl glycosides	10	3017.19	3173.65	1663.72	2535.03	2447.95	4237.64	5084.73	4112.58	5021.18	6049.79	3766.87	3306.76	3603.28	0.0655347	0.0655347
M1030T343	[M+H]+	Linoleoyl coenzyme a	0.159704	1.15163	0.151267	1030.35	343.422	2.46798			Lipids and lipid-like molecules	Fatty Acyls	Fatty acyl thioesters	10	5009.01	6128.83	5296.23	4254.57	6061.34	5649.55	5130.44	6347.14	7348.23	6330.63	4719.84	5243.63	5620.56	0.0870796	0.0870796
M129T220	[M+H-C9H13N]+	Lisdexamfetamine	0.410859	0.706338	0.00961114	129.101	219.649	2.20866	HMDB0015385		Organic acids and derivatives	Carboxylic acids and derivatives	Amino acids, peptides, and analogues	10	23829.3	24156	16531.8	19253	18213.2	13485	15653.8	12137.8	13596.4	17161.6	14655.6	15930.3	15031.6	0.0430756	0.0430756
M708T468	[M+H]+	Lnt	0.177736	0.371758	0.000618121	708.254	468.207	1.77644	HMDB0006566		Organic oxygen compounds	Organooxygen compounds	Carbohydrates and carbohydrate conjugates	6	3604.23	3739.61	2299.71	2354.29	3007.49	850.04	1160.97	911.123	891.81	1764.41	1940.43	1463.54	1627.11	0.144501	0.144501
M520T186_3	[M+H]+	Lpc 18:2	15.2824	1.1587	0.438409	520.34	185.558	1.23379			Lipids and lipid-like molecules	Glycerophospholipids	Glycerophosphocholines	10	6.46265e+07	4.01123e+07	5.39654e+07	5.45146e+07	5.14808e+07	6.37335e+07	2.78139e+07	6.29933e+07	6.49252e+07	8.72424e+07	2.82341e+07	5.38484e+07	3.75423e+07	0.325154	0.325154
M518T645	[M+H]+	Lpc 18:3	0.378969	0.400175	0.00194409	518.323	645.144	2.31683			Lipids and lipid-like molecules	Glycerophospholipids	Glycerophosphocholines	9	12759.9	16490.5	8732.76	14645.4	19787.7	5934.33	5270.22	5911.07	4314.5	7549	6851.55	7678.78	7295.76	0.0569033	0.0569033
M460T363	[M+Na]+	Lunarine	0.157646	3.17923	0.000123768	460.233	362.92	0.105915		C10603				10	2598.44	3051.99	2494.46	2312.46	2837.52	7663.04	9113.73	6781.08	7322.48	11387.1	4890.75	5447.61	5364.82	0.0574029	0.0574029
M271T47	[M+H]+	Luteolinidin	0.312881	8.87793	0.00144155	271.059	46.771	1.07523		C08652	Phenylpropanoids and polyketides	Flavonoids	Hydroxyflavonoids	5	2158.41	2141.65	1724.61	1905.36	1970.36	12011.5	15794.8	14424.8	15214	30449.8	7446.43	8056.74	8486.05	0.0653327	0.0653327
M230T423	[M+2H]2+	Lys-Arg-Arg	0.346917	3.56098	1.54264e-05	230.149	422.912	1.61685			Organic acids and derivatives	Carboxylic acids and derivatives	Amino acids, peptides, and analogues	5	9969.81	9634.56	9005.84	9502.12	9570.84	29301.4	38217.2	30414.8	29629.2	42236.3	12731.7	11568.7	11015.5	0.0744105	0.0744105
M203T395	[M+2H-NH3]2+	Lys-Phe-Lys	0.713086	0.292525	0.00136397	203.138	394.664	0.148383			Organic acids and derivatives	Carboxylic acids and derivatives	Amino acids, peptides, and analogues	7	63177.9	55949.9	37537.4	38274.4	36992.2	5018.95	2517.57	18174.7	20045.5	22089	29213.8	18403.7	26060.9	0.226359	0.226359
M231T450	[M+2H]2+	Lys-Trp-Lys	0.219979	1.21534	0.0847886	231.133	450.394	2.28961			Organic acids and derivatives	Carboxylic acids and derivatives	Amino acids, peptides, and analogues	10	10979.8	10678.3	9309.03	10205.3	10179.6	10526.7	12217.5	11039.7	11967.1	16659.3	10191.3	9303.14	10265.1	0.053968	0.053968
M246T400	[M+H]+	Lys-Val	0.125003	1.82881	0.00189523	246.181	400.26	2.36832			Organic acids and derivatives	Carboxylic acids and derivatives	Amino acids, peptides, and analogues	10	7695.45	9762.14	7300.38	6904.12	6896.85	10694.6	17953.8	15153.3	11735.6	14979.6	5356.44	5409.12	9085.46	0.323092	0.323092
M295T455	[M+H-C2H7PO3S]+	Malathion monocarboxylic acid, ester with 1,1,1,3,3,3-hexafluoroisopropanol	0.0508632	1.44935	0.0135275	295.059	454.909	0.276374			Lipids and lipid-like molecules	Fatty Acyls	Fatty acid esters	10	966.966	961.17	817.698	968.75	905.276	1303.49	1046.89	1077.4	1614.99	1653.04	2185.11	859.395	922.156	0.565671	0.565671
M829T496	[M+H]+	Maltopentaose	0.148251	0.577384	0.0221218	829.279	495.896	3.46608			Organic oxygen compounds	Organooxygen compounds	Carbohydrates and carbohydrate conjugates	10	2667.89	3728.51	2397.49	1932.99	2112.36	1093.6	1747.83	1370.04	1017.65	2184.05	1631.81	1830.49	1898.37	0.0775232	0.0775232
M360T458	[M+NH4]+	Maltose	0.226533	1.41801	0.00591161	360.15	458.026	0.311512		C00208	Lipids and lipid-like molecules	Fatty Acyls	Fatty acyl glycosides	10	21366.2	24401.7	16560.4	18237.8	16439.1	25983.3	32291.5	24752.1	24496.7	30030.6	18021.1	17246.7	18003.5	0.0248979	0.0248979
M278T150	[M+H]+	Maprotiline	0.120363	3.24692	0.00101067	278.211	150.238	3.33563	HMDB0015069	C07107				5	1022.21	1815.21	1560.88	1069.83	3483.05	4947.58	7472.09	4999.45	4308.21	7336.5	2723.35	2877.14	2460.86	0.0783354	0.0783354
M127T228	[M+H]+	Melamine	0.420584	0.384038	0.000282155	127.097	228.014	4.5196	HMDB0041922	C08737	Organoheterocyclic compounds	Triazines	1,3,5-triazines	8	18193.1	18597.8	11774.8	14663.9	20286.3	9005.49	6140.58	5416.68	5157.34	6353.16	8379.1	8779.04	7885.45	0.0536201	0.0536201
M465T468	[2M+H]+	Melatonin	0.219026	4.41091	3.70215e-05	465.23	467.637	2.50573	HMDB0001389	C01598	Organoheterocyclic compounds	Indoles and derivatives	Indoles	10	2506.4	2631.27	3671.95	2195.98	2118.49	9925.7	10939.2	10581.4	10687.4	15755.7	4964.76	4931.72	4912.07	0.00539444	0.00539444
M522T429	[M+NH4]+	Melezitose	0.235293	0.509098	0.0809073	522.2	428.678	0.89293	HMDB0011730	C08243	Organic oxygen compounds	Organooxygen compounds	Carbohydrates and carbohydrate conjugates	6	8265.39	12493.6	3455.47	3775.11	8632.37	3993.1	1300.16	4130.87	4237.68	4982.34	4327.55	3084.91	4045.15	0.170561	0.170561
M360T214	[M+NH4]+	Melibiose	0.0561289	1.62136	0.000513916	360.157	214.477	1.85422		C05402	Lipids and lipid-like molecules	Fatty Acyls	Fatty acyl glycosides	5	2438.57	2893.75	2247.95	2500.68	2382.03	4299.2	4904.7	3463.67	3814.85	3724.58	2131.44	1941.7	4011.39	0.424552	0.424552
M270T299	[M+H]+	Mepronil	0.469886	6.37311	3.28443e-07	270.144	299.147	4.41826		C18548	Benzenoids	Benzene and substituted derivatives	Anilides	10	5449.93	8191.14	6367.04	6621.28	6406.67	38555.6	44574.6	37344.9	40287.5	49779.9	17997.2	20877	18253.1	0.0837038	0.0837038
M211T81	[M+2H]2+	Met-Asp-Arg	0.532824	0.520995	0.0319297	211.107	80.6035	1.75724			Organic acids and derivatives	Carboxylic acids and derivatives	Amino acids, peptides, and analogues	9	41191.2	45153.3	30153.1	23880.2	23540.7	2152.76	24115.8	24008.8	14643.4	20480.1	18899.8	20059.4	20506.7	0.0418392	0.0418392
M213T450	[M+2H]2+	Met-Phe-Lys	0.605352	1.19772	0.199872	213.123	449.795	0.268297			Organic acids and derivatives	Carboxylic acids and derivatives	Amino acids, peptides, and analogues	10	86028.1	83293.9	71808.8	85094.3	76127.6	77744.7	112248	75609.7	84365.7	131938	79052.2	68170.1	74853.9	0.0741389	0.0741389
M278T205	[M+H]+	Metazachlor	0.140444	2.39058	1.98806e-05	278.109	205.149	1.68085		C10948	Benzenoids	Benzene and substituted derivatives	Anilides	10	6058.4	6782.55	5334.88	5007.42	4785.97	13581.5	15306.5	11255.5	11898.4	14820.8	10499.8	7373.97	8987.42	0.174586	0.174586
M310T131	[M+H]+	Methadone	0.520627	20.0957	0.000180428	310.216	131.341	1.86006	HMDB0014477	C07163	Benzenoids	Benzene and substituted derivatives	Diphenylmethanes	5	2404.46	2340.06	1739.4	1922.99	1853.81	26293.7	43753.3	59636.2	30137.2	46376.3	20783.3	18762.8	20396.1	0.05367	0.05367
M401T450	[M+H]+	Methanone, [4-hydroxy-1-[2-(4-morpholinyl)ethyl]-1h-indol-3-yl]-1-naphthalenyl-	0.231807	3.73805	1.13819e-06	401.177	450.429	1.77927			Organoheterocyclic compounds	Indoles and derivatives	Naphthoylindoles	10	4199.65	4195.07	3099.04	4184.62	3770.06	12143.4	14455.2	14774.2	14230.5	17095.9	6713.49	6983.1	7257.93	0.0389735	0.0389735
M386T450	[M+H]+	Methanone, [5-(2-fluorophenyl)-1-pentyl-1h-pyrrol-3-yl]-1-naphthalenyl-	0.378428	4.61978	6.34972e-06	386.177	450.417	4.89713			Benzenoids	Naphthalenes	Naphthalenecarboxylic acids and derivatives	10	10421.2	6823.2	6397.31	6414.76	5229.38	29232.3	34287.6	28638.5	29980	40874.4	17812.5	15604.9	15763.2	0.0751164	0.0751164
M546T131	[M+Na]+	Methionine conjugated chenodeoxycholic acid	0.505597	19.4973	3.84155e-05	546.31	130.867	2.31836			Lipids and lipid-like molecules	Steroids and steroid derivatives	Bile acids, alcohols and derivatives	5	2997.31	3294.74	1319.47	1421.2	1328.42	30537.3	49728	43290.3	50270.8	28187.8	24796.8	19878.1	14560.2	0.259286	0.259286
M166T366	[M+H]+	Methionine sulfoxide	0.483811	0.132934	0.000456276	166.052	365.533	3.33859		C02989	Organic acids and derivatives	Carboxylic acids and derivatives	Amino acids, peptides, and analogues	10	29188.3	23927.6	17968.9	12822.3	15005.8	2970.47	2631.66	1929.55	2322.55	3294.62	7380.9	7246.62	7765.39	0.0360719	0.0360719
M175T217	[M+H-C14H14N7]+	Methotrexate	0.112149	3.23506	2.03681e-05	175.07	217.068	4.2082		C01937	Organoheterocyclic compounds	Pteridines and derivatives	Pterins and derivatives	10	1489.56	1387.73	941.028	1402.48	1136.93	3317.65	3819.99	4042.13	4223.63	5164.21	2200.76	2538.97	1848.69	0.157166	0.157166
M691T437	[2M+Na]+	Methoxyhaemoventosine	0.171578	0.495406	0.00105137	691.119	436.88	1.51258						10	2818.66	3721.51	2433.59	2805.75	3481.78	1607.84	2226.15	1258.79	1114.87	1352.88	1332.83	1310.86	1303.45	0.011613	0.011613
M391T417	[M+H]+	Methyl (1s)-7-hydroxy-7-methyl-1-[(2s,3r,4s,5s,6r)-3,4,5-trihydroxy-6-(hydroxymethyl)oxan-2-yl]oxy-4a,5,6,7a-tetrahydro-1h-cyclopenta[c]pyran-4-carboxylate	0.0287665	1.66248	0.159392	391.144	417.272	0.956135			Lipids and lipid-like molecules	Prenol lipids	Terpene glycosides	6	836.55	4815.78	3487.23	3631.32	506.464	4532.95	3296.32	3257.67	7302.44	3683.9	3234.32	1698.02	4782.22	0.476225	0.476225
M297T135	[M+H-H2O]+	Methyl 12-hydroxystearate	0.172498	5.5951	6.38579e-08	297.289	135.375	1.73361			Lipids and lipid-like molecules	Fatty Acyls	Fatty alcohols	8	1696.51	525.875	899.367	1256.72	1176.5	6083.69	6263.64	6101.98	5744.19	6887.06	1862.38	3325.74	3003.01	0.281583	0.281583
M461T301	[M+Na]+	Methyl 2-[[4-hydroxy-3-(3-methylbut-2-enyl)phenyl]methyl]-3-(4-hydroxyphenyl)-4-methoxy-5-oxofuran-2-carboxylate	0.131445	0.619791	0.0224534	461.172	300.768	3.7578			Lipids and lipid-like molecules	Fatty Acyls	Fatty acid esters	9	2652.94	1452.84	2382.65	2017.24	1680.17	687.425	1267.18	1276.2	1704.74	1377.54	1658.85	1510.95	1048.73	0.226335	0.226335
M212T242	[M+H]+	Methyldopa	0.163682	2.13477	0.0798631	212.102	241.601	3.11061		C07194				8	18659.7	19515.8	12082.8	13860.6	11063.1	24057.4	24146.1	21016.7	25995.8	65280.7	16898.2	18423.2	17336.9	0.044728	0.044728
M683T466	[M+H]+	Methyllycaconitine	0.102634	4.12428	0.000894207	683.346	466.099	1.16816		C08699	Lipids and lipid-like molecules	Prenol lipids	Diterpenoids	7	752.9	872.511	702.281	528.932	493.156	2394.56	2520.02	2620.33	1972.48	4308.05	1379.31	1107.27	1193.01	0.113395	0.113395
M196T46	[M+H]+	Methyltyrosinate	0.152259	1.55226	0.0390681	196.096	46.04	0.551878	HMDB0029217		Organic acids and derivatives	Carboxylic acids and derivatives	Amino acids, peptides, and analogues	10	18214.8	14658.6	11910.6	12663.3	11280.9	21973.4	19787.2	16543.2	16563.6	31816.6	15081.4	16742	14775	0.0681355	0.0681355
M128T377	[M+H-C2H4O]+	Metronidazole	0.132746	1.2438	0.00888493	128.07	377.095	0.421201	HMDB0015052	C07203	Organoheterocyclic compounds	Azoles	Imidazoles	5	3824.08	3914.65	4127.66	4416.22	4694.81	4519.72	5732.87	5458.12	4720.52	5660.4	3755.91	3796.8	3752.52	0.00653937	0.00653937
M458T341	[M+H]+	Minocycline	0.076453	2.96628	0.000926451	458.213	341.029	1.32889		C07225				8	1132.06	737.355	1234.26	847.28	1050.45	2401.33	2873.38	2195.15	4336.51	3029.17	900.731	1523.07	1147.26	0.263283	0.263283
M339T36	[M+H-H2O]+	Monoelaidin	0.597922	0.801908	0.63456	339.289	35.771	0.493084			Lipids and lipid-like molecules	Glycerolipids	Monoradylglycerols	7	202482	154288	46444.5	35749.4	45051.4	56035.6	64219.1	29045.1	129867	108970	98588.5	25931.7	27781	0.815979	0.815979
M480T378	[M+2H]+	Moroidin-[qllawrgh]	0.164016	6.2093	3.54666e-07	480.228	377.702	1.7399						7	510.16	1620.44	891.622	737.1	567.611	4720.73	5088.57	5461.83	5585.32	6010.8	1661.89	1435.06	1661.61	0.0825129	0.0825129
M258T138	[M+H]+	Myristamine oxide	0.187147	2.08444	0.000178459	258.279	138.153	0.406922			Organic nitrogen compounds	Organonitrogen compounds	Aminoxides	10	30306.9	19213.6	20453.1	38462.4	24722.8	49406.4	64962.9	52223.6	56220	54748.1	41128.2	35442.3	30707.5	0.145908	0.145908
M327T80	[M+H-NH3]+	N-(1-amino-3,3-dimethyl-1-oxobutan-2-yl)-1-pentyl-1h-indole-3-carboxamide	9.39763	3409.75	0.164584	327.201	79.8545	1.0464			Organic acids and derivatives	Carboxylic acids and derivatives	Amino acids, peptides, and analogues	8	5441.42	5173.77	3000.85	654.72	4489.39	4.12635e+07	21466.7	1224.75	2.26613e+07	19914.9	8.44251e+06	7.92757e+06	8.18672e+06	0.0314538	0.0314538
M191T234	[M+H]+	N-(2-acetamido)iminodiacetic acid	0.124869	3.11431	0.0019028	191.047	233.504	0.579202			Organic acids and derivatives	Carboxylic acids and derivatives	Amino acids, peptides, and analogues	10	2442.23	2315.72	2020.06	2505.35	2294.24	7498.41	6985.34	3649.09	7515.77	10407.6	2639.14	2463.05	2870.55	0.0769028	0.0769028
M211T420	[M+H]+	N-(4-chlorophenyl)-4-piperidinamine	0.13422	1.33625	0.00239842	211.107	420.289	3.52605			Organic nitrogen compounds	Organonitrogen compounds	Amines	8	4884.32	6785.52	5447.15	6179.7	4507.68	7141.49	7510.32	7450.5	7749.4	7301.93	6447.55	5349.58	6358.15	0.100755	0.100755
M166T375	[M+H]+	N-(4-hydroxyphenyl)propanamide	0.477418	3.00536	8.57458e-08	166.085	375.349	2.60423			Benzenoids	Benzene and substituted derivatives	Anilides	10	27949	29675.2	26106.2	27640.6	26404.3	81327.1	86554.8	78440.4	75537.1	92205.5	42787.8	41804.4	40925.4	0.0222691	0.0222691
M729T109	[2M+H]+	N-(adamtan-1-yl)-1-pentyl-1h-indole-3-carboxamide	0.292342	1.44016	0.0169155	729.497	109.098	1.06263			Organoheterocyclic compounds	Indoles and derivatives	Indolecarboxylic acids and derivatives	5	31449.3	32645.1	41495.5	43464.9	46121.2	56535.8	57216.7	43300.3	73060.1	50972.3	40639	43101.1	38252.5	0.0596195	0.0596195
M227T421	[M+H-NH3]+	N-(aminothioxomethyl)-5-oxo-1-propyl-2-pyrrolidineacetamide	0.215588	0.953301	0.833272	227.063	421.248	0.172343			Organic acids and derivatives	Carboxylic acids and derivatives	Amino acids, peptides, and analogues	10	9589.44	9609	6669.83	7459.62	6406.47	5801.78	6375.64	5949.81	5956.64	13794.9	7753.71	7485.16	8061.52	0.0371327	0.0371327
M430T432	[M+NH4]+	N-(sec-butyl)-n-(4-(sec-butyl(trifluoroacetyl)amino)phenyl-2,2,2-trifluoroacetamide	0.190024	1.59403	0.00172784	430.203	431.848	0.0792822			Benzenoids	Benzene and substituted derivatives	Anilides	10	18098.3	18411.4	14220.7	17102.6	16118.9	23700.8	26149	24605.1	24655	34712.2	20408	17528.9	18338.2	0.0791551	0.0791551
M248T420	[M+H]+	N-.alpha.-(tert-butoxycarbonyl)-l-glutamic acid	0.241207	1.03829	0.528833	248.112	419.871	2.04979			Organic acids and derivatives	Carboxylic acids and derivatives	Amino acids, peptides, and analogues	10	8612.31	9973.07	8985.25	10505.9	11154.8	11420.6	9944.74	9606.6	9760.73	10383.5	8989.53	8492.48	8660.19	0.0290183	0.0290183
M218T279_2	[M+H]+	N-.alpha.-(tert-butoxycarbonyl)-l-valine	1.39009	0.565596	0.146865	218.138	279.037	3.76759			Organic acids and derivatives	Carboxylic acids and derivatives	Amino acids, peptides, and analogues	10	223440	207905	188830	577238	236788	87710	194639	181561	117010	230258	205701	194521	186821	0.0485148	0.0485148
M175T522	[M+H]+	N-.alpha.-acetyl-l-ornithine	4.60032	1.03528	0.878585	175.119	522.033	1.86843	HMDB0003357	C00437	Organic acids and derivatives	Carboxylic acids and derivatives	Amino acids, peptides, and analogues	10	3.21652e+06	2.45835e+06	9.13855e+06	6.66841e+06	5.72802e+06	4.99374e+06	5.77615e+06	5.85e+06	5.69937e+06	5.8505e+06	6.98988e+06	6.65127e+06	7.74773e+06	0.0787455	0.0787455
M306T165	[M+H-H2O]+	N-3-oxotetradec-7z-enoyl-l-homoserine lactone	0.745697	143.277	1.21208e-06	306.206	164.575	0.419113			Organic acids and derivatives	Carboxylic acids and derivatives	Amino acids, peptides, and analogues	5	582.657	460.371	456.535	581.604	594.565	69241	99837.6	68418.5	71249.8	74625.2	22158.5	23340.7	21181.6	0.0486411	0.0486411
M186T433	[M+H-2H2O]+	N-acetyl-d-galactosamine	0.40086	6.7523	8.14716e-05	186.076	433.278	1.17988	HMDB0000212	C01074	Organic oxygen compounds	Organooxygen compounds	Carbohydrates and carbohydrate conjugates	6	6023.49	7146.48	4734.81	495.761	4461.16	24331	32232.3	23232.7	32448.6	42124.3	18194	17917.8	10298.5	0.289645	0.289645
M204T433	[M+H-H2O]+	N-acetyl-d-glucosamine	0.683285	4.12263	0.000156209	204.086	433.491	1.77531		C00140	Organic oxygen compounds	Organooxygen compounds	Carbohydrates and carbohydrate conjugates	10	46160.4	49842.6	19143.2	20939.5	16757.4	100369	155598	93487.1	134999	145663	76747.4	52813.1	50548.1	0.241797	0.241797
M302T450	[M+H]+	N-Acetyl-D-Glucosamine 6-Phosphate	0.827126	0.826239	0.0293846	302.063	450.424	3.13343	HMDB0001367	C04256				10	97288	101300	85023.1	76898.9	84005.4	77944.3	69333.9	63636.8	71260.5	85100.3	67011.5	63038.3	66566	0.0332133	0.0332133
M190T389	[M+H]+	N-acetyl-l-glutamate	0.26123	5.05578	5.8502e-05	190.07	389.287	2.28596	HMDB0001138	C00624	Organic acids and derivatives	Carboxylic acids and derivatives	Amino acids, peptides, and analogues	10	3428.6	3129.91	2540.69	3650.92	2068.26	14167.6	16755.8	12790.1	11248.9	19956.1	9147.76	7603.94	6448.07	0.175151	0.175151
M192T201	[M+H]+	N-acetyl-l-methionine	0.175798	0.637805	0.0681847	192.068	201.251	2.00885	HMDB0011745	C02712	Organic acids and derivatives	Carboxylic acids and derivatives	Amino acids, peptides, and analogues	7	4513.88	4390.72	3773.69	2717.81	3197.61	1202.59	939.323	3434.35	2942.15	3340.75	975.413	2126.43	1816.54	0.363284	0.363284
M166T257_2	[M+H-C2H2O]+	N-acetyl-l-phenylalanine	2.43176	0.845498	0.304877	166.086	256.709	1.20281		C03519	Organic acids and derivatives	Carboxylic acids and derivatives	Amino acids, peptides, and analogues	10	1.17032e+06	1.18128e+06	780670	648298	738188	729264	763204	637343	707402	983386	607508	639480	569389	0.0579568	0.0579568
M145T303_2	[M+H]+	N-acetylcadaverine	0.471842	3.98997	1.69723e-07	145.132	302.581	1.07838	HMDB0002284					10	15548.7	14442	12924.6	16343.9	15171.3	67833.3	62389.3	53133.4	55549.9	58069.2	29339.4	30998.1	26833.7	0.0721521	0.0721521
M116T409	[M+H-H2O]+	N-methyl-l-threonine	0.269782	2.67235	4.98069e-07	116.07	408.748	2.2765			Organic acids and derivatives	Carboxylic acids and derivatives	Amino acids, peptides, and analogues	6	13155.6	15186.8	12702.4	10317.2	11384.5	30771.9	35005.9	30866.4	34221.7	36814.6	15701.9	17053.6	16225.5	0.0417427	0.0417427
M88T338	[M+H]+	N-methylpropionamide	0.357177	5.26256	4.11441e-07	88.0748	338.074	1.12743			Organic acids and derivatives	Carboxylic acids and derivatives	Carboxylic acid derivatives	10	6390.67	6387	4453.31	4267.32	4355.6	26591.8	32144.1	26063	23640	27618.7	13216.6	14126.1	13387	0.0356116	0.0356116
M326T36	[M+H]+	N-oleoylethanolamine	0.584506	0.621715	0.000459756	326.305	35.707	0.767142	HMDB0002088	C20792	Organic nitrogen compounds	Organonitrogen compounds	Amines	10	40262.8	38902.7	35033.3	33220.1	39535.4	17885.3	22684.2	28012.4	19759.1	27891.4	17952.4	23881.3	23373.3	0.151191	0.151191
M375T160	[M+H]+	N-succinyl-5-aminoimidazole-4-carboxamide ribose	0.0645462	1.82315	0.000652801	375.129	159.534	1.29738			Nucleosides, nucleotides, and analogues	Imidazole ribonucleosides and ribonucleotides	1-ribosyl-imidazolecarboxamides	10	5724.73	6794.14	5448.62	6414.98	5397.22	12686	11975.2	9116.86	8432.58	12082.3	7356.88	6985.25	6831.98	0.0382419	0.0382419
M252T154	[M+H-H2O]+	N-undecanoyl-l-homoserine lactone	0.358077	12.0258	4.2215e-05	252.195	154.198	2.52967			Organic acids and derivatives	Carboxylic acids and derivatives	Amino acids, peptides, and analogues	5	1679.39	1300.76	1852.59	1687.43	2043.87	17819	25320.5	16956.3	15729.1	27164.2	7846.41	7744.71	7205.21	0.0453509	0.0453509
M164T69	[M+H]+	N,n-bis(2-hydroxyethyl)glycine	0.240656	1.87182	0.178877	164.092	69.2205	0.313847	HMDB0011727		Organic acids and derivatives	Carboxylic acids and derivatives	Amino acids, peptides, and analogues	9	17072.1	13255.1	10627.2	15446.6	9496.53	5575.43	38994.7	21585.1	11776.3	45416.5	13598.4	11148.7	13203.3	0.103969	0.103969
M312T194_1	[M+H]+	N,n-dimethylguanosine	0.370271	0.735941	0.0789704	312.129	194.044	4.08785	HMDB0004824					10	20303.2	22904.4	15461.7	14793.4	14112.3	13307.8	9104.66	11906.6	11850.7	18280.3	14664.2	14737.9	12014.5	0.112385	0.112385
M161T531	[M+H]+	N6-methyl-l-lysine	0.394352	0.870732	0.303421	161.127	530.778	1.66267	HMDB0002038	C02728				10	30233.3	23760.3	19383.9	22955.7	17995.4	15651.4	18750.4	18415	21375.2	25357.5	20090.2	15745.5	15934.9	0.142295	0.142295
M150T240	[M+H]+	N6-methyladenine	0.644771	1.34015	0.062268	150.077	240.485	1.9171	HMDB0002099	C08434	Organoheterocyclic compounds	Imidazopyrimidines	Purines and purine derivatives	10	143212	130160	105661	125603	106148	145981	183723	132477	132313	224051	116128	117609	106421	0.0535995	0.0535995
M744T491	[M]+	NADP+	0.25314	1.11651	0.439853	744.082	491.305	1.86681	HMDB0000217	C00006				10	14917.5	16392.2	11632.7	12158.3	10478.8	12216.7	16279.5	13489.1	11443.1	19791.8	10531.4	9406.85	10284	0.0586607	0.0586607
M568T499	[M+H]+	Nelfinavir	0.884801	8.97953	1.28639e-05	568.304	499.214	6.97351	HMDB0014365	C07257	Organic acids and derivatives	Carboxylic acids and derivatives	Amino acids, peptides, and analogues	10	18778.7	18199.5	14934.7	11814.5	10531.1	110768	125991	124151	124054	181842	39052.6	42125.4	41451.8	0.0395125	0.0395125
M607T509	[M+Na]+	Neomangiferin	0.087068	3.55608	7.84324e-06	607.123	508.504	0.0248296			Organoheterocyclic compounds	Benzopyrans	1-benzopyrans	9	516.99	597.914	660.97	565.673	720.758	1762.17	2550.21	2235.93	1906.76	2434.74	896.693	898.784	909.255	0.00746535	0.00746535
M535T120	[M+H]+	Neriifolin	0.899965	81.983	9.26343e-06	535.33	119.517	1.71648		C08876	Lipids and lipid-like molecules	Steroids and steroid derivatives	Steroid lactones	5	1870.47	1897.71	1205.19	981.033	1027.22	79864.2	135928	122594	137976	96013.1	63799.3	94195.3	72431.6	0.20393	0.20393
M155T277	[M+H-C6H5ClO2N2]+	Niclosamide	0.594117	0.37814	4.0685e-05	155.009	276.568	6.47358	HMDB0015679		Benzenoids	Benzene and substituted derivatives	Anilides	10	31628.2	41480.5	29530.8	31039.2	29352.9	10883.3	14260.7	10956.1	9974.96	15573.7	18533.7	21248.1	25043	0.151311	0.151311
M411T496	[M+H]+	Nicosulfuron	0.0568834	1.5926	0.000291759	411.112	495.583	3.83158		C10949	Organoheterocyclic compounds	Pyridines and derivatives	Pyridinesulfonamides	8	2029.75	2483.51	2090.27	1929.47	1522.62	3126.4	3620.7	3122.79	2886.27	3258.44	1911.43	1897.37	2545.69	0.174828	0.174828
M572T506	[M+H-H2O]+	Norbuprenorphine glucuronide	0.0344389	1.97619	0.00266083	572.278	506.281	0.818355			Organic oxygen compounds	Organooxygen compounds	Carbohydrates and carbohydrate conjugates	5	1490.77	1309.67	1229.74	1103.13	1145.2	2381.12	1546.12	2785.43	2463.13	3231.73	1480.51	1502.25	1333.3	0.0638879	0.0638879
M136T300	[M+H-H2O]+	Norphenylephrine	0.972127	0.932962	0.558654	136.075	299.917	1.60179			Benzenoids	Phenols	1-hydroxy-4-unsubstituted benzenoids	10	169866	184697	136253	127656	121049	121118	147705	121161	125205	174758	94289.4	98774.7	93145.7	0.0311856	0.0311856
M148T300_2	[M+H]+	O-acetylserine	0.0892948	2.2051	0.000103016	148.059	300.378	1.11694	HMDB0003011	C00979	Organic acids and derivatives	Carboxylic acids and derivatives	Amino acids, peptides, and analogues	10	4555.96	3793.23	2927.25	3643.29	3190.2	7573.37	8355.16	6191.91	8279.19	9534.51	4446.96	4387.18	3218.72	0.172369	0.172369
M142T461	[M+H]+	O-phosphoethanolamine	0.0649174	1.98056	0.0018934	142.025	460.508	1.02753	HMDB0000224	C00346	Organic acids and derivatives	Organic phosphoric acids and derivatives	Phosphate esters	10	3468.04	3735.6	3298.12	3289.28	3623.7	6191.55	6784.77	4882.18	7186.49	9445.94	4036.03	3761.29	3836.81	0.0365993	0.0365993
M134T62_2	[M+H-C4H8]+	O-t-butyl-l-threonine methyl ester	2.50566	0.920691	0.705032	134.081	62.151	3.34406			Organic acids and derivatives	Carboxylic acids and derivatives	Amino acids, peptides, and analogues	10	1.38693e+06	1.6646e+06	1.01004e+06	914847	770130	533947	1.36532e+06	1.28099e+06	809913	1.30062e+06	754537	826500	750889	0.0548556	0.0548556
M199T219	[M+H]+	O,o,s-triethyl phosphorothioate	0.0883663	1.02611	0.896497	199.053	218.5	0.920933						9	2869.48	1727.45	1314.54	1784.23	1117.72	1454.65	1907.18	1745.75	1570.38	2365.58	1301.42	1572.37	1366.75	0.100032	0.100032
M322T192	[M+H-H2O]+	Octanediamide, n1-(2-aminophenyl)-n8-phenyl-	0.487174	105.638	5.54276e-05	322.2	191.885	6.58592			Benzenoids	Benzene and substituted derivatives	Anilides	5	598.331	246.507	317.662	185.359	211.391	23852.1	34711.8	23459.1	36956.2	45737	6650.95	10031.4	9339.39	0.205878	0.205878
M478T335	[M+H]+	Octanediamide, n1-hydroxy-n8-[4-[4-[(1-oxo-5-hexyn-1-yl)amino]benzoyl]phenyl]-	0.290198	9.71511	5.00908e-06	478.249	335.368	0.834506			Benzenoids	Benzene and substituted derivatives	Benzophenones	9	1553.82	1154.45	1768.65	858.846	1851.65	10828.3	15251.2	12220.1	14097	17429.9	4929.2	5456.56	3668.44	0.196123	0.196123
M555T400	[M+H-H2O]+	Oleana-1,9(11)-dien-28-amide, 2-cyano-3,12-dioxo-n-(2,2,2-trifluoroethyl)-	0.498341	0.580748	0.0374106	555.324	400.216	1.01513			Benzenoids	Naphthalenes	Naphthalenecarboxylic acids and derivatives	10	40088	38598.7	26957.3	21567.9	20689.1	14970.7	14094.4	12180.1	16794.1	27853.9	16805.6	17583.4	19246.2	0.0697353	0.0697353
M516T123	[M+K]+	Oleyloxyethylphosphorylcholine	0.265138	19.573	5.146e-05	516.335	123.397	2.85266			Organic nitrogen compounds	Organonitrogen compounds	Quaternary ammonium salts	5	565.461	674.921	569.963	409.167	484.622	6508.7	14455.8	11140.9	11117.2	9705.36	6440.25	6604.61	6293.77	0.0241239	0.0241239
M383T378	[M+H-H2O]+	Ophiobolin a	0.210538	4.93533	3.65965e-05	383.239	378.246	1.00487		C09145	Lipids and lipid-like molecules	Prenol lipids	Sesterterpenoids	8	3723.34	1681.34	870.393	2201.12	2024.01	9533.69	8600.62	10265.9	9643.47	13778.3	5319.32	4441.79	3063.91	0.265945	0.265945
M378T320	[M+H+2i]+	Oxaziclomefone	0.160644	2.33697	0.000313286	378.082	319.982	1.19866		C18571	Benzenoids	Benzene and substituted derivatives	Phenylpropanes	10	7914.9	9323.14	7299.31	5941.11	5431.99	13010.3	16374.7	15403.4	17421.5	21711.6	9691.96	8681.47	9537.16	0.0584992	0.0584992
M490T132	[M+Na]+	Oxethazaine	0.40571	12.4659	0.000171903	490.283	132.472	2.19386		C12552	Benzenoids	Benzene and substituted derivatives	Phenethylamines	5	2471.6	2938.78	1843.74	1828.71	1779.53	19785.6	22448	35184.1	20708	37283.2	10662.5	11842.9	12086.2	0.066043	0.066043
M389T504	[M+H]+	Palmitoleoyl 3-carbacyclic phosphatidic acid	0.0953907	2.68106	0.00104435	389.238	503.625	1.36552			Lipids and lipid-like molecules	Fatty Acyls	Fatty acid esters	10	1856.16	1496.95	1112.05	1585	1300.21	2667.52	4849.75	3195.57	3814.42	5179.48	3041.51	1880.19	1937.41	0.286303	0.286303
M280T35_2	[M+H-H2O]+	Palmitoleoyl ethanolamide	0.857919	0.276839	7.33265e-07	280.263	35.061	1.52271	HMDB0013648		Organic nitrogen compounds	Organonitrogen compounds	Amines	10	65142.1	71415.6	58759.5	52777.7	65515.9	15986.3	20289.7	16195.9	16809.9	17537.8	24030.1	21578.8	23500.2	0.0559888	0.0559888
M202T446	[M+H-H2O]+	Pantothenic acid	0.250372	1.23625	0.0675125	202.107	445.546	1.72825			Organic acids and derivatives	Carboxylic acids and derivatives	Amino acids, peptides, and analogues	10	17978.6	17880.4	12634.9	14102.9	13571.2	15971.4	21300.7	16482.3	18071.5	22337	12888.9	12822	11901.7	0.0439991	0.0439991
M400T400	[M+H-2H2O]+	Paxilline	0.0959729	1.96297	0.00902991	400.219	400.485	0.762507		C13782				8	6905.45	6118.97	7452.95	6182.49	5134.14	9058.87	12035.7	8962.3	14025.6	18328.4	5918.35	6674.14	6170.72	0.0615216	0.0615216
M284T495	[M+H]+	Penconazole	0.216934	0.843704	0.512779	284.052	495.033	2.50655		C18801	Benzenoids	Benzene and substituted derivatives	Halobenzenes	8	6796.6	7267.25	6567.49	6158.27	7439.19	5243.88	3631.65	5143.05	3130.27	11730.1	4536.5	5412.29	5310.44	0.0941628	0.0941628
M391T341	[M+H]+	Permethrin	0.0618387	2.91848	0.00733852	391.077	340.938	1.3986	HMDB0015604	C14388	Lipids and lipid-like molecules	Fatty Acyls	Fatty acid esters	7	671.536	698.015	702.293	587.316	970.843	3637.38	1773.39	1514.13	1746.9	1922.28	1111.56	1541.16	778.299	0.334398	0.334398
M299T35	[M+K]+	Peucenin	0.292316	5.7589	0.000414393	299.055	35.033	1.87213			Organoheterocyclic compounds	Benzopyrans	1-benzopyrans	10	4240.11	3469.24	2602.13	2159.53	2443.17	12112.1	20429.2	13142.5	15200.7	25004.7	9697.32	8989.32	9174.28	0.03954	0.03954
M237T287	[M+H]+	Phe-Ala	0.440026	0.255049	7.37076e-05	237.123	286.977	8.85266			Organic acids and derivatives	Carboxylic acids and derivatives	Amino acids, peptides, and analogues	10	19881.6	21144	15631.2	13320.8	13694.6	3073.49	3698.36	3738.79	5647.88	5181.99	8436.49	9869.89	9682.41	0.0835099	0.0835099
M322T339	[M+H]+	Phe-arg	0.133584	2.50218	1.82025e-06	322.187	339.345	3.35838			Organic acids and derivatives	Carboxylic acids and derivatives	Amino acids, peptides, and analogues	7	4188.53	4323.75	3750.71	3958.72	4388.55	10895.4	11048.3	8939.42	9330.73	11356.8	5773.45	7197.49	5680.77	0.136747	0.136747
M205T473	[M+2H]2+	Phe-asp-lys	0.108319	2.06081	0.00156312	205.117	473.096	1.88803			Organic acids and derivatives	Carboxylic acids and derivatives	Amino acids, peptides, and analogues	10	16571.9	11301.1	8807.65	6909.4	8512.96	19404.5	17067.6	21223.7	22896.4	26782.2	12791.1	11121.1	12567.8	0.0745548	0.0745548
M223T233	[M+H]+	Phe-gly	0.182742	4.6517	0.000158495	223.107	233.397	2.84274		C18481	Organic acids and derivatives	Carboxylic acids and derivatives	Amino acids, peptides, and analogues	10	1788.48	2293.31	1818.32	1312.16	1172.22	6745.23	7637.26	6395.81	6928.57	11295.3	2364.46	2252.65	3198.97	0.19848	0.19848
M469T439	[M+H]+	Phe-phe-arg	0.143171	0.90052	0.661512	469.24	438.721	0.790198			Organic acids and derivatives	Carboxylic acids and derivatives	Amino acids, peptides, and analogues	9	4463.75	4500.85	3139.12	3182.32	2597.83	3969.92	4352.08	580.668	3278.22	3923.9	2079.56	3056.72	3188.06	0.21827	0.21827
M198T257	[M+2H]2+	Phe-thr-lys	0.362995	0.857737	0.0204478	198.094	256.564	2.46545			Organic acids and derivatives	Carboxylic acids and derivatives	Amino acids, peptides, and analogues	10	17604.9	19888.5	16309.7	17677.3	17123.2	14356.9	16051.2	14165.8	14098.2	17326.4	13397.8	13774.6	13931.1	0.0200049	0.0200049
M301T108	[M+H]+	Phenmedipham	0.231959	1.14265	0.716086	301.14	108.236	2.98222		C18420	Benzenoids	Benzene and substituted derivatives	Phenylcarbamic acid esters	6	13503.3	41747.5	16653.7	26189	17167.2	39362.5	47136.1	17666.6	15095.2	12442.9	19466.2	21166.1	16882.9	0.112494	0.112494
M95T300	[M+H]+	Phenol	0.172025	0.87067	0.32956	95.0481	299.994	5.36132	HMDB0000228	C00146	Benzenoids	Phenols	1-hydroxy-4-unsubstituted benzenoids	10	5601.4	5653.17	3580.92	3883.2	3691.13	3311	4141.29	3539.81	3545.28	4974.18	3111.41	3482.83	2701.1	0.126201	0.126201
M215T20	[M+H]+	Phenyl salicylate	0.104158	0.936185	0.453583	215.069	20.213	2.41964	HMDB0032018	C14163				10	1819.82	1321.21	1863.42	1469.24	1841.05	1769.72	1486.75	1609.33	1317.52	1600.82	1543.54	1557.93	1273.65	0.109804	0.109804
M103T257	[M+H-H2O]+	Phenylacetaldehyde	0.762844	0.797805	0.173947	103.054	256.851	4.01381	HMDB0006236	C00601	Benzenoids	Benzene and substituted derivatives	Phenylacetaldehydes	10	107122	110652	73759	58040.8	70530.3	62587.8	66808.2	57272.3	65095.2	83397.1	54677.1	56083.8	53215.8	0.0262367	0.0262367
M105T36	[M+H-NH3]+	Phenylethylamine	0.570875	0.653519	0.143051	105.069	36.4035	5.34192	HMDB0012275	C05332	Benzenoids	Benzene and substituted derivatives	Phenethylamines	10	47450.7	42501	34738.1	32165.7	86335.9	27653.8	29142.4	31857.3	44693.3	25583.3	23140.5	30090	28288.7	0.132726	0.132726
M256T297	[M+H]+	Phenyltoloxamine	0.244497	4.79444	8.50736e-08	256.176	296.706	1.19102	HMDB0240250		Benzenoids	Benzene and substituted derivatives	Diphenylmethanes	10	2444.26	2745.26	3063.56	2873.63	2840.5	13110.8	14291.8	11724.9	12835	15002.4	6544.97	6326.28	5937.04	0.0491152	0.0491152
M593T249	[M+H]+	Pheophorbide a	0.0767875	1.62033	0.0166542	593.269	248.502	4.56517		C18021	Organoheterocyclic compounds	Tetrapyrroles and derivatives	Chlorins	10	2503.43	2616.88	2254.94	1867.29	2143.02	2214.67	3862.55	3804.95	3538.05	5028.16	2803.57	3324.23	2841.45	0.0970948	0.0970948
M107T257	[M+H-C8H8O4]+	Phloretin	0.278645	0.871884	0.296672	107.048	256.639	1.83801	HMDB0003306	C00774	Phenylpropanoids and polyketides	Linear 1,3-diarylpropanoids	Chalcones and dihydrochalcones	10	13511.3	13084.5	10069.7	7890.99	14289.4	11513.3	10081.4	8968.62	8932.01	11811.3	7765.56	7982.53	9486.71	0.111438	0.111438
M318T145	[M+H]+	Phytosphingosine	0.415513	1.9509	0.000160588	318.3	145.192	0.517209	HMDB0004610	C12144	Organic nitrogen compounds	Organonitrogen compounds	Amines	10	162964	179709	248436	175899	191622	335059	431751	387922	407795	307664	246868	260584	262446	0.0331508	0.0331508
M398T290	[M+H]+	Phytosphingosine 1-phosphate	0.238351	0.61041	0.0181502	398.266	290.394	2.05931			Lipids and lipid-like molecules	Sphingolipids	Phosphosphingolipids	10	6472.92	8073.98	5585.62	6088.86	6040.72	3938.21	5240.51	2026.1	2631.08	5857.2	5666.19	4371.59	5043.55	0.128793	0.128793
M495T239	[M+H-H2O]+	Picroside ii	0.16476	2.71738	4.04384e-05	495.165	239.1	4.1549			Phenylpropanoids and polyketides	Tannins	Hydrolyzable tannins	10	9069.95	7166.55	4080.64	3961	4001.84	15412.4	13382.6	15836.4	15220.2	16995.9	8269.77	10158.7	9753.67	0.105863	0.105863
M245T345	[M+H]+	Pidotimod	0.940086	2.6397	0.00106155	245.048	344.831	0.662499			Organic acids and derivatives	Carboxylic acids and derivatives	Amino acids, peptides, and analogues	10	171255	199149	131369	150332	129908	331294	499476	323332	346452	563723	235687	252810	220355	0.0687135	0.0687135
M376T34	[M+H]+	Pipamperone	0.32393	0.738744	0.546331	376.259	34.2845	1.64669			Organic oxygen compounds	Organooxygen compounds	Carbonyl compounds	7	73184	20284.7	14848	11658	19212	18873.6	20281.9	23059.3	15910.1	24698.4	71889.6	73718.3	71165.5	0.0182073	0.0182073
M347T232	[M+Na]+	Piperonyl sulfoxide	0.286942	10.2368	0.000129979	347.175	231.647	0.383774		C19147				5	1529.43	1278.01	1396.39	1161.28	1207.35	9933.23	15871.1	11615.2	10651.4	19210.1	5647.89	7414.64	6266.27	0.139149	0.139149
M210T412	[M+H-NH3]+	Porphobilinogen	0.352341	8.32697	0.0227767	210.075	412.38	0.451458	HMDB0000245	C00931	Organic nitrogen compounds	Organonitrogen compounds	Amines	10	1395.42	3407.47	2837.37	3714.63	3403.18	12204.2	29804.7	13188	15169.8	52523.4	8299.23	7260.73	7788.8	0.06672	0.06672
M428T377	[M+H]+	Pro-arg-arg	0.269746	5.03417	1.15744e-06	428.26	376.58	0.295349			Organic acids and derivatives	Carboxylic acids and derivatives	Amino acids, peptides, and analogues	9	2620.89	5053.51	3664.9	2730.42	1866.57	15377	16052	14419.1	15207.6	19170.3	5190.13	4572.9	5048.08	0.0654746	0.0654746
M230T320	[M+H]+	Pro-asn	0.225621	0.846328	0.098109	230.113	320.037	2.1183			Organic acids and derivatives	Carboxylic acids and derivatives	Amino acids, peptides, and analogues	10	7176.75	7294.63	7036.61	6302.71	5681.62	6290.91	3979.89	5632.09	5829.55	6613.07	5743.68	6976.95	6011.63	0.103885	0.103885
M231T368	[M+H]+	Pro-Asp	0.204268	2.69011	1.51133e-06	231.108	367.964	0.864332			Organic acids and derivatives	Carboxylic acids and derivatives	Amino acids, peptides, and analogues	10	7906.14	7366.85	6985.53	5256.77	6981.02	16791.1	18542.4	18055.3	17796.9	21613.1	11894.6	12229	11881.3	0.0164146	0.0164146
M194T238	[M+2H]2+	Pro-Asp-Arg	0.147662	1.33417	0.0102005	194.089	238.14	3.39832			Organic acids and derivatives	Carboxylic acids and derivatives	Amino acids, peptides, and analogues	10	8706.11	8867.93	6055.51	6191.71	5624.59	9432.11	9640.4	9612.45	9032.77	9572.99	7386.15	6999.64	5970.01	0.107882	0.107882
M245T415	[M+H]+	Pro-Glu	0.242908	2.66358	5.13659e-06	245.113	415.219	2.31953			Organic acids and derivatives	Carboxylic acids and derivatives	Amino acids, peptides, and analogues	10	10757.6	12078.5	9102.28	9777.33	7728.1	22582.1	28316	26930	23984.4	29884.8	13678	13478.1	12959	0.0277556	0.0277556
M401T377	[M+H]+	Pro-glu-arg	0.385966	5.31204	4.48452e-06	401.214	376.71	0.169804			Organic acids and derivatives	Carboxylic acids and derivatives	Amino acids, peptides, and analogues	5	6238.48	5470.46	6407.92	5674.67	5865.65	29129.8	28606	28829.4	30155.9	40818.9	9968.49	11825	10227.7	0.0941948	0.0941948
M373T394	[M+H]+	Pro-glu-lys	0.249664	2.3479	9.4878e-06	373.208	393.652	3.12558			Organic acids and derivatives	Carboxylic acids and derivatives	Amino acids, peptides, and analogues	10	18136.7	19271.5	16139.3	14617.1	17161.1	37090.1	41251.3	35196.4	38929.5	47868.9	24100.4	22705.4	19948.9	0.094944	0.094944
M403T395	[M+H]+	Pro-met-arg	0.204304	2.80343	7.6039e-06	403.229	394.647	4.7878			Organic acids and derivatives	Carboxylic acids and derivatives	Amino acids, peptides, and analogues	9	6443.77	8230.43	7955.59	4222.79	5550.34	16203	18445.8	17161.3	17678.1	21351.1	9940.86	9649.97	8373.27	0.0894568	0.0894568
M375T501	[M+H]+	Pro-met-lys	0.0929738	2.17444	0.00196434	375.224	500.926	2.98966			Organic acids and derivatives	Carboxylic acids and derivatives	Amino acids, peptides, and analogues	10	3960.91	3513.17	2346.72	3332.87	2488.69	5396.07	6507.16	6256.86	6130.18	9723.11	3283.08	3254.96	3450.04	0.0316741	0.0316741
M263T236	[M+H]+	Pro-phe	0.0693891	1.7257	0.00357339	263.138	236.195	0.127719			Organic acids and derivatives	Carboxylic acids and derivatives	Amino acids, peptides, and analogues	10	4906.12	2991.94	4371.81	3866.34	2949.36	5490.49	7198.83	5253.45	6685.59	8307.69	4674.32	4156.85	3780.14	0.106793	0.106793
M359T437	[M+H]+	Pro-ser-arg	0.304479	2.88161	0.000163208	359.203	436.866	1.15579			Organic acids and derivatives	Carboxylic acids and derivatives	Amino acids, peptides, and analogues	10	20379	19448.2	13933.5	13519.3	9931.46	53952	51001.3	36247.8	34429.1	46863.2	20008.7	30150.9	29432.7	0.213324	0.213324
M373T300_2	[M+H]+	Pro-thr-arg	0.121398	1.94599	0.000229527	373.207	300.378	3.44617			Organic acids and derivatives	Carboxylic acids and derivatives	Amino acids, peptides, and analogues	10	7733.25	8789.48	7096.86	7285.17	7314	12099.6	15443	13339.8	14874.4	18616.5	7231.1	8582.78	8434.49	0.0917139	0.0917139
M345T158	[M+H]+	Pro-thr-lys	0.110672	3.29509	2.09607e-06	345.195	157.53	0.720608			Organic acids and derivatives	Carboxylic acids and derivatives	Amino acids, peptides, and analogues	5	1034.01	1294.39	1500.21	1155.59	1219.24	3632.87	4112.78	3551.73	4704.93	4438.58	1147.71	3861.58	3110.63	0.517731	0.517731
M302T57	[M+H]+	Pro-Trp	2.61075	0.83173	0.336506	302.305	57.269	1.07456	HMDB0000269	C00836	Organic nitrogen compounds	Organonitrogen compounds	Amines	10	1.22e+06	889317	908434	1.58215e+06	845352	558821	1.13725e+06	1.12081e+06	743854	968243	916029	907152	866558	0.0294177	0.0294177
M458T402	[M+H]+	Pro-trp-arg	0.81291	8.5107	1.44849e-05	458.235	402.356	0.751389			Organic acids and derivatives	Carboxylic acids and derivatives	Amino acids, peptides, and analogues	9	15293.5	14860.8	11428.5	12949	12842.9	102424	123955	90759.2	103792	152475	44832	43268.5	42848.4	0.0239472	0.0239472
M218T404	[M+2H]2+	Pro-tyr-arg	0.921224	4.55773	5.97613e-09	218.124	403.602	1.1652			Organic acids and derivatives	Carboxylic acids and derivatives	Amino acids, peptides, and analogues	10	48636.2	48257.6	38259.8	40000.3	39033.8	188554	197949	191156	183368	215183	100380	95648.7	97742.9	0.0242129	0.0242129
M215T301	[M+H]+	Pro-val	0.0735238	2.32703	0.0152286	215.138	300.746	2.15957			Organic acids and derivatives	Carboxylic acids and derivatives	Amino acids, peptides, and analogues	9	3570.82	3484.5	1837.26	2493.45	1669.28	5702.64	5318.1	3948.33	5291.33	10119.7	2911.38	3413.35	2741.57	0.115584	0.115584
M539T514	[M+Na]+	Probucol	0.141073	3.83933	0.000809818	539.293	513.867	0.454279	HMDB0015537	C07373	Benzenoids	Benzene and substituted derivatives	Phenylpropanes	10	1815.23	1340.43	1790.75	1793.62	949.866	4972.35	4464.09	6730.36	4602.47	8754.78	1932.04	1872.39	2934.89	0.265735	0.265735
M592T450	[M+H]+	Propanoic acid, 2-[[1-[3-[4-([1,1'-biphenyl]-4-ylcarbonyl)-2-propylphenoxy] propyl]-1,2,3,4-tetrahydro-5-quinolinyl]oxy]-2-methyl-	0.161249	4.62132	2.31828e-06	592.291	450.405	2.85222			Benzenoids	Benzene and substituted derivatives	Benzophenones	7	1295.61	1485.42	944.449	1502.31	1265.55	4926.2	7284.39	5677.25	5963.6	6156.41	3035.41	2456.16	3023.78	0.116656	0.116656
M493T405	[M+H]+	Propanoic acid, 2-[[4-[2-[[[(2,4-difluorophenyl)amino]carbonyl]heptylamino]ethyl]phenyl]thio]-2-methyl-	0.202928	4.64869	3.61789e-05	493.218	405.305	3.45761			Benzenoids	Benzene and substituted derivatives	N-phenylureas	7	2582.4	3325.37	762.727	1633.48	2217.52	8878.72	10495	7598.37	9417.29	12521.8	3463.48	4141.19	4259.04	0.108573	0.108573
M230T42	[M+H]+	Propazine	0.536394	1.02266	0.76049	230.139	42.352	2.5794		C14312	Organoheterocyclic compounds	Triazines	Aminotriazines	9	47089.8	46715.6	54638.9	44823.8	44896.2	55889.7	43183.3	55526.4	43017	45945.5	40251.2	46106.8	38819.7	0.0925304	0.0925304
M531T516	[M+H]+	Proscillaridin	0.113977	2.52594	0.00110786	531.301	515.815	0.590877		C12816	Lipids and lipid-like molecules	Steroids and steroid derivatives	Steroid lactones	10	3217.54	3159.2	2345	1939.71	2598.46	5700.37	8019.47	5507.91	5183.79	9082.26	4212.08	2928.42	4478.78	0.214017	0.214017
M513T471	[M+H-H2O]+	Proscillaridin a	0.211529	3.07606	6.19836e-05	513.274	471.206	4.32373		C12816	Lipids and lipid-like molecules	Steroids and steroid derivatives	Steroid lactones	10	6381.24	5619.69	6240.65	3560.75	4102.59	12392.9	16933.3	13672	17106.8	19580.1	8428.44	7796.52	6644.28	0.118671	0.118671
M378T244_2	[M+H-H2O]+	Prostaglandin e2 ethanolamide	0.575305	74.9173	0.00173816	378.279	243.673	3.46492			Lipids and lipid-like molecules	Fatty Acyls	Eicosanoids	6	564.736	1169.87	644.522	484.08	515.805	37797.7	46907.9	24729.1	54535	89176.9	15810	15098.2	15205.8	0.0249636	0.0249636
M245T244	[M+H]+	Pseudouridine	0.174471	1.72455	0.000192085	245.076	244.18	0.0292142						10	25195.2	26057.1	20272.5	18945.6	19163.7	35634.6	39157.8	33629.7	36048.5	44598.5	29964.4	24793	23802.4	0.12636	0.12636
M543T420	[M+H]+	Puberanidine	0.127946	1.52916	0.0532728	543.312	420.482	2.50947			Lipids and lipid-like molecules	Prenol lipids	Diterpenoids	10	8661	9439.23	6085.82	5805.84	7068.99	7991.18	12053.5	9227.79	10345.2	17054.2	6200.2	6034.96	6204.96	0.0157485	0.0157485
M405T595	[M+H+2i]+	Pyrazoxyfen	0.0819331	0.988581	0.959282	405.052	594.638	1.55569		C18556	Benzenoids	Benzene and substituted derivatives	Benzoyl derivatives	10	1360.12	1112.73	1525.4	1601.27	1028.36	1627.36	713.581	2136.31	799.814	1275.13	1779.14	709.262	2320.91	0.511582	0.511582
M80T375	[M+H]+	Pyridine	0.0703705	1.8881	6.7274e-06	80.0487	374.959	7.49405	HMDB0000926	C00747				10	5852.48	4943.4	5782.6	3849.37	5704.99	10100	10349.3	9511.79	9112.59	10267.7	5419.93	6205.1	9577.87	0.312565	0.312565
M150T97	[M+H-H3O4P]+	Pyridoxal phosphate	0.635462	4.88763	0.0126171	150.054	96.748	2.28236	HMDB0001491	C00018	Organoheterocyclic compounds	Pyridines and derivatives	Pyridine carboxaldehydes	10	17148.8	24265.6	18498.2	10712.4	12852.9	20070.5	103826	76698.4	66045.5	141369	45089.6	23967.2	21875.6	0.42366	0.42366
M169T47	[M+H]+	Pyridoxamine	0.188082	2.60315	0.00107672	169.075	46.966	2.94121	HMDB0001431	C00534	Organoheterocyclic compounds	Pyridines and derivatives	Pyridoxamines	10	12863	17821	9518.27	8325.46	7631.6	27463.6	31082.2	28625.1	39095.4	19924.7	26186.9	19396.9	17410.8	0.21916	0.21916
M249T487_2	[M+H]+	Pyridoxamine 5-phosphate	0.23378	0.883747	0.296304	249.063	487.385	0.0880403	HMDB0001555	C00647	Organoheterocyclic compounds	Pyridines and derivatives	Pyridoxamines	10	6573.26	8547.5	7545.84	8202.72	7742.62	5345.01	5804.67	5772.8	8541.09	8659.6	7220.23	6214.58	6392.3	0.081209	0.081209
M343T408	[M+H]+	Pyroglu-Gly-Arg	0.369452	1.17279	0.240154	343.172	407.936	0.192784			Organic acids and derivatives	Carboxylic acids and derivatives	Amino acids, peptides, and analogues	10	36585.4	42755.1	29757	28108.7	22629.4	45993.8	33545.1	34967.3	32114.2	40833.1	28495.5	29264.2	27102.7	0.0387326	0.0387326
M371T521	[M+H]+	Pyroglu-Ile-Lys	0.251002	0.331874	0.0692407	371.212	521.084	2.14414			Organic acids and derivatives	Carboxylic acids and derivatives	Amino acids, peptides, and analogues	6	8450.26	15870.7	1993.36	6344.27	6199.76	3172.13	352.872	281.22	4135.76	4954.09	1822.51	1942.18	2504.29	0.174206	0.174206
M414T439	[M+H]+	Pyroglu-Lys-Arg	0.40263	1.92895	3.95369e-05	414.234	439.196	0.714234			Organic acids and derivatives	Carboxylic acids and derivatives	Amino acids, peptides, and analogues	10	117609	116587	92827.6	86743.5	110234	182547	204389	186694	197220	239924	121499	127639	126089	0.02553	0.02553
M261T236	[M+H]+	Pyroglu-Met	0.313532	0.325593	5.08906e-05	261.09	235.989	0.0429137			Organic acids and derivatives	Carboxylic acids and derivatives	Amino acids, peptides, and analogues	10	9467.01	10980.3	9007.18	7275.66	7239.96	2920.67	2872.2	2544.56	2172.46	3806.47	3824.05	4290.23	4240.62	0.0621703	0.0621703
M277T213	[M+H]+	Pyroglu-phe	0.143619	1.34861	0.308655	277.118	213.212	0.459443			Organic acids and derivatives	Carboxylic acids and derivatives	Amino acids, peptides, and analogues	6	13777.5	14236.4	10498	9443.05	8974.97	20312.9	18219	17694.2	19008.7	1541.62	4864.3	5540.92	4702.8	0.0882967	0.0882967
M227T293	[M+H]+	Pyroglu-pro	0.157121	2.44743	0.000243848	227.102	292.657	1.71157			Organic acids and derivatives	Carboxylic acids and derivatives	Amino acids, peptides, and analogues	10	7364.54	6527.7	7758.54	2538.5	8503.17	13572.9	16603.5	17703.8	13368.1	18764	7515.57	7899.77	9078.63	0.0997595	0.0997595
M293T453	[M+H]+	Pyroglu-tyr	0.43361	0.477716	0.000536613	293.097	452.953	2.26838			Organic acids and derivatives	Carboxylic acids and derivatives	Amino acids, peptides, and analogues	10	20450.6	21205.1	12955	19026.4	19800.5	10341.8	7471.83	6348.46	11622.2	8852.34	13404.3	11196.9	12259.7	0.0898503	0.0898503
M483T431	[M+H-H2O]+	Qingyangshengenin	0.133435	1.77363	0.00465883	483.23	430.779	0.958774			Lipids and lipid-like molecules	Steroids and steroid derivatives	Pregnane steroids	10	11884.9	12204.5	8968.93	9469.17	8599.79	14853.9	18734.3	15815.2	16027.6	25250	11476.8	11399.6	11698.8	0.0134737	0.0134737
M486T362	[M+H-C9H12O6]+	Rac-n-allyloxycarbonyl-cis-moxifloxacin acyl-.beta.-d-glucuronide allyl ester	0.177136	5.12315	8.3374e-05	486.204	362.169	1.95039			Organic oxygen compounds	Organooxygen compounds	Carbohydrates and carbohydrate conjugates	10	1598.63	1379.91	1199.37	923.238	1497.46	5551.9	7343.73	5265.42	6319.41	9325.19	3926.44	3676.94	3123.25	0.11497	0.11497
M450T370	[M+Na]+	Ranolazine	0.154359	3.47404	0.000409424	450.219	369.574	0.546374	HMDB0014388		Benzenoids	Phenol ethers	Anisoles	9	2738.67	2906.21	1855.06	2060.5	2329.78	7891.26	10022.3	4606.51	8802.2	9984.82	5585.66	4720.04	5924.71	0.114825	0.114825
M317T27	[M+H]+	Rhamnetin	0.0798678	3.24504	0.00156607	317.065	26.962	2.99475	HMDB0133823	C10176	Phenylpropanoids and polyketides	Flavonoids	Flavones	6	1102.4	803.472	553.652	972.588	898.62	2218.8	1577.62	2985.73	3568	3703.23	1324.63	2078.51	2028.61	0.232846	0.232846
M377T215	[M+H]+	Riboflavin	0.528696	17.9681	6.17145e-05	377.145	215.166	0.599358		C00255	Organoheterocyclic compounds	Pteridines and derivatives	Alloxazines and isoalloxazines	10	1104.18	2049.33	2033.31	3207.56	3334.04	31745.3	48581.1	33160.4	37959.3	59291.1	13898.9	14746.4	13595.2	0.0423722	0.0423722
M555T445	[M+Na]+	Roridin a	0.062409	1.5215	0.291742	555.25	444.983	1.12426			Lipids and lipid-like molecules	Prenol lipids	Sesquiterpenoids	7	1018.83	1120.13	3567.25	2460.47	947.262	1315.49	3519.68	4903.07	1513.72	2614.88	822.841	920.717	825.984	0.0649418	0.0649418
M417T300	[M+Na]+	Rotenone	0.0456529	2.5795	0.00129026	417.114	300.319	4.04249	HMDB0034436	C07593	Phenylpropanoids and polyketides	Isoflavonoids	Rotenoids	5	888.354	908.461	804.868	937.929	700.123	2713.72	1288.13	2583.77	2530.46	1820.33	1610.84	2080.93	1629.24	0.150116	0.150116
M349T248	[M+Na]+	Rutinose	0.35143	12.9892	6.89369e-08	349.127	248.047	0.328043		C08247	Lipids and lipid-like molecules	Fatty Acyls	Fatty acyl glycosides	9	1393.65	1828.24	2277.97	1053.85	947.473	18531.7	19004.3	18489.9	18238.2	23170.5	14150.4	15434.1	13229	0.0776041	0.0776041
M385T380	[M+H]+	S-adenosyl-l-homocysteine	0.639163	1.05426	0.622294	385.129	379.918	0.331013	HMDB0000939	C00021	Nucleosides, nucleotides, and analogues	5'-deoxyribonucleosides	5'-deoxy-5'-thionucleosides	10	84403.5	74786.7	64642.9	61699.1	65976.9	80211.3	73911.6	55324.4	68493.7	92639.4	54914.7	52854.9	54500.4	0.0201422	0.0201421
M399T502	[M+H]+	S-adenosyl-l-methionine	2.42895	0.674162	0.391205	399.145	501.895	0.0502104		C00019	Nucleosides, nucleotides, and analogues	5'-deoxyribonucleosides	5'-deoxy-5'-thionucleosides	10	828385	920202	1.41846e+06	661484	1.13485e+06	355978	1.97568e+06	395829	129498	489142	675409	1.10567e+06	901915	0.24066	0.24066
M298T95	[M+H]+	S-methyl-5'-thioadenosine	8.55874	1.00905	0.974922	298.097	94.9065	0.0181746	HMDB0001173	C00170	Nucleosides, nucleotides, and analogues	5'-deoxyribonucleosides	5'-deoxy-5'-thionucleosides	10	2.11832e+07	2.33348e+07	1.38212e+07	1.13727e+07	1.1145e+07	3.28429e+06	1.42993e+07	2.5352e+07	1.80008e+07	2.06524e+07	1.33492e+07	1.37508e+07	1.35695e+07	0.0148365	0.0148365
M206T217	[M+H]+	S-methyl-l-thiocitrulline	0.176433	3.88654	1.32059e-05	206.117	216.866	0.644863			Organic acids and derivatives	Carboxylic acids and derivatives	Amino acids, peptides, and analogues	10	2118.36	2220.14	2543.47	1833.74	1849.67	7384.37	8124.26	7270.76	7604.1	10679.3	4092.98	3984.04	4883.7	0.113651	0.113651
M301T69	[M+H]+	Salidroside	0.511696	5.33055	0.0385772	301.118	68.582	1.6602		C06046	Organic oxygen compounds	Organooxygen compounds	Carbohydrates and carbohydrate conjugates	10	10622	10090.5	6458.7	10671.1	7257.42	4197.49	87411.3	49406.9	22334.9	77055.5	25787.7	16572.5	18023.6	0.246171	0.246171
M345T260	[M+H]+	Santin	0.0415871	2.0029	0.193465	345.087	260.109	5.79294		C10180	Phenylpropanoids and polyketides	Flavonoids	O-methylated flavonoids	6	1149.1	1602.86	1231.39	1012.95	1696.09	3316.54	1147.86	1031.13	6053.13	1855.55	1502.53	1774.49	2750.53	0.326633	0.326633
M529T484	[M+H]+	Satratoxin h	0.0900391	3.44563	0.00181633	529.236	484.169	0.562611			Lipids and lipid-like molecules	Prenol lipids	Sesquiterpenoids	7	946.876	1116.02	721.985	1073.84	844.287	2444.38	3083.61	2726.83	5189.86	2760.13	1755.53	2078.88	1481.77	0.168674	0.168674
M433T302	[M+H]+	Schisandrol a	0.248082	0.558346	0.00580897	433.206	301.627	2.48167		C17064	Phenylpropanoids and polyketides	Tannins	Hydrolyzable tannins	7	7954.34	7847.65	6433.3	6012.61	4995.24	2858.6	3844.42	2591.79	3540.73	5725.63	4263.39	4118.25	4401.77	0.0332711	0.0332711
M845T300	[M+Na]+	Scytophycin d	0.0665791	3.67735	0.00138492	844.526	300.124	2.20523			Lipids and lipid-like molecules	Prenol lipids	Terpene lactones	7	444.545	415.649	291.6	572.922	343.575	2284.59	1357.4	973.247	1255.62	1734.96	630.775	626.683	759.247	0.112137	0.112137
M262T427	[M+H]+	Ser-Arg	0.165015	2.32729	6.24626e-06	262.15	426.97	1.03968			Organic acids and derivatives	Carboxylic acids and derivatives	Amino acids, peptides, and analogues	10	8481.87	9668.54	14763.5	9194.15	9748.71	22641.5	24212.4	23201.6	23919.4	26710.9	15482	13150.1	19527.7	0.201015	0.201015
M169T523	[M+2H]2+	Ser-Cys-Lys	0.620371	0.417549	5.70868e-06	169.094	523.123	0.93217			Organic acids and derivatives	Carboxylic acids and derivatives	Amino acids, peptides, and analogues	6	35214.6	37798.4	32779.5	32593.3	41743.4	14994.9	14834.9	12982.8	13608.7	18791.6	22659.9	31641.1	21641.4	0.217384	0.217384
M235T431	[M+H]+	Ser-Glu	0.225958	3.00972	0.000924429	235.092	430.76	0.5617			Organic acids and derivatives	Carboxylic acids and derivatives	Amino acids, peptides, and analogues	10	7846.07	8206.92	6527.54	6662.56	9076.75	25017.8	17644	25801.9	15172.8	31695.4	6110.32	15281.2	6326.12	0.566458	0.566458
M243T362	[M+H]+	Ser-His	0.141908	1.45138	0.00197025	243.108	362.114	0.37975			Organic acids and derivatives	Carboxylic acids and derivatives	Amino acids, peptides, and analogues	10	6759.58	9418.23	8403.9	6464.97	8206.75	11331.1	11997.7	10652.3	9852.73	13137.8	9635.02	8876	9095	0.042454	0.042454
M197T516	[M+2H]2+	Ser-Met-Arg	0.59728	0.439457	0.000237912	197.1	515.868	0.201437			Organic acids and derivatives	Carboxylic acids and derivatives	Amino acids, peptides, and analogues	5	31096.7	35908.8	43664.3	25728	39162.6	14908	14702.5	15277.1	15757.5	16506.1	23646.8	28307.3	32596.4	0.15882	0.15882
M253T247	[M+H]+	Ser-Phe	0.202531	3.89863	0.00126152	253.117	246.882	0.964885			Organic acids and derivatives	Carboxylic acids and derivatives	Amino acids, peptides, and analogues	9	4813.57	4502.49	1914.54	4438.04	1848.36	17497.9	9893.5	7886.33	16249	16765.5	4229.2	8231.67	7833.42	0.325935	0.325935
M175T295	[M+2H]2+	Ser-Ser-Arg	0.112179	1.35319	0.670575	175.071	295.35	3.00668			Organic acids and derivatives	Carboxylic acids and derivatives	Amino acids, peptides, and analogues	6	6645.75	5070.75	4513.71	4217.62	56055.5	5263.21	40080.1	5714.72	29218	23247.8	32151.3	1344.22	34480.4	0.816268	0.816268
M207T232	[M+H]+	Ser-Thr	0.166333	2.9373	0.000944471	207.112	232.001	3.08538			Organic acids and derivatives	Carboxylic acids and derivatives	Amino acids, peptides, and analogues	10	3300.64	3498.54	4827.52	2762.18	2923.43	7733.79	10590.3	11269.6	7139.16	14118.6	9095.81	8464.1	4202.65	0.366894	0.366894
M139T376	[M+H]+	Sesamol	0.235569	0.324035	4.55282e-06	139.049	375.962	1.31467	HMDB0033812	C10832				10	5179.45	5235.4	4631.66	5016.95	4194.76	1945.43	2071.64	806.73	1318.79	1717.91	2917.19	2296.79	2963.2	0.136544	0.136544
M144T354	[M+H-C3H6N2]+	Simetryn	2.25159	0.820883	0.48874	144.047	354.11	1.49737		C14457	Organoheterocyclic compounds	Triazines	1,3,5-triazines	10	1.34081e+06	1.42517e+06	886627	548022	537931	822908	923435	247920	850805	1.04473e+06	1.41674e+06	1.43913e+06	1.47602e+06	0.0207302	0.0207302
M238T392	[M+Na]+	Sn-glycerol-3-phosphoethanolamine	0.86349	1.05542	0.37213	238.044	392.279	1.375			Lipids and lipid-like molecules	Glycerophospholipids	Glycerophosphoethanolamines	10	129014	146862	124313	114098	117547	121564	132540	126696	137248	148800	107086	109391	101040	0.0407487	0.0407487
M216T392	[M+H]+	sn-Glycerol 3-phosphoethanolamine	2.27298	1.11583	0.361924	216.063	392.279	2.25949			Lipids and lipid-like molecules	Glycerophospholipids	Glycerophosphoethanolamines	10	1.16633e+06	1.39709e+06	980364	857805	915132	986551	1.23389e+06	1.09016e+06	1.15451e+06	1.46748e+06	832315	862146	843023	0.0178667	0.0178667
M451T476	[M+H]+	Sofalcone	0.270851	5.06081	0.00406152	451.213	476.234	2.15236	HMDB0042013					10	4827.28	2592.78	3499.39	1340.01	3081.51	9123.84	20493.8	13697.6	9573.55	24748.9	5164.01	8264.66	8118.37	0.243577	0.243577
M374T94	[M+H]+	Spirotetramat	0.498568	204.341	4.19603e-05	374.195	94.029	5.86523		C18807	Benzenoids	Benzene and substituted derivatives	Xylenes	5	213.426	42.404	51.449	261.355	242.319	17881.1	38258.3	32324.7	35770.3	41476.2	9969.84	31361.5	37861	0.552825	0.552825
M144T358_2	[M+H]+	Stachydrine	0.320013	1.32041	0.259537	144.101	357.626	4.74854	HMDB0004827	C10172	Organic acids and derivatives	Carboxylic acids and derivatives	Amino acids, peptides, and analogues	8	24745	38346.6	71446.5	36617.3	74992.1	88082.9	54239.7	70216.1	72292.2	40185.2	46624.9	71963	44036.9	0.28465	0.28465
M667T478	[M+H]+	Stachyose	0.206709	0.757069	0.0758713	667.227	477.559	4.14386	HMDB0003553	C01613	Organic oxygen compounds	Organooxygen compounds	Carbohydrates and carbohydrate conjugates	10	6295.37	7657.8	5529.83	4066.48	5291.66	4688.36	5418.39	3976.89	3337	4414.1	3375.77	3670.75	4350.78	0.131613	0.131613
M1034T341	[M+H]+	Stearoyl-coa	0.149259	0.975841	0.72298	1034.38	341.129	7.03435	HMDB0001114	C00412				9	4196.94	3286.1	3724.52	3204.23	3165.3	3313.67	3743.69	3203.42	3696.63	3195.02	2679.38	2729.24	2745.56	0.0126855	0.0126855
M717T461	[M+H]+	Subsessiline	0.16747	13.9983	3.25047e-07	717.387	460.544	0.796398						5	499.458	252.219	376.818	273.482	166.109	4497.55	4176.84	3818.22	4123.07	5334.92	1380.42	1459.63	1636.92	0.0880106	0.0880106
M183T45	[M+Na]+	Succinic acid n,n-dimethylhydrazide	0.0518744	2.01107	0.0139591	183.091	44.645	3.68491		C10996	Lipids and lipid-like molecules	Fatty Acyls	Fatty acids and conjugates	10	2076.66	2154.39	5638.66	6050.09	3577.27	7935.5	11051	5774.21	6172.85	8276.51	6861.07	7837.81	7281.37	0.066871	0.066871
M337T209	[M+H]+	Tabersonine	0.33839	21.4722	6.07427e-06	337.212	208.911	2.10342		C09244				5	964.802	780.872	653.85	789.51	717.384	14087	17590.5	15155.2	14643.4	22403.4	4857.51	5045.06	4602.15	0.0459818	0.0459818
M395T324	[M+Na]+	Tangeritin	0.172758	4.28793	0.000168992	395.131	323.598	4.9539		C10190	Phenylpropanoids and polyketides	Flavonoids	O-methylated flavonoids	7	1967.68	1880.6	1313.79	2225.63	1021.06	5536.75	8054.52	6377.74	6114.27	9972.87	2813.43	3223.38	3039.4	0.0678684	0.0678684
M544T449	[M-H+2Na]+	Taurochenodeoxycholate	0.11361	2.98557	0.000253235	544.272	449.174	3.92957	HMDB0000951	C05465	Lipids and lipid-like molecules	Steroids and steroid derivatives	Bile acids, alcohols and derivatives	10	2001.59	1439.27	2671.02	1957.56	1399.51	5056.65	4769.78	4912.03	5748.05	7783.67	5729.21	3140.7	3026.46	0.38546	0.38546
M560T36	[M-H+2Na]+	Taurocholate	0.525666	14.038	0.01247	560.267	35.703	1.46519	HMDB0000036	C05122	Lipids and lipid-like molecules	Steroids and steroid derivatives	Bile acids, alcohols and derivatives	6	809.38	3912.04	2711.67	12354.7	3014.12	96572.8	24257.8	90998	94303.2	13962.4	68332.5	66432	62269.4	0.0472164	0.0472164
M497T412	[M+H-H2O]+	Telmisartan	0.23013	4.17495	2.0629e-05	497.245	412.284	0.0629605	HMDB0015101	C07710	Benzenoids	Benzene and substituted derivatives	Biphenyls and derivatives	7	4129.83	3191.23	2811.04	2791.2	2521.93	11176.9	14004.3	11402.7	11281.3	16617.8	5371.78	5582.75	4692.57	0.0891852	0.0891852
M403T509	[M+H]+	Telocinobufagin	0.401948	4.61889	0.000255857	403.255	508.693	0.561687		C17072	Lipids and lipid-like molecules	Steroids and steroid derivatives	Steroid lactones	10	10717.4	7589.86	8530.5	7395.38	6124.43	27263.5	36829	31019.7	36968.2	54326.8	14498.4	13695.3	15268.9	0.0543133	0.0543133
M445T226_2	[M+H]+	Tetracycline	0.186802	3.25465	0.00191342	445.161	225.738	0.295317	HMDB0014897	C06570				10	5953.62	4102.97	3301.71	4997.41	3454.26	14953.8	13539.1	8956.96	11895.5	21638.4	6122.6	6175.23	6376.74	0.0215493	0.0215493
M223T34_1	[M+H-2H2O]+	Tetradecanedioic acid	0.363589	5.44184	0.000121279	223.168	33.761	2.6568	HMDB0000872		Lipids and lipid-like molecules	Fatty Acyls	Fatty acids and conjugates	10	5147.42	7125.01	4888.51	4084.67	4018.86	21482.7	26605.1	24025.6	25586.3	39785.4	17206.4	14460.8	14793.8	0.0967467	0.0967467
M195T61	[M+H]+	Tetraethylene glycol	1.8294	25.9045	0.146607	195.122	60.7985	3.50856	HMDB0094708		Organic oxygen compounds	Organooxygen compounds	Ethers	10	30563.8	17875.3	16407.3	19818.8	23870.9	1.47759e+06	7280.98	24595.3	1.28789e+06	14213.8	1.00665e+06	1.02648e+06	950838	0.0394306	0.0394306
M655T443	[M+Na]+	Tetrahydrogambogic acid	0.0881069	1.25964	0.111546	655.339	442.941	1.20205			Organoheterocyclic compounds	Benzopyrans	1-benzopyrans	8	2580.19	2506.09	1811.11	1763.24	1695.93	1909.11	3044.27	2760.46	2248.27	3083.41	2468.98	2244.93	2039.53	0.0954141	0.0954141
M346T298	[M+Na]+	Thenylchlor	0.160938	4.07654	3.93423e-06	346.047	297.832	2.64789		C10959	Benzenoids	Benzene and substituted derivatives	Anilides	5	2132.6	1724.14	1119.06	1718.12	1527.74	7014.59	6607.41	6444.06	5410.19	8039.67	7094.34	7405.84	5778.55	0.127782	0.127782
M181T108	[M+H]+	Theophylline	0.380109	0.171083	0.0158861	181.052	108.454	3.14356	HMDB0001889	C07130	Organoheterocyclic compounds	Imidazopyrimidines	Purines and purine derivatives	6	27825.8	21313.7	11620.3	7236.42	7850.28	283.408	5356.72	1917.97	2566.97	2850.97	3146.28	8008.07	5916.4	0.428588	0.428588
M345T491	[M+H]+	Thiamin monophosphate	0.154129	1.64959	0.0078011	345.078	491.221	0.126027		C01081	Organoheterocyclic compounds	Diazines	Pyrimidines and pyrimidine derivatives	10	13558.4	14345.8	18408.3	12892.4	11002.2	17400.6	25080.5	19385.5	23519.5	30426.5	12631.7	13394.6	11761.6	0.0648696	0.0648696
M425T492	[M+H]+	Thiamine pyrophosphate	0.464911	1.03432	0.67586	425.044	491.833	0.441163	HMDB0062636		Organoheterocyclic compounds	Diazines	Pyrimidines and pyrimidine derivatives	10	45438.1	40967	32364.3	31523.8	36205.3	39718.2	36356.6	41438.9	34569.1	40815.8	31077.6	29826	29420.4	0.0286918	0.0286918
M373T366_2	[M+H]+	Thr-Pro-Arg	0.045185	2.22654	0.0120713	373.218	366.119	0.90971			Organic acids and derivatives	Carboxylic acids and derivatives	Amino acids, peptides, and analogues	7	3870.53	3433.71	2858.58	7417.9	3559.53	11761.4	12603.5	5462.86	10319.8	6922.18	5189.23	7018.79	6920.54	0.161399	0.161399
M468T416	[M+H]+	Tobramycin	0.545624	3.32867	5.7275e-07	468.256	415.977	1.64666	HMDB0014822	C00397	Organic oxygen compounds	Organooxygen compounds	Carbohydrates and carbohydrate conjugates	10	30454.1	31637.6	21661.3	30374.8	26181.4	86753.1	90877.9	89309.4	90143	109961	42238.3	43335.5	41608.7	0.0206131	0.0206131
M357T27	[M+NH4]+	Topiramate	0.343193	16.6773	1.8786e-05	357.133	26.7525	0.0599803		C07502				5	1091.12	1624.38	893.424	805.018	848.766	10949.1	21811.2	17664.1	17496.1	19847.4	7109.39	10177.4	7817.04	0.191981	0.191981
M193T108	[M+H]+	Trans-3'-hydroxycotinine	0.156328	2.34736	0.0147278	193.087	107.548	2.24754			Organoheterocyclic compounds	Pyridines and derivatives	Pyrrolidinylpyridines	10	5574.32	5174.34	5417.57	3904.81	4118.14	4216	10132	15433.5	11510.9	15488.4	6474.11	7013.22	5638.36	0.108662	0.108662
M179T337	[M+H]+	Trans-nicotine-1'-oxide	0.0735767	1.28644	0.657296	179.117	337.066	2.80176			Organoheterocyclic compounds	Pyridines and derivatives	Pyrrolidinylpyridines	9	2520.71	1968.53	1204.74	3093.71	1466.63	1045.03	1451.43	1870.67	1304.13	7520.31	1773.74	2697.21	2592.32	0.21475	0.21475
M364T337	[M+H]+	Trh, free acid	0.27827	5.87708	5.13158e-06	364.161	336.704	0.82804			Organic acids and derivatives	Carboxylic acids and derivatives	Amino acids, peptides, and analogues	10	3218.95	1681.55	2651.51	2882.15	2499.66	12265.4	16970.7	14837.6	13376.3	18563.1	6943.95	7037.39	7443.61	0.0371965	0.0371965
M327T285	[M+H]+	Tri(3-chloropropyl) phosphate	0.0559173	1.54964	0.00542937	327.029	285.117	0.638617			Organic acids and derivatives	Organic phosphoric acids and derivatives	Phosphate esters	5	2484.25	2722.86	1168.04	2078.6	2382.96	3001.93	2932.34	3578.93	3555.41	3724.37	3087.55	1304.22	1223.34	0.56298	0.56298
M501T465	[M+Na]+	Triamcinolone diacetate	0.227939	4.92301	0.000534864	501.204	464.66	0.45556		C08184	Lipids and lipid-like molecules	Steroids and steroid derivatives	Pregnane steroids	10	2813.12	2652.78	2190.25	2207.47	2319.5	9956.32	10836	9481.3	10936.4	18767.5	4855.88	5888.33	4658.43	0.128648	0.128648
M267T33	[M+H]+	Tributyl phosphate	0.641052	0.398613	0.00159637	267.171	33.303	0.88323		C14439	Organic acids and derivatives	Organic phosphoric acids and derivatives	Phosphate esters	7	56103.7	46848.4	38954.2	28556.5	33371.6	10846.5	17449.3	20444.7	19647.1	12863.5	15683.4	14869.7	18929.2	0.130214	0.130214
M285T218	[M+H-H2O]+	Trichostatin a	0.161769	5.88391	0.000304106	285.159	218.36	1.62501			Organic oxygen compounds	Organooxygen compounds	Carbonyl compounds	5	1090.73	1004.74	923.02	834.197	989.742	5401.42	4632.25	3755.05	6430.69	8273.02	2545.26	3596.45	2808.02	0.183378	0.183378
M202T222	[M+H-C2H4]+	Trietazine	0.777652	46.4917	3.96852e-06	202.107	222.038	1.11956		C18814	Organoheterocyclic compounds	Triazines	Aminotriazines	9	2042.28	2161.09	2241.02	1566.92	1071.51	71867.7	88315.7	71798.9	78526.1	111767	26350.1	29441.9	27050.7	0.0587062	0.0587062
M130T239	[M+H-NH3]+	Triethylenetetramine	0.5793	0.137132	4.8015e-07	130.121	238.729	0.610721		C07166	Organic nitrogen compounds	Organonitrogen compounds	Amines	10	29811.1	30046.6	23566	24143.3	23485.4	4025.85	3771.37	3976.27	3768.16	2429.85	10055.6	9269.55	8370.54	0.0913313	0.0913313
M60T265	[M+H]+	Trimethylamine	0.419207	0.661076	0.00659918	60.0802	265.462	0.929375	HMDB0000906	C00565	Organic nitrogen compounds	Organonitrogen compounds	Amines	10	21703.7	20475	16385.6	20503.2	22835.8	15627.1	14271	15849.6	14213.8	7404.32	16257.8	20512.8	17056.3	0.126049	0.126049
M263T300	[M+H]+	Triphenylphosphine	0.0531263	2.07085	3.81447e-05	263.073	300.152	4.34848			Benzenoids	Benzene and substituted derivatives	Phenylphosphines and derivatives	10	4123.09	2584.58	2956.61	3795.09	3140.55	7128.19	7573.6	6537.59	7397.32	5739.27	4159.54	5125.49	2966.81	0.264774	0.264774
M271T437	[M+H-C3H6]+	Triptophenolide	0.475125	7.87247	2.90165e-08	271.129	436.895	3.40663			Lipids and lipid-like molecules	Steroids and steroid derivatives	Oxosteroids	10	5819.9	5204.5	4536.57	5255.42	4560.3	38827.5	41372.7	38522.9	35594.7	45459.4	18954.5	16266.3	15942	0.0969617	0.0969617
M490T335	[M+H]+	Trp-Glu-Arg	0.00579413	1.89502	0.0320222	490.237	335.142	5.31753			Organic acids and derivatives	Carboxylic acids and derivatives	Amino acids, peptides, and analogues	8	497.49	1998.74	1822.07	1998.6	964.839	2983.06	2028.64	1690.38	3867.32	3229.63	1590.1	1962.87	2151.46	0.150235	0.150235
M430T417	[M+H]+	Trp-Pro-Lys	0.353339	4.57998	0.000104757	430.232	417.227	4.23285			Organic acids and derivatives	Carboxylic acids and derivatives	Amino acids, peptides, and analogues	9	5593.84	7164.24	4988.57	3884.03	11184.3	24702.4	37065.7	25269.8	25195	38059.1	12031.7	15021.3	11751.4	0.140116	0.140116
M391T392	[M+H]+	Trp-Trp	0.121659	2.05442	0.000106067	391.158	391.609	0.656992			Organic acids and derivatives	Carboxylic acids and derivatives	Amino acids, peptides, and analogues	10	12722.8	14315.2	8821.99	11147.3	10364.3	23587.1	22351.3	19698.6	23736.3	28491.8	11907.5	13212.1	11864.9	0.0621153	0.0621153
M744T503	[M+Na]+	Tubacin	0.11246	4.37225	0.000799532	744.267	503.444	0.940263			Organoheterocyclic compounds	Azoles	Oxazoles	9	772.581	700.057	859.302	525.397	617.779	2357.04	4294.33	2734.43	1958.26	3850.03	1683.12	1114.18	1243.29	0.221461	0.221461
M319T302	[M+H]+	Tyr-His	0.0332146	1.86221	0.136457	319.138	302.436	1.17573			Organic acids and derivatives	Carboxylic acids and derivatives	Amino acids, peptides, and analogues	6	1526.75	1338.87	550.782	3606.45	2532.56	6278.57	2229.74	3861.3	4043.47	1381.15	2584.4	1290.96	2407.64	0.334873	0.334873
M295T207	[M+H]+	Tyr-Ile	0.147393	2.97596	1.25592e-05	295.164	206.507	0.254184			Organic acids and derivatives	Carboxylic acids and derivatives	Amino acids, peptides, and analogues	10	3177.77	3001.29	2446.46	2506.38	2353.7	7868.37	8198.34	7207.52	6892.74	9965.59	3703.99	4132.26	3627.82	0.0711612	0.0711612
M182T300_2	[M+H]+	Tyrosine	1.37575	1.02397	0.83829	182.081	299.917	1.74466	HMDB0000158	C00082	Organic acids and derivatives	Carboxylic acids and derivatives	Amino acids, peptides, and analogues	10	376100	408106	310858	287192	269689	304061	358457	286336	309318	433370	204193	224064	217783	0.0471651	0.0471651
M407T130	[M+H-H2O]+	Unoprostone isopropyl ester	0.308315	21.2963	2.04443e-06	407.304	130.125	1.43414			Lipids and lipid-like molecules	Fatty Acyls	Eicosanoids	5	784.073	817.554	527.139	602.514	584.211	13907.2	17146.7	12228.5	11256.7	16068.4	5168.6	5904.65	6236.97	0.0947563	0.0947563
M113T162	[M+H-C5H8O4]+	Uridine	0.575124	0.896232	0.192696	113.034	162.044	3.0505		C00299				10	59439.9	48035.4	43039.2	45903.4	42050.1	39932.1	45529.9	38379.5	46151.7	43729.5	38820.6	38902.6	34533	0.0667966	0.0667966
M405T446	[M+H]+	Uridine 5'-diphosphate	1.22642	0.962161	0.722366	405.01	446.349	4.34492	HMDB0000295	C00015	Nucleosides, nucleotides, and analogues	Pyrimidine nucleotides	Pyrimidine ribonucleotides	10	280400	277492	220328	224516	194332	190365	256116	221659	198425	285208	178633	182675	171635	0.0314427	0.0314427
M589T446	[M+Na]+	Uridine 5'-diphosphogalactose	0.458739	0.866613	0.0197912	589.043	446.246	1.17317		C00052	Nucleosides, nucleotides, and analogues	Pyrimidine nucleotides	Pyrimidine nucleotide sugars	10	30909.9	30280.4	30011.1	25912.1	26771.3	22542.3	25838.3	27430.9	23686.5	25194.4	24150.8	23354.1	22482.1	0.0357758	0.0357758
M325T441	[M+H]+	Uridine 5'-monophosphate	0.55009	1.74323	0.00345626	325.044	441.028	0.0772608	HMDB0000288	C00105	Nucleosides, nucleotides, and analogues	Pyrimidine nucleotides	Pyrimidine ribonucleotides	10	312795	344037	252953	278169	260094	488257	544421	352047	481006	658550	306364	298533	295670	0.0184418	0.0184418
M439T202	[M+H-H2O]+	Ursolic acid	0.203219	0.901588	0.549089	439.363	202.22	0.502621		C08988	Lipids and lipid-like molecules	Prenol lipids	Triterpenoids	10	6037.35	11975.3	6521.43	5947.54	6575.19	6239.54	7149.7	6519.96	7194.88	6305.91	5884.43	6042.24	5911.13	0.0142058	0.0142058
M246T376	[M+H]+	Val-Lys	0.038157	1.73236	0.0025097	246.181	376.08	1.56354			Organic acids and derivatives	Carboxylic acids and derivatives	Amino acids, peptides, and analogues	6	3885.96	2368.87	2799.19	1412.28	2962.4	4585.59	3915.89	4683.27	5154.17	4924.39	3420.31	3251.36	2990.34	0.0672601	0.0672601
M215T261_2	[M+H]+	Val-Pro	0.0232541	1.81397	0.0136051	215.138	260.756	2.41486			Organic acids and derivatives	Carboxylic acids and derivatives	Amino acids, peptides, and analogues	9	1900.38	2086.65	1251.75	1644.35	1465.57	2374.77	3174.54	2085.27	4420.6	3089.16	3513.3	3514.54	1740.97	0.3502	0.3502
M217T244	[M+H]+	Val-Val	0.21375	10.1415	3.59481e-05	217.154	243.923	3.73545			Organic acids and derivatives	Carboxylic acids and derivatives	Amino acids, peptides, and analogues	5	955.385	760.773	750.576	675.768	673.949	6504.81	6886.27	6097.79	8504.58	10711.1	2203.96	3087.66	2467	0.17545	0.17545
M373T124	[M+H]+	Val-Val-Arg	0.564126	29.0025	3.36995e-07	373.263	123.932	6.47521			Organic acids and derivatives	Carboxylic acids and derivatives	Amino acids, peptides, and analogues	5	1616.04	1626.47	1803.5	1516.66	1358.15	40261.6	42020.4	45053.5	45481.6	56906.7	25789.4	22823.5	23428.3	0.0652654	0.0652654
M457T436	[M+H]+	Vindoline	0.0858104	2.42266	0.000401173	457.215	436.012	1.02092		C01626				10	3581.48	3650.71	2127.67	1936.04	3324.05	6101.26	6076.27	7676.72	9234.77	6330.21	3129.96	2760.31	4886.61	0.316245	0.316245
M493T417	[M+Na]+	Withanone	0.0757851	1.73652	0.00492412	493.26	416.96	1.17717			Lipids and lipid-like molecules	Steroids and steroid derivatives	Steroid lactones	10	2985.63	3555.97	3069.31	3097.3	2407.23	3995.2	4795.14	5246.7	4923.52	7287.73	4479.65	5366.86	3318.38	0.234097	0.234097
M153T219	[M+H-C5H8O4]+	Xanthosine	0.487276	3.04741	2.95568e-05	153.04	218.678	2.03287	HMDB0000299	C01762				10	30184.6	34515.6	24018.4	25919.9	25304.6	76999	92149	68338	82781.5	106197	37479.9	41059.1	39881.4	0.046212	0.046212
M341T258	[M+H]+	Yohimbic acid	0.0464635	2.17552	0.0327599	341.176	258.375	2.88438						5	1606.57	2934.77	1638.3	1205.86	2447.55	6990.98	2166.49	2986.5	5061.03	4186.95	2727.85	2793.89	1644.14	0.270277	0.270277
M223T247	[M+H]+	Zectran	0.162913	3.85861	0.0031092	223.143	247.431	1.4571		C18952	Benzenoids	Benzene and substituted derivatives	Phenyl methylcarbamates	10	2516.4	4710.42	2674.84	1598.95	1334.27	8331.38	7975.07	7402.4	16392	9423.96	3935.76	7274.27	6434.06	0.295259	0.295259
M282T349			0.541211	5.86398	2.56029e-13	282.03	349.07							10	8733.09	10597.3	9809.29	10430.6	11057.7	60145.9	60203.7	58869.5	58274.8	59387.6	36850	36487.1	32149.9	0.0743733	0.0743733
M381T32_3			2.53972	253.107	3.08712e-12	381.263	32.462							9	3775.66	2186.51	2101	1393.45	8017.18	915770	843782	866373	907981	888842	594470	617183	553254	0.0550869	0.0550869
M781T39_1			12.9559	0.0596582	1.09072e-11	780.553	39.072							10	1.21226e+07	1.21282e+07	1.25442e+07	1.30775e+07	1.21059e+07	800647	911902	801972	760875	422135	7.25367e+06	7.30333e+06	7.25632e+06	0.00384213	0.00384213
M943T35			0.635181	33.7133	2.89952e-11	942.606	35.0065							7	1951.54	1654.58	1923.82	1063.71	2018.59	55207.8	58164	57629.1	62059.5	57286.5	26077.8	25379.6	26456.9	0.0210415	0.0210415
M803T142			1.41671	0.110181	3.3964e-11	802.533	142.009							9	145736	151253	151036	158664	156010	17969.2	19425.8	17445.6	18844.9	10349.7	99275.5	99541.9	102137	0.0157563	0.0157563
M254T329			0.920147	10.228	4.09384e-11	254.16	328.924							10	14248.8	14527.3	16767.3	11897.3	12427.1	151418	137783	144618	143282	137502	38180.5	36120.5	39042.7	0.0397415	0.0397415
M148T362			0.589935	12.6434	4.8919e-11	148.096	361.757							6	5152.06	3531.69	4440.91	3773.69	4997.95	54903.7	55313.3	54272.9	53089.6	59263.1	20252.1	18799.1	17337.2	0.0775381	0.0775381
M272T412			1.11382	7.98353	5.1525e-11	272.135	411.61							10	30423.5	29529.7	24700.7	27221.7	25638.3	213043	231382	211851	214697	226873	100098	97601.7	99238.4	0.0128142	0.0128142
M229T300			1.03818	12.2227	5.41013e-11	229.154	300.378							10	15329.7	13003.6	13762.4	15185.8	13506.6	178299	177192	159710	176196	173826	70477.9	72698.4	67011.5	0.040908	0.040908
M786T32			0.840535	37.4681	8.4572e-11	785.522	32.463							6	1085.95	2492.49	2369.82	4097.55	3518.75	96177.6	103353	109224	100003	99481.3	67692.7	71674.2	69136.6	0.0290013	0.0290013
M762T32			2.3148	127.437	1.01731e-10	761.524	32.463							6	8705.66	8442	3833.53	1033.2	7184.94	742589	774062	780946	740134	683333	326149	371213	314608	0.0886733	0.0886733
M328T34			0.661026	17.1211	1.3668e-10	328.227	33.7425							7	5103.13	5244.35	2805.6	1671.44	4606.62	69054.7	69135.1	63977.5	62634.3	67881.5	47442.3	53717.8	38474.5	0.164598	0.164598
M298T33			1.3044	111.337	1.43481e-10	298.216	33.104							7	1096.75	3525.87	940.753	2495.34	2572.68	224124	236848	255968	240612	226120	134978	163546	132333	0.120511	0.120511
M382T33_2			25.539	4181.73	1.66159e-10	382.274	33.083							10	53956.6	10232.3	21416.2	13522.9	7223.04	8.27716e+07	8.63577e+07	9.61977e+07	8.98414e+07	8.9563e+07	5.69611e+07	7.12579e+07	4.68005e+07	0.210608	0.210608
M904T201			0.799968	12.9247	1.67867e-10	903.546	200.663							10	10250.4	5830.73	6753.3	8820.14	7579.87	100209	102261	93581.2	105275	105768	28790.3	32958.4	30204.9	0.0691507	0.0691507
M642T488_2			0.189162	9.44013	2.18134e-10	642.318	488.05							6	679.668	595.567	774.943	672.315	511.34	6447.59	5887.6	5964.59	5818.89	6409.12	2229.9	2657.61	2475.2	0.0874512	0.0874512
M198T349			0.835996	8.27244	2.58418e-10	198.073	349.051							10	14779.1	15924	14017.5	14516.2	14628.6	117835	124391	119819	116796	132204	57541.2	57125.3	49879.1	0.0785562	0.0785562
M333T377			0.442598	0.0900354	3.03962e-10	333.127	376.86							10	13715	15775.9	14372.6	15236.2	14617.7	1066.16	1368.74	1411.33	1341.57	1449.36	6205.52	5803.92	4768.57	0.132567	0.132567
M268T301			0.279346	6.15193	3.58865e-10	268.127	300.865							10	2467.98	2330.92	2768.05	2488.17	2531.02	14662.8	16540.2	16045.7	15207.9	14972.4	6429.51	8736.68	9569.47	0.197284	0.197284
M292T299			0.388871	12.4333	4.29021e-10	292.126	298.972							9	1985.28	1216	2138.17	2329.53	2078.73	25261	23740.7	22453.2	23910.1	25831.4	8830.78	9500.88	7473.41	0.120089	0.120089
M84T372			2.01169	4.18037	4.36766e-10	84.0442	371.586							9	257876	266011	241481	222100	213201	937564	1.00348e+06	1.01694e+06	1.00579e+06	1.05548e+06	516981	523652	485917	0.0395764	0.0395764
M205T298			1.83232	73.2078	4.42753e-10	205.068	298.467							10	6826.6	5520	6416.69	6949.29	6652.85	477164	486834	510907	463297	431199	249258	310892	247498	0.134103	0.134103
M320T337_2			0.33213	4.52064	4.46685e-10	320.171	336.651							10	5755.25	5836.25	6274.08	5109.33	5577.15	24055.3	25856.5	26329	25505.1	27327.6	12984.9	14156.3	12302.8	0.0713007	0.0713007
M289T437			1.06284	13.3081	4.97613e-10	289.139	436.866							10	16983.2	13717.9	13971.6	11536.8	10421.5	171569	185006	174558	165229	190371	78425.7	68156	68086.6	0.0831426	0.0831426
M180T349			0.623909	7.77082	5.69794e-10	180.062	348.977							10	8847.27	9542.31	7943.65	8792.72	9490.77	67306.5	71776.8	64298.8	69011.3	74315.3	30960.6	32910	31349.2	0.0325071	0.0325071
M86T343			1.05352	18.3588	7.52894e-10	86.0596	342.7							8	10090.4	10074.3	8872.68	7667.13	8731.6	165743	164285	152756	169093	182275	57192.6	71823.9	62911.6	0.115254	0.115254
M294T244_2			0.311281	10.0885	8.52366e-10	294.083	243.673							10	2005.69	2389.9	1037.59	1129.79	1485.8	16923	15875.6	16338.8	15033.7	17029.1	18449.6	17016.1	12964.9	0.176206	0.176206
M216T32			0.483794	12.5671	8.61089e-10	216.174	32.463							6	4493.23	3534.32	4008.03	2137.5	636.12	35864.3	38481.1	34981.4	37651.2	39130.3	17794.6	20811.6	17044.8	0.107484	0.107484
M437T33_1			0.744163	40.8868	8.93859e-10	437.278	33.112							9	2871.72	1881.55	961.645	828.692	3109.69	80773.8	74267	80247.7	73362.7	86040.9	54334.7	53269.8	52621.6	0.016195	0.016195
M175T349			0.193337	5.5848	9.51877e-10	174.997	349.065							9	1552.77	1210.88	1397.51	1327.37	1356.97	7315.31	7639.14	7171.47	7919.01	8185.73	3429.87	4885.19	3395.53	0.217832	0.217832
M788T487_2			0.280268	15.7589	9.69217e-10	788.405	487.303							9	929.212	612.437	976.022	617.785	677.248	11737.2	12419.4	11295.4	11480.4	13151.6	4577.02	4385.96	4676.4	0.0324678	0.0324678
M569T34			0.536971	17.1696	1.08765e-09	569.334	33.739							6	3211.28	2435.35	2149.96	1339.54	3717.74	45927.1	40353.1	42784.1	44065.6	47566.1	26955.5	29055.8	24952.4	0.0760302	0.0760302
M930T33_1			0.3435	15.5744	1.15686e-09	929.575	33.1795							6	1166.81	1022.45	1263.03	876.214	1516.82	17828.6	17317.8	18176.4	17464.6	20249.8	11001	11365.7	10472	0.0410521	0.0410521
M218T332			1.11475	46.8599	1.23182e-09	218.102	332.313							10	3110.2	3615.4	3431.74	3960.25	4474.47	162540	181252	174820	162092	190517	62692.8	65028.8	60468	0.0363566	0.0363566
M988T195			1.87688	6.47622	1.28154e-09	987.64	194.749							10	111387	105852	106861	101705	105179	733421	676496	662440	728512	637900	187077	302509	294243	0.246449	0.246449
M286T335			0.807777	11.6354	1.28646e-09	286.139	335.314							10	8657.36	9926.96	8739.18	10169	7580.34	98050.5	105353	102326	102503	116206	41171.1	45673.2	42349.2	0.0542149	0.0542149
M777T144_1			0.807407	0.257299	1.50694e-09	776.519	143.952							10	55077.5	55108.8	54932.5	52115.3	53149.7	12861.8	14804.9	15753.7	16300.8	9848.4	36942.9	44587.2	43592	0.0996485	0.0996485
M209T327			0.246655	4.45245	1.52095e-09	209.128	326.988							10	3092.87	3349.21	2775.58	3764.93	3307.82	14937	14943.7	13430.3	14032.3	15188.9	6894.96	7321.47	6780.94	0.0407079	0.0407079
M313T348			0.434675	0.159397	1.69729e-09	313.003	348.257							10	15800	15588.6	13548.9	14459.4	14598.4	2312.57	2333.88	2483.51	2110.62	2554.06	8318.45	7502.35	6797.97	0.100924	0.100924
M779T39_1			7.52161	0.0284387	1.71647e-09	778.537	39.044							10	4.14187e+06	4.35696e+06	3.86919e+06	4.46175e+06	3.7705e+06	105819	130798	102920	136639	109668	2.04753e+06	2.18929e+06	2.16836e+06	0.03584	0.03584
M476T437			0.221732	3.27672	1.76111e-09	476.228	436.705							10	5831.69	4579.17	4811.76	3978.58	5357.25	15557.7	16423.2	15890.5	15935.9	16664	7557.47	7499.41	6911.87	0.0487725	0.0487725
M228T405			0.236913	5.51874	2.03482e-09	228.048	405.11							10	2289.38	2343.24	2039.77	2311.71	1600.56	11081.9	11587	12399.3	11014.3	12331.4	4796.94	4102.04	4334.4	0.0801948	0.0801948
M148T295			0.471229	0.429997	2.14863e-09	148.003	295.375							10	21915.4	21065.7	19910.4	20037.2	20283.6	8337.69	9078.78	9116.55	8747.02	9100.87	11940.6	13296.3	11719.9	0.0692891	0.0692891
M544T237			0.715298	0.236392	2.17813e-09	544.263	237.28							10	40423.2	43957.3	44077.2	40611.3	40368.7	9425.68	9922.48	9318.32	12434.5	8408.53	17301.4	20118.2	18521.9	0.0757515	0.0757515
M689T33_3			0.353826	7.83982	2.3307e-09	689.422	33.4355							6	3497.04	3661.73	2972	1279.2	2910.51	22284.1	23296.9	20654.5	23767	22267.5	11338.4	12215.4	13012.4	0.0686937	0.0686937
M780T117_1			3.63354	0.0399724	2.70046e-09	779.537	116.83							6	955738	911964	948509	1.09446e+06	932082	25764	51713.3	46544.2	48257.9	21297	480641	513424	456626	0.058961	0.058961
M1024T32			0.317621	10.8732	2.98867e-09	1023.66	31.939							6	1067.28	1291.55	2216.28	1321.31	1715.17	14862.9	17741.4	16065.6	16957.1	17135.4	8828.31	4555.27	11039.1	0.404883	0.404883
M220T349			1.46406	9.24445	3.19777e-09	220.056	348.977							10	40323.4	41790.9	35538.8	38175.9	40301.1	356396	366191	332155	354767	403605	160789	160935	157087	0.0136617	0.0136617
M545T34			0.376565	11.6004	3.21975e-09	545.336	33.761							6	2521.98	2132.05	825.73	2210.98	2246.91	24125.6	21561.8	22114	22206.9	25272.1	9826.9	11054.7	13173.2	0.149123	0.149123
M381T32_2			1.14316	317.473	3.22954e-09	381.075	32.466							6	593.6	460.104	455.411	127.412	1198.82	165721	163329	194006	191914	185177	112217	114781	112817	0.0118396	0.0118396
M334T342			0.310097	7.01816	3.35949e-09	334.136	342.487							9	2159.87	2144.23	2205.63	3889.79	2699.32	17717.1	17298.3	18513.5	20038	18362.8	6174.43	7804.34	6529.03	0.125396	0.125396
M198T33			0.403972	22.2597	3.36165e-09	198.127	33.113							8	787.93	1659.5	500.007	1225.27	1225.42	21127.8	24092	24127.5	24708.6	26104.8	16909	13608.6	15564.3	0.108042	0.108042
M442T439			0.463986	4.95913	3.36546e-09	442.24	438.721							9	11717.4	8630.78	11307.9	9064.35	7684.49	47782.6	44106.4	48047.3	48802.6	51307.2	25803.9	22500	23156.1	0.073431	0.073431
M414T33			1.7212	59.8825	3.41219e-09	414.264	33.36							9	4332.71	3603.61	2230.88	21056.7	3328.17	392944	393006	398929	414939	469249	55136.9	311207	300847	0.651736	0.651736
M178T377_2			1.62429	0.133409	3.41678e-09	178.058	376.642							10	211602	221906	189486	206240	189205	26893	27662.5	26587.7	24345.8	30380.3	89289.2	99756.1	93025.1	0.0564158	0.0564158
M723T492_1			0.235539	18.2018	3.42575e-09	722.698	492.009							6	423.5	454.462	652.283	497.48	276.045	8540.93	7967.7	7867.4	8134.9	9421.82	2945	2682.31	3134.39	0.077735	0.077735
M200T377			0.476325	0.100979	3.4284e-09	200.04	376.856							9	17558.8	18052.7	16080.3	18560.8	15826	1633.96	2163.61	1247.89	1596.14	2050.56	6335.42	7512.82	6398.32	0.0981437	0.0981437
M219T333			0.320507	11.453	3.48935e-09	219.105	332.902							8	2444.03	2606.88	714.812	1073.99	424.721	15972.9	17027.5	16088.1	16390.9	17719.9	6949.94	7116.67	6954.88	0.0135384	0.0135384
M169T371			0.711252	2.66739	4.14877e-09	169.058	371.182							10	99119.9	102274	91547.3	80317.7	78242.7	237990	241668	242311	232337	250024	136441	136274	137978	0.00686175	0.00686175
M378T33			0.834812	50.8049	4.54357e-09	378.242	33.112							7	985.128	2604.14	1445.85	2219.01	2331.35	95942.2	99943.7	87079.1	94873.2	109152	61485.2	63959.8	59370.1	0.037289	0.037289
M789T487_1			0.190227	10.8287	4.75036e-09	788.907	487.358							8	492.008	549.555	596.085	725.778	381.966	5875.32	6573.22	5369.95	5797.81	6112.86	2111.88	2167.36	2637.39	0.125231	0.125231
M453T33_1			0.52751	18.5896	4.81706e-09	453.274	33.1145							7	1954.41	1325.52	2567.56	1910.55	3846.96	45239.5	38310.7	45329.8	45889.6	40963	31588.5	38547.6	27393.9	0.173289	0.173289
M173T282			0.302028	7.17611	5.15453e-09	173.139	282.247							10	2208.21	2343.15	2090.26	2573.49	2444.55	16420.2	17698.8	14882.6	16695.5	17974	6659.24	7547.28	6795.72	0.0683079	0.0683079
M688T33			0.277646	8.71021	5.17239e-09	688.441	32.7325							7	1310.19	1735.85	2058.85	616.7	2055.17	14019.7	12409.2	13034.3	13745.3	14528.8	4721.6	11174.9	9347.26	0.395291	0.395291
M522T351_3			0.258313	0.534295	5.36445e-09	522.427	351.249							10	6447.26	6843.04	6557.52	7076.54	6585.23	3569.34	3648.27	3693.16	3485.04	3508.2	3907.69	3277.38	3720.66	0.0890506	0.0890506
M158T349			0.28509	5.1769	5.44001e-09	158.08	349.124							8	3667.27	2362.97	3768.25	4746.9	2762.95	17070.9	18285.1	17232.8	19129.7	17885.1	9520.49	10001.9	9262.55	0.0391102	0.0391102
M957T34_2			0.501651	16.7795	5.72171e-09	956.594	34.411							8	2845.05	2618.18	2505.93	1232.02	2250.57	41931	39389.4	34927.6	35481.5	40425.4	18636.3	21773	16135	0.14988	0.14988
M172T333			0.256459	6.73431	5.88209e-09	172.096	332.902							9	968.768	2133.9	2373.83	1944.77	1928.47	11525.7	12806.5	13304.6	12083.3	13244	6164.15	6249.56	5445.3	0.0742069	0.0742069
M1039T33			0.288238	7.94377	6.21178e-09	1038.65	33.001							6	1592.36	2072.88	2006.77	1519.68	2152.38	15187	15342.6	12924.6	15738.6	15034.2	11569	8970.43	8250.36	0.181904	0.181904
M696T497_1			0.219087	16.6655	6.66011e-09	695.683	497.404							6	539.526	348.23	439.728	450.468	420.157	6610.47	6893.62	7398.38	7553.72	8176.46	2685.13	2478	2288	0.0799718	0.0799718
M117T326			0.196649	4.02523	6.69855e-09	117.101	326.108							10	1819.53	3026.18	2623.98	2527.1	2686.78	10260.5	10653.1	9338.23	10554.1	10248.3	5141.55	6498.74	5102.61	0.142457	0.142457
M801T392			0.139146	0.207925	6.77102e-09	801.242	392.377							6	1558.57	1660.36	1591.68	1616	1388.8	329.36	378.612	307.183	281.182	328.68	948.519	1220.78	670.8	0.290479	0.290479
M100T326			0.360214	4.57694	6.86783e-09	100.075	326.065							10	5777.38	5654.08	8120.03	7022.19	7287.2	32214.8	33355.1	29991.7	28500.1	30917.3	17468.3	18081.5	15758.7	0.0703847	0.0703847
M979T435_1			0.0675027	1.57594	6.99005e-09	978.647	434.727							10	2249.85	2344.82	2157.6	2140.22	2175.17	3597.39	3443.1	3424.73	3540.57	3436.15	2700.78	2193.51	2349.02	0.107637	0.107637
M337T322			0.314895	6.3199	7.20429e-09	337.16	321.584							6	3408.51	3211.66	3093.09	2611.38	2797.79	18805.9	21134.5	17625.6	18132.8	19873.4	8604.76	7758.47	7899.51	0.0560628	0.0560628
M274T393			0.475195	3.99531	7.45395e-09	274.151	392.909							10	14984.6	14793.6	14867.7	13305.7	14737.4	59323	58537.7	53732.7	55198.4	63624	31841.7	29612.4	27941	0.0656744	0.0656744
M595T244			0.214616	9.54171	8.29225e-09	595.146	244.18							6	913.416	904.46	958.995	640.813	648.841	7984.79	7507.38	7045.8	7577.72	8685.9	6075.27	5531.88	4314.57	0.169879	0.169879
M312T243			0.331312	7.15099	8.4396e-09	312.133	242.7							6	3467.89	3457.91	2934.08	2182.06	1964.14	17976.6	20989.4	19337.2	20313.7	21540.5	7505.39	8834.74	8599.72	0.0853397	0.0853397
M313T243			0.709534	18.2205	8.51457e-09	313.13	242.991							10	5007.17	5907.68	4666.88	2242.47	2838.1	65633.7	77663.8	73221.8	77369	82589.8	26422.9	30793.4	29694.8	0.0784778	0.0784778
M401T264			0.420553	10.5784	8.8855e-09	401.163	263.583							9	3293.69	3214.11	2532.14	3132.99	1756.93	29573.2	25874	29423.9	29961.3	32523.5	8095.35	8336.59	8107.07	0.0166294	0.0166294
M393T349			0.253978	6.39053	8.90445e-09	393.059	348.552							10	1702.33	2354.39	1487.99	2256.53	2016.93	12810.4	11474.7	11936.8	12685.3	13836.3	6496	7336.44	6193.21	0.0887332	0.0887332
M111T207			1.94415	0.216081	9.45666e-09	111.055	206.549							9	301751	320383	303224	294670	307876	66592.8	73284.6	48991.4	95453.2	45829.4	294113	151522	135342	0.45116	0.45116
M192T34_1			0.595054	19.2414	9.55582e-09	192.137	34.168							8	2312.82	3294.93	3768.05	3237.61	1482.11	61249.9	48953.1	53316.5	56075.9	51621.2	43513.3	37686.6	40026.1	0.0725614	0.0725614
M836T35_2			0.202035	12.9622	1.00125e-08	836.412	34.99							6	711.038	404.592	562.667	457.877	355.999	6836.57	6464.9	5697.59	6223.78	7081.24	3305.66	3683.86	4702.61	0.18539	0.18539
M685T453			0.220134	7.24347	1.0603e-08	685.288	452.89							10	1503.51	1051.89	1372.12	1190.98	1002.45	9146.22	8923.81	7924.28	8562.75	9779.84	2822.9	2951.8	3247.7	0.0724209	0.0724209
M735T34_2			0.443151	12.5821	1.06587e-08	735.433	34.342							6	2014.53	2052.1	1057.35	2054.36	5564.24	30831.4	35180.1	33343.5	31215.8	29758	16605.5	14388.7	13949.8	0.0950235	0.0950236
M243T377			0.196464	2.98182	1.08773e-08	243.073	377.211							10	5505.29	4816.25	4482.9	4846.11	4740.28	14095.1	14198.7	15102.8	13640.1	15692.4	5233.29	5901.43	5468.02	0.0612478	0.0612478
M974T33			0.34432	11.5063	1.10985e-08	973.604	33.4925							6	1900.04	1828.05	2072.79	1200.88	1334.75	18017.6	19391.7	17166.8	21197.2	20148.8	10532.5	11311.8	10752.5	0.0369784	0.0369784
M151T371			0.342171	2.53987	1.15917e-08	151.047	371.38							10	28115.7	27131.5	24784	23050.9	22060	64027.2	63835.1	64705.8	59178.8	66098.4	36630.8	34987.5	36629.9	0.0262872	0.0262872
M288T360			0.219014	5.241	1.18747e-08	288.057	359.623							7	1543.61	2437.38	2596.49	1445.76	2153.41	11290.7	9810	10823	11202.9	10209.3	1454.98	3381.06	3321.49	0.40278	0.40278
M529T33			0.575744	16.1059	1.18887e-08	529.342	33.1835							9	1979.64	2710.21	3018.11	5931.33	2264.73	43828.5	51558	53070.1	54937.8	52754.1	33610.2	33755.8	29791.1	0.0694178	0.0694178
M446T349_2			0.214784	4.49432	1.23249e-08	446.035	349.245							10	2526.8	2664.91	2036.27	2276.85	2382.44	9951.33	11032	10352.8	10241.9	11847.1	5361.11	6694.9	5887.28	0.112325	0.112325
M615T33_1			0.661195	31.5711	1.26316e-08	615.378	33.1145							7	2340.02	863.624	1931.58	1801.74	3100.79	60121.5	73491.7	62098.5	62496	58695.2	42301.6	40184.2	32325	0.137352	0.137352
M1173T482			0.179267	15.1565	1.34559e-08	1173.07	481.995							6	298.003	420.507	358.383	254.83	293.757	4705.91	5129.56	4416.79	4810.25	5574.03	2048	1842.48	2014.03	0.0559752	0.0559752
M206T405			0.266269	4.07462	1.35666e-08	206.065	405.002							10	4616.21	6114.76	4157.53	4170.45	3476.11	17704.6	18333.9	19458.3	17253.4	19071.7	9046.31	11025.9	8139.74	0.15695	0.15695
M580T496_2			0.307701	21.5821	1.43609e-08	579.895	495.605							8	890.183	554.876	905.915	556.767	310.907	12492.3	14963.6	13205.2	13311.2	15493	5835.25	4948.53	5532.83	0.082879	0.082879
M436T388			0.349327	4.29679	1.43902e-08	436.238	388.065							8	8739.35	7434	6296.11	5301.28	6569.06	28318.4	30661.3	29648.8	27200.9	31721.5	13810.4	17716.1	17236.1	0.131041	0.131041
M170T299_2			1.24898	11.8203	1.44805e-08	170.063	299.136							10	19574.9	21777.3	19499.1	24737.1	20283.9	248669	251627	222086	244606	284450	98331.8	110973	97823.8	0.0727643	0.0727643
M611T455			0.220782	0.275261	1.47343e-08	610.849	455.077							10	4303.48	3967.09	3802.55	4388.15	4087.24	1034.7	1365.6	931.012	1107.47	1217.41	2795.84	2442.26	2332.09	0.0960156	0.0960156
M272T430			0.638975	5.00859	1.48674e-08	272.135	430.027							10	18437.6	20324.4	16184.1	16396	16374.9	81875.5	93649.9	82776.2	84643	96394.2	47216.7	46979.9	46180	0.01161	0.01161
M227T337			0.542131	7.52665	1.55078e-08	227.138	336.528							10	7961.77	7618.63	4561.89	7504.51	7428.43	50733.9	54920.6	49927.6	49044.3	59372.8	17536.9	26234.5	23029.7	0.197542	0.197542
M520T240			0.898488	0.232399	1.59623e-08	520.266	240.07							10	62622.1	71899.7	64206.9	70919.9	61533.5	13387.1	15990	14583.9	15770.6	17235	31043.1	31907	31077.1	0.0156094	0.0156094
M315T371			0.204308	2.54774	1.60652e-08	315.127	370.829							10	9765.47	10079.1	9167.6	7968.86	8496.57	23951	24330.7	23171.5	21514.1	22897.7	14803.5	14266.5	14248.7	0.0218351	0.0218351
M678T488_1			0.370358	19.2638	1.67492e-08	677.838	487.988							10	1261.76	1129.09	1381.47	788.395	725.016	18747.6	21590.8	19349.2	19018.6	23117.1	6848.86	6582.12	7135.93	0.0403997	0.0403997
M241T358			1.40992	8.44978	1.69559e-08	241.154	357.77							9	40352.8	41891.3	38267.8	40303.9	42442.7	319767	353769	327864	323961	392128	163826	159179	144254	0.0656557	0.0656557
M755T39_1			6.2318	0.164396	1.8212e-08	754.537	39.111							10	3.42396e+06	2.97372e+06	2.77264e+06	3.11039e+06	3.012e+06	560384	610569	517633	473889	351588	1.70046e+06	1.80816e+06	1.83511e+06	0.0399998	0.0399998
M670T431			0.0979131	3.67054	1.97222e-08	670.313	430.728							7	1000.09	838.282	633.015	681.877	694.311	3011.33	2634.7	2915.19	2817.87	2743.58	1376.64	1619.31	1795.13	0.131577	0.131577
M475T349			0.193934	6.7848	1.98619e-08	475.062	348.703							10	1210.86	737.098	1429.52	862.549	1048.15	6711.69	6536.49	7251.53	7467.75	7911.72	2992.85	3256.13	2762.39	0.0822461	0.0822461
M410T34_1			0.53355	34.5206	1.99023e-08	410.232	34.234							10	1450.3	1321.41	859.415	804.462	1452.08	41819.9	43013.3	38449.3	34890.7	45072.5	27138.7	29789.4	25363	0.081207	0.081207
M170T242			0.494998	26.133	2.18778e-08	170.101	242.478							10	2173.39	1591.32	864.448	1072.4	1098.87	34378	36801.6	35570.5	30696.1	40269.4	13132.1	13995.9	14752.6	0.0580818	0.0580818
M246T239			0.9852	9.12823	2.21119e-08	246.094	238.755							10	18224.9	18324.9	16977.4	18349.2	18071.9	153498	178569	155077	151239	182686	78184.1	82988.6	80404.3	0.0298607	0.0298607
M339T398			0.130836	4.33876	2.29104e-08	338.675	397.539							8	1103.34	879.33	1085.53	840.649	810.57	3914.68	4274.65	3755.3	4028.91	4502.85	1668.87	2292.69	1723.07	0.182378	0.182378
M194T377			0.361216	0.208452	2.34878e-08	194.032	376.609							10	11509.4	10585.2	9905.46	10510.3	10115.7	2069.2	2163.9	1944.21	1580.23	3212.46	4572.3	4868.86	3672.08	0.142584	0.142584
M323T36_1			0.631861	28.4388	2.35856e-08	323.187	36.403							8	1423.71	3390.21	744.356	3503.32	1103.51	59091.3	60219.9	48117	58718.4	62936.4	19245.4	24603.4	26301.4	0.157495	0.157495
M260T359			0.462087	7.0093	2.39929e-08	260.124	358.963							7	6119.34	5460.43	5446.42	5329.13	5567.87	36263.9	41220.2	36551.2	37398.7	44288.1	17663.3	29122.1	17827	0.305003	0.305003
M135T453			0.255581	9.7479	2.41702e-08	135.064	452.867							9	911.95	859.047	917.66	1046.76	1958.03	11253.4	10419.9	10155.6	11118.4	12551.9	4548.72	3851.07	4705.13	0.104094	0.104094
M189T223			0.822464	16.584	2.4659e-08	189.073	222.946							8	6916.27	6274.72	5988.72	5740.94	6190.65	102416	96104	94028.1	103534	119868	43087.3	44307.5	43125.1	0.0159477	0.0159477
M923T243			0.262219	12.9192	2.48508e-08	923.408	243.147							10	1039.29	1111.54	732.253	683.475	688.199	11700.4	10030.9	10993.1	9916.61	12327	5373.23	4737.6	3785.07	0.172568	0.172568
M227T169			0.835239	0.0873079	2.51309e-08	227.124	168.743							10	56106.9	59044.9	50126.4	46953.4	50740.6	4910.77	4527.96	4650.64	6229.98	2640.23	24016.2	24694.8	25319.9	0.0264228	0.0264228
M307T355			0.190196	6.54979	2.59482e-08	307.197	355.227							10	1160.91	1056.44	706.629	1076.46	1351.6	6947.69	7772.13	6316.17	7388.4	6630.31	2200.35	2430.41	2362.78	0.05072	0.05072
M795T461_1			0.194552	14.1082	2.61165e-08	794.912	460.97							6	533.12	410.216	495.4	291.673	350.622	5475.13	5727.92	5509.1	5789.22	6858.18	2156.07	2050.88	1931.56	0.0548965	0.0548965
M476T200			5.34753	0.31393	2.64762e-08	476.277	199.896							10	2.46069e+06	2.40299e+06	2.36554e+06	2.73389e+06	2.39452e+06	703092	871236	668640	752856	883613	1.43485e+06	1.49972e+06	1.42216e+06	0.02865	0.02865
M254T306			0.370917	4.70812	2.66064e-08	254.16	306.207							6	7344.02	6543.57	6146.47	7155.53	6286.74	34651.9	30539.9	27758.1	32715.3	31945.4	16008	16889.6	14582.4	0.0735649	0.0735649
M1038T188_1			4.15934	0.127782	2.85003e-08	1037.65	188.132							10	1.37552e+06	1.52217e+06	1.25668e+06	1.25189e+06	1.26706e+06	134684	133272	216311	149600	218860	483478	716364	653180	0.194981	0.194981
M591T489			0.273256	10.0711	2.88607e-08	591.292	489.422							7	1340.91	1170.85	1490.58	1210.79	1026.73	13016.3	12349.5	13024.1	10636.2	13816	4804.67	4387.46	4008.18	0.0905417	0.0905417
M354T411			0.253091	5.78759	2.91306e-08	354.14	411.099							10	2289.8	2300.94	2427.45	2005.56	2173.41	13994.2	12819.5	12131.9	11625.7	14233.3	8380.74	5201.65	5809.47	0.261075	0.261075
M69T243			0.489296	11.7736	2.93887e-08	69.033	242.918							10	3609.21	3927.23	3630.56	3166.25	2070.2	35634.5	38084.4	41464.6	34623.8	43320.7	17582.9	19461.9	20451.2	0.0760213	0.0760213
M619T34			0.351106	15.1469	2.94048e-08	619.354	33.737							9	699.924	897.104	1024.76	2500.2	1453.55	21168	19791.6	22071.6	19359.4	17208.7	14293.2	25052.6	8368.65	0.531785	0.531785
M469T375			0.232274	7.64405	2.99337e-08	469.185	375.26							8	1881.48	917.32	1307.94	1007.85	1342.33	9595.78	9677.77	10870.6	8717.73	10495.2	2356.13	3090.84	2683.09	0.135826	0.135826
M209T299			0.30236	10.5342	3.06811e-08	209.018	298.873							9	1280.52	1756.7	1176.96	1970.44	987.879	15980.6	15299.8	13296.4	14139	16840.8	3737.28	5499.7	4741.5	0.189735	0.189735
M429T377			0.148999	7.42802	3.08395e-08	429.264	377.377							6	571.789	508.342	661.694	518.967	444.258	3621.11	3872.97	3917.57	4076.24	4605.28	1421.66	1319.7	1390.12	0.0379041	0.0379041
M423T380			0.381692	9.90803	3.13605e-08	423.197	379.678							10	2188.02	2564.15	2167.29	2128.09	3203.19	24145.5	25389.7	21728.4	22560.5	27556.6	8694.27	9654.49	8131.01	0.0872718	0.0872718
M568T112			4.08516	2931.59	3.14669e-08	568.414	111.898							6	1482.99	593.156	727.804	461.388	564.982	1.96993e+06	2.62771e+06	2.20086e+06	2.14403e+06	2.28641e+06	936337	954243	917734	0.0195018	0.0195018
M614T451_1			0.399605	28.921	3.17237e-08	613.789	451.053							9	1094.55	478.507	1035.38	801.95	555.77	20721.1	22658.5	21398.9	23073.2	26853.3	9298.64	9051.6	7733.08	0.0968062	0.0968062
M146T302			0.172507	5.20803	3.17415e-08	146.136	301.984							10	1197.2	1041.16	1053.22	1362.38	1510.48	6710.17	6366.58	5554.55	6560.22	6913.11	2960.43	4373.07	3399.26	0.202094	0.202094
M152T371			0.283729	2.47922	3.1886e-08	152.031	371.38							10	21765.3	20387.3	18320.4	17064.5	17052.9	47502.1	45529.9	47513.6	44099.8	49865.7	28368.3	28967.2	27423.1	0.027556	0.027556
M599T33_2			0.918639	60.4852	3.28177e-08	599.382	33.121							6	2434.72	2375.68	730.344	1926.94	2186.14	104206	116157	110375	115855	137320	69123.2	65705.2	67601.8	0.0253782	0.0253782
M771T243_2			0.310706	8.48763	3.2986e-08	771.34	243.278							10	2435.85	2485.62	1781.71	1632.99	1530.66	16911.1	17830.2	14134.5	16911.3	17958.8	8529.19	7453.39	7037.16	0.10034	0.10034
M226T340			0.501272	5.04041	3.33575e-08	226.154	339.763							8	12684.7	12628.7	5283.17	12024.6	11855.7	52856.5	56087.9	51141.2	53976.8	60523.6	25721.6	44073.2	42668.6	0.272462	0.272462
M537T349_2			0.0586436	2.20185	3.38191e-08	537.468	349.059							10	1632.78	1790.03	1742.71	1871.3	1866.08	4155.28	4011.43	4043.28	3679.13	3713.72	3228.87	3027.02	3319.32	0.0468856	0.0468856
M803T115			1.43746	0.207339	3.4908e-08	802.534	115.143							6	172125	176477	168239	174183	142908	29659.2	30092.3	35007.9	40791.1	37356.4	78821.7	85619.7	77724.7	0.0529824	0.0529824
M120T294			0.867927	0.298001	3.64914e-08	120.101	294.446							10	65556.7	59298.6	59929.2	68252.7	69086.3	19642.4	17858.4	22424.7	18331.2	17736.4	52320.2	40301.6	49278.4	0.132109	0.132109
M190T34			0.475668	14.7906	3.75194e-08	190.121	34.391							7	1369.87	3837.09	2805.19	1115.7	2860.15	40714.8	34359.8	31062.2	35285.4	35887.6	16670.7	18020	19582.3	0.0805428	0.0805428
M516T394			0.091926	3.67329	4.00945e-08	516.293	393.865							6	714.153	721.327	731.932	550.754	546.405	2334.01	2214.91	2289	2547.35	2606.44	833.137	838.543	1127.74	0.180628	0.180628
M707T390			0.378098	5.04842	4.01731e-08	707.356	389.722							10	7257.9	6263.2	5693.82	5617.28	5584.8	30597.1	31832.2	27988.1	28567.6	34572.6	13801	12375.6	12417.7	0.0630467	0.0630467
M567T262			0.0958437	3.92438	4.02019e-08	567.19	261.736							6	578.573	543.983	814.272	646.15	608.217	2275.73	2587.14	2417.04	2753.84	2489.73	1318.16	1148.09	947.26	0.163171	0.163171
M963T508_3			0.27979	13.5873	4.06903e-08	963.246	507.667							10	1229.89	577.093	889.444	970.796	856.264	11857.8	11612.6	11849.6	11621.4	14520.5	4395.34	4935.08	4503.54	0.0619245	0.0619245
M130T372_1			0.154926	3.42276	4.13e-08	129.647	371.951							9	2189.97	1752.94	2996.44	2728.27	1906.78	7963.09	8092.67	7350.34	8205.53	8004.84	4031.06	3669.55	3888.96	0.0471444	0.0471444
M282T337			0.287239	0.418822	4.22396e-08	282.218	337.144							10	8258.5	7794.38	7157.26	7675.6	7194.14	3248.85	3356.46	2975.67	3377.33	2990.38	4123.38	3915.95	4541.9	0.0760303	0.0760303
M523T32_1			0.97823	57.5538	4.23775e-08	523.367	32.465							9	3309.46	1706.44	1520.58	2184.4	2991.49	133119	134613	116253	157836	132271	64479.9	68824.4	63656.9	0.0422912	0.0422912
M322T299			0.181585	5.4058	4.24736e-08	322.134	299.006							10	1506.59	1016.7	1526.27	1161.1	1249	7061.36	7700.41	6061.6	7225.91	6870.3	4206.78	4149.87	4990.04	0.105533	0.105533
M592T34_1			0.328179	9.73887	4.41829e-08	592.324	34.3655							9	2334.35	1425.98	1545.38	2251.71	1870.16	19365.3	21036.2	16553.9	17548.8	17309.8	3039.18	7363.63	8711.25	0.465109	0.465109
M773T155			0.787907	0.295531	4.48864e-08	772.548	155.364							10	48120.9	56646.4	52004	57882.9	50586.7	14352.4	16040.5	14957.3	16564.4	16472.3	32511.5	31258.2	28203.4	0.0722793	0.0722793
M336T194			0.439636	0.259635	4.50218e-08	336.261	193.683							8	15026.3	18189.9	15493.9	16227.2	15972.6	3349.11	5033.17	4267.53	4018.14	4339.04	9715.92	11741.4	11176	0.0960826	0.0960826
M331T348			0.375727	11.3272	4.52772e-08	331.084	348.351							10	1933.8	1601.85	2361.77	2383.5	1894.49	25420.4	23113	19766.1	21826.8	25132.8	7799.6	7626.41	7540.29	0.0172516	0.0172516
M522T385			1.32572	0.468258	4.61167e-08	522.214	385.033							10	181551	169712	169442	162084	156701	72456.3	77979.2	79032.2	81085.9	82544.6	121606	120996	113866	0.036218	0.036218
M200T333			0.225725	5.98542	4.62072e-08	200.091	333.062							7	723.325	2237.53	2273.88	1568.56	2064.27	9907.92	10368.8	11924.4	10400.1	10475	4300.83	4758.01	4318.05	0.0581132	0.0581132
M722T492_1			0.286273	19.8234	4.65916e-08	722.029	491.958							8	903.977	648.558	570.471	446.408	566.769	13231.7	10452.6	12321.2	12165.4	13998.8	4446.76	4425.36	4873.05	0.0551154	0.0551154
M293T223			0.173627	5.68405	4.75968e-08	293.046	223.251							6	1715.43	984.91	896.056	834.482	993.564	6391.43	5849.29	5619.24	6191.82	6781.08	2840.65	2431.23	3057.38	0.114528	0.114528
M158T312			0.307867	8.61828	4.76068e-08	158.091	311.945							7	1465.94	2106.43	2066.88	1341.2	2565.85	16180.3	17928.9	15629.8	14397.1	18136.8	7130.48	6634.24	5316	0.147441	0.147441
M128T33			0.179426	3.62185	4.926e-08	128.061	33.121							8	3088.71	2421.97	2964.27	3211.76	2125.33	10413.5	9892	10305.7	10553.8	8860.2	7382.31	9846.6	7939.78	0.154031	0.154031
M413T464			0.233944	6.77373	5.1124e-08	413.04	464.257							10	1890.65	1290.53	1537.88	1549.12	1277.88	10085.6	10401.3	9218.29	9644.51	11765.2	3809.31	3416.07	5427.98	0.252821	0.252821
M978T479			0.243586	17.3621	5.16061e-08	977.969	478.716							9	862.42	423.446	448.88	503.328	373.991	8025.43	8088.11	9437.57	9618.08	10181.8	2846.32	3155.09	3001.12	0.0514466	0.0514466
M960T195			1.17799	5.14435	5.30538e-08	959.606	194.971							10	56478.9	57833.2	76656	49148.3	60454.9	308529	343164	294778	326072	273700	75338	143508	73186.3	0.410848	0.410848
M850T30			1.22328	55.7856	5.31269e-08	849.54	30.023							6	2308.39	1594.97	1666.03	11044.9	2151.34	197830	247196	194012	190956	216855	70015.4	69536.6	61860.5	0.0681628	0.0681628
M430T349			0.305222	4.33399	5.43441e-08	430.005	349.245							10	5037.29	5211.76	5133.31	5288.36	5137.25	20552.8	21842.4	22806.1	21055.3	25594.8	14133.8	12944.9	12920.1	0.0520266	0.0520266
M348T349			0.258688	4.30555	5.43586e-08	348.001	349.245							10	3417.15	4634.04	3770.51	3993.95	4417.31	18800.4	17481.3	18558.2	17179.5	15094.6	12931.4	12264.6	11852.2	0.0440955	0.0440955
M221T305			0.388626	17.5872	5.45206e-08	221.041	304.906							6	1427.78	1355.99	1300.12	1266.5	1120.33	21707.4	25903.2	19821.7	21638.7	24730.5	9895.23	8097.12	5005.57	0.322618	0.322618
M247T168			0.180672	3.26387	5.45752e-08	247.092	167.931							6	2627.71	3960.1	3404.62	3293.09	3321.81	11002.1	11221.1	9957.63	10256.8	11766.6	5122.94	5756.42	5689.36	0.0630108	0.0630108
M1183T141_2			0.3424	0.067533	5.48412e-08	1183.33	141.389							6	8119	7630.83	9645.93	8736.44	9736.26	679.673	744.822	699.978	623.685	214.411	4883.2	5384.58	4535.17	0.0865387	0.0865387
M452T201_3			3.59482	4.31657	5.4995e-08	452.277	200.663							10	470821	965455	700861	776421	775032	3.07086e+06	3.36526e+06	2.91395e+06	3.11814e+06	3.45385e+06	1.53143e+06	1.58236e+06	1.50456e+06	0.0256683	0.0256683
M909T35			0.385611	13.485	5.56753e-08	908.556	34.963							6	1542.47	2223.76	1604.23	1965.5	1531.81	27875.3	24821.8	23341.4	21503.5	22040.2	9190.23	12570.6	11101.5	0.154737	0.154737
M68T343			0.673451	12.9148	5.76076e-08	68.0489	342.667							10	6280.18	6175.18	5749.36	4158.88	5202.23	67602.4	73881.3	62986.9	68581.9	82955.7	24938.4	27812.3	29201.9	0.0795962	0.0795962
M584T298			0.0911752	4.23689	5.85845e-08	584.06	297.915							6	664.192	456.057	515.4	378.752	398.864	1882.67	1980.83	2011.82	2085	2264.42	1067.02	1288.34	1195.05	0.09389	0.09389
M677T488			0.443209	17.7304	6.02515e-08	677.335	487.913							10	2196.96	1282.91	2026.26	1528.42	1272.31	27205.3	32027.9	28240.3	26138.1	33672.6	10253.5	9681.33	10142.7	0.0302685	0.0302685
M524T33_2			0.721958	19.3237	6.05702e-08	524.371	32.6885							7	2810.27	4956.6	1961.62	4593.31	5917.85	77387	74454.3	67483.4	81092.9	90686.6	38305.8	40725.7	33797.5	0.0934913	0.0934913
M554T33_1			0.632631	14.723	6.17408e-08	554.344	33.1145							7	5324.52	3357.26	3054.21	4762.22	4500.17	61916.4	64579.5	55049.5	56075.2	71539.5	36391	37208.6	33765.9	0.0502591	0.0502591
M173T257			0.454963	7.62731	6.24896e-08	173.08	256.501							10	4116.52	5114.61	5652.63	4645.27	5070.96	36105.7	39647.1	39794.6	31465.3	40618.9	17537.8	18595.5	18395.1	0.0309111	0.0309111
M397T348			0.209434	0.239579	6.3763e-08	396.985	348.276							7	3518.76	3216.58	3877.23	3796.68	3680.33	778.22	842.606	1121.26	978.866	612.927	1989.82	1605.2	1854.31	0.107399	0.107399
M613T451			0.486434	21.336	6.55507e-08	613.287	451.044							10	1766.94	1084.95	1515.32	2461.26	1370.04	33497.3	34804.5	30442.7	34966.1	41213.3	14730	14962.2	14789.1	0.00814011	0.00814011
M444T315			0.236687	6.12954	6.72828e-08	444.032	314.856							10	2119.31	1573.17	1489.52	2067.39	1834.77	11286.6	12416.5	9503.07	11601.3	10874.3	6000.45	5643.68	5083.67	0.0828796	0.0828796
M405T33			0.562059	15.5085	6.77172e-08	405.258	33.111							7	4484.59	4869.97	1650.08	1711.13	3442.57	47767.2	50241.2	59371.7	46882.4	46328.8	42049.2	38057.9	38445.5	0.0556973	0.0556973
M250T169			0.721264	0.204688	6.82669e-08	250.104	169.3							10	43545.9	37297.7	47541.9	40300.5	41570	8234.03	9111.11	9583.15	9387.65	6720.89	23102.2	24015.8	22217.5	0.0389051	0.0389051
M124T327			0.409853	12.0972	6.86777e-08	124.038	327.105							10	2286.11	1353.65	2311.22	2899.71	2862.74	29755.5	27271	32289.1	28321.7	24062.5	14759	15092	13578.5	0.0549391	0.0549391
M353T348			0.524731	11.4594	6.95396e-08	353.067	348.475							10	5194.68	3371.24	3496.99	3576.47	3751.96	44530.3	43335.1	39059.1	43099.5	52189.9	15041.1	16553.5	14590.9	0.0667802	0.0667802
M570T453			0.117354	3.18955	7.02542e-08	570.251	452.844							10	1598.13	1418.14	1463.22	1562.7	1369.24	4464.13	5264.61	4323.96	4932.23	4654.19	3933.9	2853.49	3016.81	0.178204	0.178204
M852T29			0.720682	25.9586	7.09986e-08	851.551	29.32							6	2609.97	2178.12	2212.14	1760.21	5708.57	61779.3	83777.1	72980.3	76352.1	80705.8	30796.8	36666.2	25524.1	0.179822	0.179822
M900T34			0.322677	12.5255	7.17544e-08	899.53	34.369							6	1534.6	1332.56	1223.46	1074.6	1489.8	15266.1	19670	15360.5	17131.9	15928.8	7038.73	7858.74	8295.29	0.0825197	0.0825197
M81T377			0.4776	0.325781	7.27463e-08	81.044	377.249							7	19800.1	21989.4	19682.6	19891.1	17807.8	6428.71	6772.13	5783.89	5972.57	7350.7	11621.3	12775.7	11993.7	0.0485735	0.0485735
M287T424			0.596176	4.71281	7.36773e-08	287.135	424.357							10	17516.2	18639.3	13725.5	18495	16775.6	78201.1	77898.7	72684.9	80039.8	92478.2	42653	37527.2	36872.5	0.0811262	0.0811262
M844T198			0.325004	18.3392	7.49371e-08	843.502	197.954							7	487.599	644.536	1106.66	1089.12	1036.69	15333.5	14590.8	14559.9	16727.6	18831.5	8852.59	8950.35	11497.2	0.153528	0.153528
M642T488_1			0.231454	14.5458	7.5376e-08	641.816	487.769							8	742.499	600.257	728.917	443.365	343.339	7883.52	8851.12	8705.86	6920.38	9216.52	3060.03	2928.75	3197.05	0.043815	0.043815
M616T351_1			0.295679	0.590415	7.67793e-08	615.914	350.54							10	9292.81	9547.45	8808.02	9182.94	9023.11	5226.92	5724.56	5510.16	4884.61	5726.85	5422.23	4911.4	5368.76	0.0536418	0.0536418
M106T301			0.152449	3.05591	7.69675e-08	106.049	300.507							7	2845.31	2587.15	2687.84	3295.38	2937.2	8783.21	9499.8	7709.12	9069.47	8799.49	3662.15	4515.31	5294.42	0.181804	0.181804
M313T406			0.271785	7.04451	7.80158e-08	313.186	405.803							8	3135.66	2242.31	1325.23	978.507	2077.1	14083.7	13991.5	13363.4	12067.3	15240.1	4079.45	6278.84	5074.13	0.214101	0.214101
M249T242			0.413937	55.6311	8.18568e-08	248.585	242.449							7	751.989	537.876	288.92	286.928	283.414	21743.1	23776.7	25567.2	20693.9	27777.5	17988.6	14877	11350	0.22536	0.22536
M371T438			0.502238	7.05224	8.27329e-08	371.202	438.091							6	6879.28	7470.06	5837.72	6755.05	5837.92	43441	50460.1	44538.7	40722	52010.9	23052.4	17439.3	20299.4	0.13851	0.13851
M108T108			0.849571	0.120492	8.43914e-08	108.055	108.249							8	55196.8	61675.3	57012.9	50383	54251.9	1128.32	10449.9	10401.6	2962.88	8616.76	34796	26393.8	24238.8	0.195889	0.195889
M304T392			1.09195	0.470889	8.51893e-08	304.161	391.743							10	115614	121774	112492	110992	112340	48435	60915.4	57048.5	46816.9	56703.8	73317	77473.8	69907.7	0.0515073	0.0515073
M522T351_2			0.43849	0.506554	8.84875e-08	521.929	350.907							10	18964.2	19405	19666.6	18157.3	18211.3	8788.97	9174.98	10126.2	8824.08	10906.7	8904.72	11444.4	13594.7	0.20749	0.20749
M373T300_1			0.253445	5.67096	8.85823e-08	373.157	300.065							10	2012.1	2660.19	2584.52	1955.89	2285.9	12896.3	13947.8	11120.3	12781.2	14462.6	5605.67	5389.72	6244.46	0.0773432	0.0773432
M317T352			0.686853	0.751133	8.86293e-08	316.921	351.959							10	58044.6	55262.3	55738.7	55077.8	57865.4	42786.7	41667.7	41227	42457.4	43672.3	40876.9	41682.5	40988	0.0106017	0.0106017
M200T207			0.1958	5.36777	9.07892e-08	200.091	207.284							9	1944.39	1030.2	1601.65	1394.69	1531.16	8178.07	8120.1	7181.61	7626.6	9163.12	3802.62	3521.61	3939.35	0.0567263	0.0567263
M728T387			0.335845	6.86613	9.42277e-08	728.335	387.053							9	3375.08	4087.9	2522.96	3428.47	1902.98	19657.5	20118.9	19446.9	21507.7	24440.3	10226.4	11904.4	8589.7	0.161852	0.161852
M312T265			0.63011	7.04974	9.5448e-08	312.228	264.839							10	10182.4	9490.71	10835.8	10093.7	11369	68728.6	72100.6	73314.9	65989.6	86253.2	29519	29464.1	30581.7	0.0211011	0.0211011
M560T238			0.362363	0.318081	9.62101e-08	560.234	237.879							10	11012.4	12606.5	11104.4	11309.1	10959.8	3004.43	4294.67	4047.26	4000.86	2780.85	5883.98	5582.29	5949.41	0.0337317	0.0337317
M964T508			0.18882	12.5662	9.62475e-08	963.746	507.774							6	597.43	355.363	447.648	452.815	387.638	5127.98	5696.34	4968.89	5775.05	6591.15	1969.21	2069.3	2123.9	0.0381928	0.0381928
M330T243			0.477778	12.8527	9.70863e-08	330.156	242.7							10	5006.09	4115.82	1342.24	2030.57	1426.47	30865	37225.5	33638	36358.4	40837.8	12959.6	13360.6	14409.9	0.0551632	0.0551632
M343T422			0.753834	12.1724	9.76822e-08	343.197	422.133							10	9525.39	8897.58	7349.12	4256.1	7259.66	90705.8	91071.3	74488.4	95432.4	102183	46012.3	29481.2	30420.2	0.262998	0.262998
M505T256			0.0820948	2.82611	9.80326e-08	505.202	255.586							8	1205.19	1057.48	791.403	1181.61	1376.05	3190.24	2950.87	3164.89	3315.89	3237.5	2386.62	2071.32	2243.45	0.0706738	0.0706738
M406T408			0.226818	6.00798	9.80384e-08	406.096	408.333							10	1745.74	1265.5	1433.37	2689.01	1477.36	9717.38	10508.6	10439.6	9337.8	11731.2	4448.98	4338.14	4507.04	0.0193647	0.0193647
M364T349			0.286239	4.54928	1.01726e-07	364.033	349.342							10	3952.75	4346.31	3780.67	4933.32	4159.47	21066.2	19375.1	16628	18400	20850.3	10136.4	10394.3	9858.05	0.0264775	0.0264775
M403T243_1			0.435757	4.89733	1.02534e-07	403.112	242.743							10	10078.4	14261.5	8123.47	6089.79	6361	47682.9	41290.8	45926.6	41194.9	43864.5	41062.8	45219.5	35873.6	0.114994	0.114994
M371T341			0.0834192	2.07489	1.02886e-07	371.239	340.635							9	4747.54	4908.43	4007.05	4466.63	4426.2	9173.35	9883.79	9778.62	9330.79	8634.26	8122.95	5827.57	5614.24	0.213279	0.213279
M722T492_2			0.303618	15.2801	1.03383e-07	722.364	491.99							7	1142.58	1149.44	1054.14	551.056	773.883	14762.2	13163	13618.1	12881	16950.7	5019.28	5318.3	4805.64	0.0510148	0.0510148
M471T389			0.525607	5.16381	1.06729e-07	471.231	388.589							10	9381.22	15685.9	10990.6	10363.1	12364.6	56064.4	62736.9	57209.8	69794.1	57751.4	26719.9	36892.9	33298.7	0.159701	0.159701
M695T497_2			0.287416	12.2307	1.10871e-07	695.348	497.463							8	1118.64	1589.43	873.313	702.928	1083.14	11971.9	12971.8	11579.1	13834	15290.8	4322.04	4929.89	4813.47	0.0688133	0.0688133
M234T312_2			0.288567	11.0594	1.12111e-07	234.003	312.025							10	1847.23	742.608	1021.82	1234.42	1265.23	13003.8	14980	12100.2	12234.7	15268.5	6666.64	5920.89	5664.65	0.0855579	0.0855579
M155T330			0.196994	3.20352	1.14426e-07	155.08	330.308							10	4650.33	4918.66	3328.8	3684.77	3482.3	12528.9	12849.1	12201.9	12353.3	14344.9	7997.32	6989.27	6947.81	0.081287	0.081287
M81T392			0.328595	0.385755	1.18681e-07	81.0439	391.946							6	9066.02	10497.7	9682.11	9302.38	10521.3	3304.68	3852.72	4320.66	3565.44	3885.32	5653.79	2088.98	6432.52	0.490129	0.490129
M788T487_1			0.315837	17.7019	1.18861e-07	787.904	487.304							10	1159.76	647.11	932.515	913.045	578.55	14205.7	15686.8	13714.3	13486.3	17803.4	5228.71	5344.91	5352.97	0.0130966	0.0130966
M217T223			0.249242	3.38921	1.20088e-07	217.068	223.462							10	5561.97	6956	5395.08	5283.72	4793.91	18033.2	20179.6	18109.8	17555.5	20988	10341.1	11358.9	9523.76	0.088337	0.088337
M310T34_2			0.349121	6.14639	1.21958e-07	310.18	33.739							6	1092.69	4748.37	4342.93	3648.19	6629.86	27628.2	24959	22576.6	24874.4	25729.5	16454.3	17638	15949.2	0.0519682	0.0519682
M164T295			0.329443	0.386122	1.24156e-07	163.968	294.946							10	10575.2	10185.7	8756.07	10167.8	9576.24	3640.32	4225.92	3840.89	3365.33	3948.25	7055.28	7789.11	6092.29	0.121937	0.121937
M963T508_1			0.224654	18.2748	1.26802e-07	962.743	507.8							6	482.058	251.69	506.511	476.129	357.282	6525.74	7292.99	7166.41	7962.92	8947.84	2390.64	2806.05	2437.47	0.0894103	0.0894103
M309T299			4.33428	12.9545	1.29312e-07	309.138	299.136							10	243210	232914	216018	240169	210042	2.90817e+06	3.06009e+06	2.49327e+06	2.86647e+06	3.47059e+06	1.10359e+06	1.2327e+06	1.08938e+06	0.0691506	0.0691506
M395T299			0.426476	27.6968	1.29869e-07	395.133	299.136							6	640.237	878.789	1000.87	1294.52	1127.37	31446.2	27772.7	28482.8	27136.7	22033.3	19246.7	20845.3	16602.7	0.113381	0.113381
M331T424			0.430361	3.84178	1.30022e-07	331.171	424.283							10	15044.3	14815.2	10414.4	12000.7	11535.6	47819.7	51366.1	44805.4	46002	55151.9	24500.7	24493.4	24510.4	0.000346386	0.000346386
M379T243_1			0.259257	4.3952	1.31986e-07	379.067	242.582							10	3622.12	3692.92	6273.95	3097.07	2894.35	18502.8	17089.6	17491.3	15562.3	17413.8	35237.3	30003	22171	0.225694	0.225694
M112T349			0.215704	3.0142	1.32872e-07	112.075	348.988							7	5963.22	6011.19	5377.22	6872.48	5776.34	18859.8	19932.1	17690.7	15964.6	17980.3	10971.7	11322.8	10310.9	0.0472753	0.0472753
M1057T140			0.145049	0.212977	1.32898e-07	1056.83	140.334							7	1603.48	1649.66	1741.24	1845.45	1699.62	354.24	406.266	543.233	382.122	132.85	1810.73	1245.69	1201.68	0.23929	0.23929
M262T334			0.274453	6.21872	1.33676e-07	262.128	333.567							9	1660.34	2133.11	2308.28	2704.95	3050.41	12896.3	14616.3	13941.1	15349.4	16932.9	6921.44	6820.03	6707.91	0.0156696	0.0156696
M385T239			2.57773	6.55135	1.34309e-07	385.169	238.755							10	207450	215994	161079	191090	181093	1.19304e+06	1.39456e+06	1.14392e+06	1.12914e+06	1.40706e+06	668297	661734	651767	0.0125995	0.0125995
M148T364			1.17828	0.12202	1.35221e-07	148.042	364.232							10	117571	115332	113059	89871.1	99034.2	16342.1	11253.7	13475.9	14131.7	10061.4	52978	51932.4	53015.2	0.0116772	0.0116772
M570T469_2			0.59842	15.549	1.37122e-07	570.292	468.869							10	5177.64	2803.71	3686.08	3449.3	2508.26	53719.2	55823	49427.5	49514.1	65567.1	21435.4	20449.1	20478.6	0.0269936	0.0269936
M1146T508_1			0.295002	12.4581	1.42753e-07	1145.59	507.774							10	1694.1	931.934	980.978	937.038	945.274	11821.7	14453.6	13180.9	12897.3	16033.3	5346.65	5325.91	5418.57	0.00906684	0.00906684
M737T395			0.105212	4.27795	1.44667e-07	737.344	395.127							10	830.22	601.957	744.052	678.755	431.364	2665.98	2820.41	3182.86	2549.28	2840.29	6910.52	1181.02	1030.74	1.10241	1.10241
M668T459			0.155729	4.15268	1.49669e-07	668.208	458.701							10	2124.15	1634.03	584.095	1645.11	1585.59	6100.14	6334.03	6139.53	6111.91	6762.49	2703.01	2593.47	2571.74	0.0268272	0.0268272
M90T364			0.0931756	2.07868	1.50097e-07	90.0542	364.28							7	4860.55	4749.06	5433.68	4979.77	5462.01	10464.1	10676.8	9910.68	10287.5	11636.4	7443.78	7518	7377.75	0.00942215	0.00942215
M755T116			5.69201	0.0468162	1.50413e-07	754.537	115.589							9	2.26672e+06	1.98082e+06	2.47049e+06	2.78621e+06	2.5186e+06	104906	139416	56526.4	115649	146367	957678	964969	956187	0.00489703	0.00489703
M695T497_1			0.298341	21.8604	1.51814e-07	695.014	497.495							9	684.784	669.248	782.28	391.818	457.748	11447	13287.3	11562.9	13544.9	15430.3	4430.46	4112.94	4295.09	0.0372314	0.0372314
M966T496_2			0.287199	15.0763	1.53237e-07	966.154	495.561							8	1073.1	919.09	850.273	601.887	740.117	10749.1	13421.3	11209.3	13389.2	14317.2	5035.14	4021.84	4579.76	0.11165	0.11165
M239T334			0.680047	14.7974	1.5395e-07	239.114	334.163							10	4817.21	4896.37	4122.15	5163.3	4882.03	59412.4	77666.3	68108.2	67073.7	81115.9	29547.5	31099.7	29042.5	0.0358597	0.0358597
M598T451			0.165845	2.99565	1.54069e-07	598.256	451.007							10	4009.77	2879.67	5050.99	3645.1	3154.77	10745.3	11552	10640	11806.1	11396	5484.28	6580.85	6772.95	0.110716	0.110716
M417T339			0.367308	5.79911	1.55582e-07	417.197	338.833							10	4683.43	5610.09	3897.21	4670.55	4239.86	23999.8	26747.3	25761.4	25848.3	31609.4	12116.7	13322.8	11965	0.0596711	0.0596711
M540T33_3			1.04404	25.0942	1.56591e-07	540.365	33.097							6	8415.41	7590.86	1118.15	6479.22	8215.39	135947	182609	146039	177910	155967	95295.6	112789	92855.1	0.108391	0.108391
M546T348			0.206566	9.63193	1.6e-07	546.099	347.855							9	817.92	683.852	732.762	936.712	540.64	6611.02	6955.1	6797.34	6751.7	8637.47	2176.58	2657.81	2421.6	0.099488	0.099488
M98T409			0.249334	3.15895	1.61193e-07	98.0592	408.647							10	6858.31	7484.17	7213.93	6701.44	5036.27	19942.6	21652.2	20293.4	19623.8	23662.4	8946.5	9834.85	10341.6	0.0727444	0.0727444
M365T248			0.194326	5.67946	1.62057e-07	365.101	248.414							6	784.553	1460.54	1414.59	1637.75	1688.39	9101.73	7582.2	7082.57	7563.82	8345.4	5839.28	6076.2	5257.71	0.0735738	0.0735738
M571T341			0.157949	6.1175	1.64108e-07	571.354	341.092							7	961.056	823.385	807.888	723.073	693.842	4821.88	4661.96	4177.36	5486.17	5379.17	2385.9	1878.1	2285.27	0.123165	0.123165
M696T241			0.187892	3.03876	1.64445e-07	696.319	240.72							10	4931.09	5402.83	4286.01	3830.87	4119.1	14521	12345.5	14680.1	12857.2	14180.6	8966.74	8761.3	7912.22	0.0654098	0.0654098
M207T33_1			0.32899	7.76804	1.65143e-07	207.173	33.112							10	2575.58	3016.22	2726.03	1960.89	2027.9	15720.8	21407	19151.4	18754.1	20565	17615.2	13023.6	11103.6	0.240467	0.240467
M963T508_2			0.297253	21.1513	1.65462e-07	962.994	507.774							10	975.624	493.35	625.629	585.327	392.448	11567.9	12902.8	12054.9	12681.6	15777.7	5016.18	4725.86	4469.69	0.0577175	0.0577175
M255T453			0.0944932	3.85501	1.65927e-07	255.023	452.916							6	589.787	720.273	629.902	554.681	761.409	2261.57	2500.16	2893.58	2434.27	2462.52	977.231	1194.23	1394.33	0.175505	0.175505
M188T299			4.01053	12.6475	1.67683e-07	188.074	299.136							10	210328	203074	188555	215739	189323	2.53659e+06	2.6815e+06	2.12817e+06	2.41493e+06	2.9751e+06	1.00343e+06	1.11034e+06	934279	0.0873036	0.0873036
M351T242			0.620371	3.78357	1.68439e-07	351.085	242.449							10	33542.5	33254	24796.6	16339.5	36306	109252	108620	98180.5	116830	112854	54813.1	80196.4	80286.8	0.204572	0.204572
M395T393			0.178623	5.14389	1.69094e-07	395.202	393.007							6	2274.58	1099.54	1212.19	1413.03	1006.58	6833.78	6437.72	7847.8	7694.11	7224.3	3651.54	2929.65	2694.61	0.161283	0.161283
M202T349			0.344101	6.50686	1.73863e-07	202.044	349.043							10	3937.61	3360.9	3808.77	3444.8	2643.67	20809.2	24747.4	20432.7	20456.3	25444.7	10294.1	10769.9	9465.69	0.0648555	0.0648555
M360T460			0.366768	18.118	1.75403e-07	359.699	460.382							8	1460.81	1027.27	1380.34	1008.36	701.565	19656.2	19908.3	18097.7	18806.3	24599.7	6615.7	6953.4	7132.41	0.0380243	0.0380243
M426T430			0.561095	0.614443	1.82352e-07	426.047	429.622							10	32851.4	35745.5	34272.8	32267.6	32940.3	21876.5	21176.1	21119.6	19743.1	19358.7	28600.7	25905.7	27233.9	0.0494574	0.0494574
M110T440			1.85845	0.220747	1.86978e-07	110.071	439.592							9	262366	249026	292167	294311	318260	66644.8	76888.6	60721.7	64021.5	44330.1	248270	232085	206694	0.0915101	0.0915101
M197T325			0.185501	3.79046	1.87831e-07	197.128	325.415							10	2417.26	2332.22	2522.03	2482.88	2558.51	9235	9023.52	8539.73	8938.32	10935	5520.48	4930.79	4951.12	0.0652	0.0652
M248T242			0.968576	39.8268	1.87931e-07	248.083	242.449							7	4074.85	4002.37	1534.67	3363.44	3608.18	123695	140831	128437	110781	156724	104429	85149.6	63900.3	0.23993	0.23993
M234T34			0.554554	36.4589	1.92581e-07	234.184	34.126							10	1201.45	1433.68	1163.68	1082.2	1310.68	50316.2	49066.1	43758.3	47203.9	35397.2	28444.4	30006.7	28234	0.033516	0.033516
M384T408			2.20104	12.3308	1.9384e-07	384.115	408.345							10	59570.8	50648.6	62386.5	81719.1	58883	680662	922349	752629	703400	803066	286876	309034	297057	0.0372609	0.0372609
M371T322_2			0.338106	4.9063	1.96168e-07	371.24	322.466							10	5013.35	5365.73	5188.21	4751.15	5102.15	22507.4	26703.1	21883.2	25422.8	28204.8	9567.08	12262.3	11080.9	0.123155	0.123155
M571T468			0.357927	21.68	1.96803e-07	570.793	468.305							10	1180.07	860.203	1090.76	772.951	450.896	18692.2	19262.3	16469.7	17215.2	22774.4	7123.53	6343.45	7082.2	0.0640813	0.0640813
M677T28			0.74313	17.9574	2.01706e-07	677.466	28.477							6	4600.39	4691.19	3374.53	3892.71	7753.35	86183.8	90520.3	100822	89139.6	69917.6	38620.1	39901.2	36124.7	0.0502543	0.0502543
M630T433_1			0.211886	2.15809	2.07595e-07	630.07	433.321							10	19691.3	20562.9	18959	19202	17859.8	39607.7	45523	38618.1	40401.6	43620	32816.9	32134.5	30543.9	0.0366407	0.0366407
M224T341			0.262833	8.95094	2.07754e-07	224.112	341.212							10	1631.05	1454.68	802.543	1310.52	1407.49	9634.79	11767.5	13018	11584.9	13127.4	5760.37	7019.52	4014.25	0.269593	0.269593
M295T351_2			0.192452	2.51317	2.11892e-07	295.123	350.912							6	9191.17	9775.05	9565.67	12257.7	10384	28754.8	24844.6	25751.4	24463.3	24793.6	18238.5	16214.9	15465.2	0.0862165	0.0862165
M114T343			1.34138	0.141594	2.1432e-07	114.054	342.626							5	148167	153197	121243	156859	124768	19737	22029.3	17632.8	19136.9	21179.2	7222.59	8545.94	6703.97	0.126799	0.126799
M417T454			0.350477	0.175418	2.15393e-07	416.86	454.437							10	9623.66	11286.6	9129.88	8714.71	10280.9	1435.49	2038.37	1137.58	1654.12	2336.19	4860.7	4556.45	4776.41	0.0332016	0.0332016
M128T48			0.358001	6.43141	2.18437e-07	128.106	48.045							10	5021.4	4283.15	3086.07	3639.4	3149.4	25707.6	25518.5	19746	26222.7	26155.9	6897.64	19170	6652.7	0.656216	0.656216
M709T455			0.195872	0.259449	2.18817e-07	708.825	454.969							10	3012.66	3493	3424.82	3261.67	2816.03	976.743	765.169	927.483	570.925	912.986	1880.31	2005.4	1559.8	0.126617	0.126617
M580T496_1			0.345834	21.8261	2.2371e-07	579.694	495.62							9	1235.09	655.903	974.089	702.511	430.104	14770.5	19327.2	16095.6	16774.3	20286.4	7681.05	6002.01	6916.37	0.122426	0.122426
M1146T508_3			0.229986	12.5655	2.24336e-07	1146.09	507.802							10	913.371	426.823	829.293	701.758	447.75	7411.71	8540.59	7754.78	7937.99	10059.9	3057.07	3343.2	3566.16	0.0768173	0.0768173
M435T203			0.734328	21.2075	2.25021e-07	435.271	203.287							10	3986.72	3939.59	2977.2	4441.85	3647.98	66680.9	94654.2	81298.1	85678.1	74490.1	36349.1	35823.5	37592.1	0.0248237	0.0248237
M781T242			0.177696	6.32756	2.2602e-07	781.347	241.936							6	813.638	1269.27	1165.06	819.014	773.385	6067.55	5731.47	5615.53	5911.67	7301.53	4078.67	4995.73	2400.63	0.344055	0.344055
M247T348			0.877383	0.18254	2.26664e-07	247.057	347.611							10	63834.1	65357	59481.6	55783.2	62107.4	16118.5	13616.5	15851.4	2586.45	7787.21	32212	32393.6	33282.2	0.0175517	0.0175517
M172T243			1.4098	50.83	2.38304e-07	172.048	242.742							10	8121.23	9105.7	5056.09	1327.12	3630.32	261292	294623	270413	228468	329835	212470	174760	120189	0.274308	0.274308
M227T35			0.519049	8.98145	2.44722e-07	227.16	35.044							10	8027.26	8057.52	4093.27	2092.17	3921.65	44163.6	50527.5	53694.9	40366.1	46489.1	5527.84	4986.12	24994.7	0.963043	0.963043
M492T34_2			0.631563	8.35609	2.45908e-07	492.311	33.703							8	10484.8	10348.1	7001.62	5492.06	9377.14	67731.5	67610.7	82940.8	61431.2	77122.3	40196.8	54345.8	34149.2	0.241637	0.241637
M523T296			0.446255	0.484971	2.47538e-07	523.047	295.648							10	20935.5	20388.9	19177.2	18135.8	17870.3	9086.85	9779.12	9082.25	9091.35	9763.88	11994.4	13087.1	11124.4	0.0814904	0.0814904
M501T349_3			0.154218	5.00684	2.48102e-07	501.078	348.567							10	1317.64	1185.92	845.603	820.143	913.437	4488.62	5548.46	4852.09	4822.26	5737.09	2533.22	3701.67	1959.42	0.325059	0.325059
M622T35			0.460151	13.22	2.51109e-07	622.37	34.714							7	2979.74	2720.67	1852.78	1389.41	3757.32	35351.2	36829.9	31479.1	27076.8	37155.4	13078.1	16444.7	11238.2	0.194327	0.194327
M273T296			0.328767	0.389048	2.53358e-07	273.017	295.867							10	11046.5	10227.9	9459.81	9238.59	9130.04	3702.4	4013.28	4137.42	3502.93	3747.34	5039.42	5345.37	4837.31	0.0504124	0.0504124
M577T34			0.539449	12.7931	2.60108e-07	577.339	34.396							8	3436.68	3638.92	3559.95	3820.49	3469.54	43204.9	50209.4	38745.4	43478.5	53686	25573	29835.2	27895.3	0.0768501	0.0768501
M484T380			0.264937	6.42532	2.66574e-07	484.238	379.732							10	1981.94	2568.07	2370.71	2058.3	2030.61	13757.4	12035	16501.7	13479.1	14967.2	4135.35	6670.96	4884.62	0.249063	0.249063
M211T286			0.558468	3.89172	2.68605e-07	211.107	285.929							10	22314.6	23179.3	18023.7	20698.4	19671.3	74519.7	84382.2	76653.7	74873	93871.8	39199	44867.3	41769.4	0.0676652	0.0676652
M454T33_2			0.803606	51.579	2.8115e-07	454.33	33.097							8	2237.14	2706.78	784.914	1551.99	1396.2	76418.4	100301	78186.3	88568.4	104077	48343.8	53979.5	47087.6	0.0737003	0.0737003
M866T241			0.226952	5.61006	2.81726e-07	866.381	240.92							8	2078.15	2498.09	1496.71	1710.45	1597.64	10137.1	11300.1	10784.7	8714.53	11691.8	5179.73	6209.09	4609.79	0.151996	0.151996
M187T33_1			0.296817	0.294897	2.83028e-07	187.111	33.36							7	7505.73	6874.83	7595.57	7742.66	7760.67	3049.42	2359.23	2552.41	1404.33	1687.19	3302.7	2109.19	3153.74	0.227776	0.227776
M583T32_3			3.16292	287.777	2.84408e-07	583.389	32.463							8	4363.19	4683.12	3714.99	3001.51	7710.85	1.2008e+06	1.40852e+06	1.13503e+06	1.38548e+06	1.62537e+06	769685	750128	747305	0.0161286	0.0161286
M737T377			0.219019	13.752	2.85216e-07	737.382	377.39							9	535.933	536.867	589.971	694.711	368.974	6492.34	7132.38	6918.67	7960.32	8990.42	2203.93	3165.3	2429.54	0.19339	0.19339
M317T420_1			0.494069	6.83016	2.89995e-07	317.146	419.708							10	6549.11	6084.4	10073.9	5677.1	5033.81	40063.7	46731.9	46875.3	41351	53230.9	21096.3	16896.5	18410.3	0.113132	0.113132
M563T183			0.68655	0.187367	2.92342e-07	563.263	182.93							10	37305.8	36747	35356.8	43286.9	36744	5705.21	10936.5	5013.78	9992.88	3846.59	22110.9	22077.1	22823.4	0.0188692	0.0188692
M349T300			0.343678	6.99624	2.99936e-07	349.16	300.018							10	3270.54	2617.69	3154.66	4017.97	2629.96	21018	21783.8	18562.1	22528.9	25883.9	7981.67	9745.54	6987.35	0.169561	0.169561
M176T35			2.00446	77.7013	3.00565e-07	176.106	34.687							7	12425.6	3545.97	2941.38	7788.98	8955.91	539651	558777	486388	500582	685267	243893	249618	249136	0.0128263	0.0128263
M254T363			0.256001	4.79499	3.01612e-07	254.124	362.969							10	3742.71	3405.6	2698.12	2301.54	3031.65	14465.6	14805	12763.1	13770.4	16982.1	9073.9	8694.87	8046.5	0.060377	0.060377
M553T33_2			0.890407	84.0311	3.01681e-07	553.341	33.113							7	722.996	1423.28	834.824	1335.15	2141.86	93986.5	118670	92971.4	108470	128584	63163.1	66617.5	67381.9	0.0342026	0.0342026
M367T390			0.578118	0.142081	3.04291e-07	367.065	389.711							10	25057.5	27985.9	22856.8	25234.1	30364.3	2605.39	5331.38	2769.77	2610.22	5366.72	17861.3	19974.5	25252.7	0.18103	0.18103
M503T365			0.110116	3.6043	3.17907e-07	503.233	364.503							10	716.026	1030.03	937.525	1350.38	1096.73	3415.17	3472.76	3555.41	3911.54	4137.64	2148.92	1287.38	1923.19	0.250065	0.250065
M481T351_3			0.196703	0.615095	3.25903e-07	481.427	351.043							10	3962	4154.56	3965.28	4293.56	4325.37	2435.24	2414.21	2554.59	2526.51	2802.38	1951.75	1951.26	2199.89	0.0704917	0.0704917
M422T33			0.609578	10.9164	3.26616e-07	422.268	33.111							6	11631	6428.07	1662.58	3943.44	4303.16	57817.2	56148.4	60078.6	57645.3	73623	35306.8	33124.1	31995.4	0.0502881	0.0502881
M176T295			0.184411	5.47925	3.28313e-07	176.163	295.317							10	1135.77	1623.8	1088.15	972.038	1560.38	6389.34	7546.69	6325.81	6617.25	8079.24	3414.53	3485.84	2850.75	0.10704	0.10704
M771T508_1			0.290714	35.2246	3.30565e-07	770.797	507.774							7	549.78	233.422	351.257	337.335	225.766	9551.8	11884.9	11500	12677.3	14181.8	3161.07	2917.17	3226.93	0.0526097	0.0526097
M447T240_2			0.229769	8.06856	3.32065e-07	447.17	240.07							8	1556.44	911.663	860.671	1319.4	1192.03	10298.3	8908.82	8545.22	8350.91	11018.7	3763.75	5432.07	4756.33	0.180436	0.180436
M139T299			0.173804	6.89518	3.34304e-07	139.044	298.595							8	907.614	804.6	785.071	625.835	935.385	4956.29	5703.81	4855.7	5990.36	6477.98	2302.82	2305.14	2283.85	0.00508472	0.00508472
M630T455			0.16831	0.321672	3.36915e-07	629.84	454.891							6	2605.27	2713.89	2534.63	2090.77	2409.69	737.078	839.242	844.849	735.766	817.081	1376.43	1355.39	1556.01	0.07714	0.07714
M846T32_1			0.658235	17.0103	3.37904e-07	845.544	32.453							8	5035.54	3439.14	3565.86	3615.77	4109.43	68594	70394.7	57405	80393.9	59433.2	36393.2	40204.1	37094.5	0.0535214	0.0535214
M128T358			0.184002	3.11925	3.43276e-07	128.081	357.856							10	3668.76	4158.94	4797.98	4215.04	5376.78	14322.9	13540.3	14650.2	14901.9	11886.6	9449.54	10303.6	8421.77	0.100328	0.100328
M854T143			0.318142	0.27069	3.44254e-07	853.64	142.579							6	7741.38	7895.63	9548.15	8756.51	8586.92	2927.01	2548.38	1549.42	2548.09	1939.15	7057.62	5978.82	5586.31	0.122731	0.122731
M281T387			0.629867	1.3963	3.47428e-07	281.095	387.261							10	118449	118789	115631	111847	110250	163818	160502	151622	166038	160847	119083	124894	117101	0.0336502	0.0336502
M776T32_1			0.633156	8.55456	3.48201e-07	775.504	32.467							10	10262.5	8459.85	7687.31	9448.14	6437	78032.1	83680.1	73901.1	65394.4	60805.7	40919	46557.2	40478.6	0.0794699	0.0794699
M645T126			0.339449	9.83643	3.49291e-07	645.396	126.358							6	2839.44	2527.35	1606.14	1527.75	1231	18117.7	21929.5	17749.4	16427	21501.5	8560.64	7567.54	8928.14	0.0842739	0.0842739
M698T240			0.304179	4.43717	3.49414e-07	698.334	239.898							10	5918.24	6402.52	4783.79	4069.7	4309.48	22277.2	19331.7	24186.9	21771.7	25508.3	10631.5	10383.5	9401.62	0.0641504	0.0641504
M185T371			0.100479	1.75877	3.52753e-07	185.031	371.38							10	9237.75	8561.79	8752.61	7302.69	9008.01	15273.5	14540.8	15440.1	14380	15751.7	10155.3	8456.63	10277.3	0.105691	0.105691
M187T315			0.0951513	3.08444	3.55091e-07	187.07	314.907							10	1151.84	945.758	1359.14	939.206	952.15	3244.63	3172.03	3078.08	3229.67	3771.46	2185.2	2230.95	2194.12	0.0110064	0.0110064
M400T33_2			1.1271	24.4431	3.60961e-07	400.283	33.121							6	12002.6	9343.9	6977.2	8081.07	1271.8	163538	191128	161150	180375	224741	121503	120670	121631	0.00430315	0.00430315
M484T349			0.111601	2.85142	3.61559e-07	484.487	348.977							10	1929.1	2120.9	1474.68	2094.63	1458.4	4873.38	5114.12	4893.75	5207.3	5795.78	3409.08	3014.15	3183.17	0.0618795	0.0618795
M350T243			0.324645	3.97882	3.62957e-07	350.089	242.7							10	8411.36	9372.97	7561.23	4739.6	6346.04	29707.7	25804.7	28778.3	32964.1	27698.5	15277	21648.8	21374.7	0.185364	0.185364
M242T349			1.36151	8.89578	3.66488e-07	242.037	348.977							10	37218.7	39316.7	30806.3	36051.5	33817.4	296784	337134	284952	280173	377384	140841	146350	126803	0.0730377	0.0730377
M580T496_3			0.233871	11.4697	3.75954e-07	580.096	495.605							8	683.433	662.287	612.809	939.044	927.674	7363.74	9496.59	7816.15	8974.51	10223.5	3560.16	3190.44	3443.33	0.0556169	0.0556169
M511T198_2			0.249957	5.22788	3.77194e-07	511.317	198.454							7	3860.51	3171.91	3362.16	1718.26	1473.4	15186.1	12763	14841.7	15483.8	12752.7	7148.09	14889.3	7950.73	0.425833	0.425833
M106T366			0.348844	14.3662	3.80217e-07	106.028	366.119							10	2324.26	957.818	1221.88	1132.83	1033.37	18491.8	19457.5	21536.9	15107.4	21231.4	5952.61	5750.36	5539.44	0.0359456	0.0359456
M647T242			0.239101	6.92502	3.80477e-07	647.233	242.179							10	1404.99	3148.93	1343.83	747.689	1354.94	10657.2	10780.1	10553.3	12999.1	10413	5263.62	7016.39	6684.89	0.147293	0.147293
M593T35_1			0.472374	29.9269	3.87021e-07	593.333	34.99							9	1191.45	1321.44	708.797	564.578	1533.63	27284.3	31977.6	30712.3	29813.3	39420.5	14826.5	14168.9	17494.2	0.113636	0.113636
M521T256			0.11488	3.53869	3.87157e-07	521.179	255.82							9	1472.07	1224.5	1126.71	844.3	778.232	3497.82	4097.66	3762.01	3690.68	4222.87	3555.08	4559.69	4353.91	0.127683	0.127683
M196T229			0.168834	0.378479	3.91404e-07	196.019	229.104							10	2666.78	2536.49	2458.04	2511.95	2598.57	1200.1	875.675	1206.27	830.698	721.13	1253.95	1974.12	1467.32	0.236346	0.236346
M337T441			0.165854	0.385509	3.94894e-07	337.039	441.07							9	2598.83	2253.65	2292.01	2644.37	2679.38	938.761	876.845	854.732	1097.11	1039.17	1886.72	1834.46	1824.49	0.0180806	0.0180806
M669T352_1			0.325815	0.676669	3.96492e-07	668.894	351.588							10	12365.9	12005.4	11628.1	12020.4	11325.4	8435.32	7509.32	8315.17	7677.62	8219.56	7095.98	7262.56	6489.77	0.0585225	0.0585225
M470T349_1			0.116446	3.41024	3.98466e-07	469.996	349.438							9	1313.76	1350.92	1262.92	1228.87	1299.46	5224.99	4189.68	4270.93	4228.27	4102.36	3237.51	3404.52	2530.27	0.151797	0.151797
M436T503_1			0.296425	0.256387	4.00508e-07	435.739	502.634							10	7540.91	8069.57	6679.2	7708.55	6699.34	1254.05	1810.74	1576.39	2136.53	2631.06	4433.78	3729.5	4122.05	0.0861796	0.0861796
M398T34			2.33775	204.416	4.02668e-07	398.268	33.7425							9	1381.96	1607.24	1806.85	1570.76	11758.3	699794	765462	691033	629855	918919	494692	488820	459120	0.0396559	0.0396559
M377T351_2			0.134902	2.515	4.18311e-07	377.126	350.53							10	5065.33	4554.16	4182.65	4824.11	5881.87	12762.8	11447.4	11847.2	13726.2	11854.2	7417.84	7162.79	7476.03	0.0226611	0.0226611
M616T352			0.192197	0.537231	4.18546e-07	616.412	351.588							10	3637.16	3801.15	3748.55	3475.59	4015.83	1742.52	2005.7	2085.64	2006.74	2193.95	1749.6	1488.72	2459.82	0.264601	0.264601
M171T377			0.181519	2.93895	4.24032e-07	171.112	376.611							5	4210.01	4640.82	3953.36	4048.59	4294.66	11917.4	13567.4	11857	10997.9	13811.7	6662.73	6737.82	6776.98	0.00863221	0.00863221
M753T39_1			2.42201	0.139609	4.27875e-07	752.521	39.108							10	524501	485660	382498	478977	418799	72866.5	62977	53830.2	88881.7	41210.8	216370	215797	236056	0.0517861	0.0517861
M324T214			1.40921	0.0715816	4.28161e-07	324.076	213.708							10	130471	138052	170230	136856	173959	14525	11460.8	14608.9	9993.47	3067.09	63256.1	57994.3	51905	0.0984192	0.0984192
M152T200			1.06782	0.177603	4.44623e-07	152.056	199.603							6	95504.3	102614	94878.6	72863.5	89927.3	17274.7	15064.7	13275.9	16464	18869.9	43660.6	48304.1	45972.9	0.0504959	0.0504959
M278T389			0.18861	2.44122	4.54223e-07	278.105	389.125							10	9831.3	8080.97	8982.92	9237.12	6880.86	18873.5	21396.4	21318.6	20447.4	22969	10953.9	11141.4	11690.9	0.0340105	0.0340105
M320T35_2			0.383571	7.04848	4.57393e-07	320.148	35.019							6	6130	803.826	4680.85	3569.93	4315.21	25061.8	28716.1	24988.9	26531.6	32145.6	11609.2	12451.6	11460.3	0.045146	0.045146
M867T240			0.157641	5.60405	4.6088e-07	867.383	240.409							9	1286.98	768.288	1050.37	438.997	974.938	4216.09	5305.23	4941.25	5167.6	5697.72	1876.91	2865.54	2109.12	0.226352	0.226352
M778T32			0.691477	4.20137	4.62876e-07	777.519	32.466							8	39110.1	22528.9	33226.9	24494.2	35679.2	142221	131485	139887	129284	108501	76836.8	80641.9	75757.6	0.0330024	0.0330024
M781T113			10.4635	0.0356723	4.6506e-07	780.553	112.528							9	7.3211e+06	6.41079e+06	8.86086e+06	9.13394e+06	8.81992e+06	279362	429874	363927	316626	56603.5	3.22182e+06	3.54863e+06	3.36749e+06	0.0484489	0.0484489
M599T392			0.0949695	3.10087	4.68699e-07	599.325	392.337							9	1374.6	911.387	953.452	1140.91	1068.82	3248.79	3849.4	3494.87	3173.1	3130.99	1489.96	1846.74	2231.06	0.199706	0.199706
M545T297			0.155452	0.523313	4.82279e-07	545.025	297.498							7	2212.05	2420.5	2382.19	2537.23	2529.56	1206.1	1263.09	1232.05	1159.1	1462.08	1299.12	1575.19	924.343	0.257987	0.257987
M359T283			0.265852	0.198545	4.83806e-07	359.037	282.675							10	5436.37	6694.9	5691.1	5659.57	4987.49	1625.7	1161.06	1123.65	953.821	788.244	2936.16	3106.56	3582.34	0.104385	0.104385
M138T378			1.15486	0.164877	4.85467e-07	138.101	377.889							10	109295	83893.8	120550	107410	108134	19092.9	16456	20081.7	14448.7	17187.2	55109.1	55722	55627.7	0.0059484	0.0059484
M112T393			0.314562	0.326876	4.93315e-07	112.086	393.142							8	9020.51	8727.22	7217.99	9106.96	9006.78	3301.91	2318.61	2476.41	2965.12	3019.58	5289.61	6309.64	5208.45	0.109537	0.109537
M488T304			0.260392	8.02391	4.93416e-07	488.259	303.666							6	1640.99	952.556	1592.83	1272.1	2165.84	11635.1	11335.8	10453.6	14276.2	13476.1	5487.53	6692.09	4615.6	0.186245	0.186245
M213T423			0.197471	4.84464	4.93466e-07	213.047	422.815							10	2184.99	1684.57	1489.7	1734.11	1857.81	8788.01	8290.91	7694.09	8216.78	10375.3	3705.02	3953.58	3818.36	0.0325281	0.0325281
M570T469_1			0.8156	25.8851	4.93834e-07	569.789	468.827							10	4935.15	3127.1	4466.84	3536	2599.75	92720	94940.1	86051.4	88081.5	121349	31295.9	30074.4	31524.3	0.0251759	0.0251759
M966T496_1			0.382491	20.4229	4.94254e-07	965.82	495.636							10	1471.63	979.55	1258.47	979.104	576.754	17591.8	22725.6	19438.2	22054.3	25727.2	8751.25	7064.55	7628.18	0.10988	0.10988
M340T34_2			0.320082	9.0967	4.94544e-07	340.19	33.771							8	1220.05	1157.4	3766.21	402.518	3285.53	15689.2	18172.5	16601.1	18124.4	20848.8	12164	15037.2	12692	0.115009	0.115009
M594T349			0.30379	3.9675	4.97416e-07	594.011	349.059							10	6458.81	7187.75	4949.35	6560.18	5166.58	21352.1	23520.6	26103.6	21971.2	27357.7	12001.4	12283	11266.9	0.0442669	0.0442669
M621T481			0.106806	7.42123	4.97904e-07	621.095	480.57							6	245.153	435.525	339.126	208.684	196.9	2061.26	2580.86	1984.44	1946.14	2005.44	943.339	1350.82	1089.25	0.183062	0.183062
M439T257			0.234313	4.61582	5.13634e-07	439.085	256.709							5	3436.17	3473.63	2526.53	2138.81	2598.41	12017	12021.5	15263.1	12156.1	13964.8	6431.81	6939.37	6989.98	0.0454818	0.0454818
M93T376			0.771067	0.214522	5.14459e-07	93.0438	376.118							10	51599.3	56255.7	42312	47970.5	44805.7	9367.57	11026.5	8300.12	9677.95	13744.5	23782.8	25181.9	24514.7	0.0285702	0.0285702
M1146T508_2			0.265818	11.421	5.26693e-07	1145.84	507.774							10	1545.28	872.971	1219.68	720.06	594.72	9703.14	11655	11364.9	10158.4	13683.5	4326.9	4385.75	4330.18	0.00760635	0.00760635
M122T343			4.33914	0.272129	5.29528e-07	122.071	342.951							8	1.54456e+06	1.86562e+06	1.6132e+06	1.50132e+06	1.44171e+06	372340	491741	362392	413929	527491	738494	814255	834520	0.0636065	0.0636065
M678T488_2			0.244381	13.3639	5.32423e-07	678.337	487.913							8	733.65	579.568	684.657	690.508	790.722	7900.69	10791.1	9298.82	8039.06	10464.7	3444.34	2890.74	3425.16	0.096585	0.096585
M211T348			0.647714	0.399597	5.37746e-07	211.105	348.269							6	41384.2	38335.6	35253.1	36680	40387.1	15093	16746.6	12634.4	13376.9	18887.8	24188.6	25780.4	22350	0.0712118	0.0712118
M725T496_1			0.41555	26.3234	5.38533e-07	724.616	495.62							10	1424.57	836.696	936.952	936.941	589.423	21175.2	28569.2	21295.7	24592.3	28734.6	9438.09	7821.76	8918.58	0.0945633	0.0945633
M579T496			0.306109	28.2906	5.43191e-07	579.493	495.561							6	796.261	374.588	584.951	322.733	291.073	11563.9	15097.9	11600	12868	15907.8	5278.37	4284.75	4321.74	0.121706	0.121706
M388T444			0.420478	8.60035	5.44555e-07	388.218	444.079							9	5739.66	3078.74	4927.89	2123.44	1878.03	28359.3	33611	27262.3	27742.1	35662.2	11399.9	12945.2	9708.46	0.142621	0.142621
M479T348			0.301392	0.21918	5.4577e-07	478.989	348.475							8	7245.82	8951.72	7339.27	6868.97	6828.07	1558.08	1656.43	2041.26	1543.83	1361.3	3360.94	3073.9	3033.41	0.0565776	0.0565776
M518T189			16.9726	0.113556	5.53257e-07	518.323	189.293							10	2.21088e+07	2.55434e+07	2.29733e+07	2.33259e+07	1.75048e+07	1.87093e+06	3.75244e+06	1.90793e+06	1.95688e+06	3.16833e+06	1.2348e+07	1.02322e+07	9.51521e+06	0.137668	0.137668
M187T299_2			0.157553	7.26824	5.53938e-07	187.488	299.343							7	720.855	792.616	547.432	430.003	813.044	5689.25	4252.62	5051.17	4859.35	4161.53	1336.48	1502.71	1868.94	0.173585	0.173585
M979T479			0.212861	13.194	5.54639e-07	978.976	479.395							6	617.274	473.147	604.188	582.82	421.01	6545.41	6878.27	6857.91	6404.54	8917.16	2695.87	2626.17	3074.3	0.0861579	0.0861579
M593T34			0.350774	13.6863	5.63047e-07	593.369	33.766							7	1184.89	1825.6	883.252	1620.2	1731.96	24090.4	20248.8	17620.9	20377.5	16831.7	16004.4	9533.24	15195.1	0.259678	0.259678
M304T418			0.176638	0.322413	5.73639e-07	304.016	417.956							10	2736.17	3132.74	2513.05	2439.67	2828.72	791.734	967.41	908.43	959.405	774.077	1605.16	1628.02	1748.25	0.0462922	0.0462922
M265T379			3.91801	0.478499	5.78666e-07	265.112	378.529							6	1.5032e+06	1.48479e+06	1.66768e+06	1.43319e+06	1.33595e+06	707616	718824	699433	699468	727428	940541	1.09136e+06	1.0965e+06	0.0849601	0.0849601
M253T134			0.567811	6.06274	5.84914e-07	253.263	134.208							10	16781.7	10817.2	7713.44	9054.57	8583.11	65214	75064	55504.4	58626.3	66613.7	26776	30426.1	30336.1	0.0713482	0.0713482
M203T434			0.138531	4.78594	5.86319e-07	203.066	434.204							10	1137.67	1188.62	708.312	820.284	670.836	4611.05	4445.58	3542.58	4269.97	4790.64	2889.79	2592.9	2068.41	0.165239	0.165239
M325T230			0.743946	0.281222	5.8948e-07	325.088	229.55							10	51709.8	51212.9	41903.9	49249.4	40886.8	12829.3	11836.2	12720.6	14279	14411.7	25932.8	28532.5	26426.6	0.0512036	0.0512036
M452T33			0.558236	19.2534	5.94272e-07	452.315	33.113							9	2915.27	1827.26	2672	1967.91	2796.03	49022.2	51456.7	44014	36199.1	53785.4	26816.3	28192.5	27334.1	0.0253239	0.0253239
M512T349			0.305151	4.02366	5.9603e-07	512.007	349.059							10	5662.59	6220.55	5394.88	6387	5647.35	20733.2	23108.8	23049.6	22844.7	28206.8	12792.2	13733.4	12323.3	0.0554559	0.0554559
M220T275			1.20977	17.3168	5.96092e-07	220.117	275.289							9	15080	14156.9	11142.1	12880.6	10287	196362	237532	183129	218299	265104	80220.3	87370.5	79520.8	0.05274	0.05274
M211T339			0.271242	4.76409	5.99991e-07	211.118	338.894							8	3754.41	3997.78	2830.83	2911.1	3639.65	15023.7	18179.2	15304.6	14415	18704.3	8335.3	8189.5	7997.62	0.0207198	0.0207198
M400T455			0.245743	0.324446	6.00249e-07	399.903	455.071							10	4918.51	5762.81	5703.82	4949.81	4854.71	1977.47	1507.17	1235.57	1781.91	1995	3101.05	3192.62	3219.31	0.0195605	0.0195605
M111T129			1.9666	0.343985	6.12008e-07	111.055	128.744							8	366366	381223	308532	327443	326406	89728.7	120497	114982	122645	140351	173434	172687	170466	0.00896566	0.00896566
M127T423			1.30306	0.251267	6.16985e-07	127.097	423.431							6	136528	145611	145965	129085	145430	52247.4	41206.3	12721.1	30036.1	40334.1	87534.6	19209.5	85184	0.60627	0.60627
M275T424			0.343901	2.65268	6.24957e-07	275.135	423.583							10	25661.4	27189.5	21589.7	27696.3	23322.1	68089.9	56768.2	73423.2	67280.3	67241	35851.5	36240.1	35025.9	0.0173653	0.0173653
M582T392			0.207354	0.266807	6.29458e-07	582.121	392.135							10	3684.47	4084.93	3378.18	3527.33	3402.8	878.677	1063.68	810.615	632.77	1437.52	2903.62	3345.24	3147.87	0.0706293	0.0706293
M229T460			0.205903	10.8955	6.41978e-07	229.031	459.526							7	575.104	587.488	864.54	716.766	490.124	6016.35	7248.96	8416.19	6089.49	7465.34	2606.42	2893.43	2791.87	0.0526554	0.0526554
M246T395			0.335265	6.30173	6.52132e-07	246.108	394.869							10	4106.95	3927.55	2944.94	2709.43	3337.33	19517.6	23605.4	18472.9	20550.5	25148.1	13583.8	9571.3	10600.2	0.185224	0.185224
M135T205			0.196836	0.336196	6.53297e-07	135.09	205.32							8	3225.17	3426.46	3707.15	3120.58	3543.3	1274.53	1310.88	978.898	750.88	1407.76	2021.89	1801.84	1669.51	0.0972121	0.0972121
M531T391			0.157792	4.82156	6.55662e-07	531.252	391.339							9	1094.86	1254.79	1095.67	770.311	1833.69	5876.82	5281.46	5132.37	6579.3	6297.25	2896.86	2453.7	2091.44	0.162612	0.162612
M254T234			0.104836	3.73644	6.61837e-07	254.018	233.504							10	980.217	905.207	937.299	722.236	909.614	3829.43	3236.53	3491.06	3288.92	2798.31	2066.46	6334.64	3288.5	0.564116	0.564116
M1028T39			0.377692	0.172092	6.62652e-07	1027.8	39.13							8	11604.6	13029.3	9194.69	11377.3	11950.3	1989.96	2741.05	2246.22	1580.54	1278.31	4460.09	6471.21	5626.37	0.182966	0.182966
M99T243			0.46625	18.4034	6.66722e-07	99.0433	242.544							10	1966.69	2044.27	2475.28	966.2	1372.17	27543.5	34822.3	27277.4	34394.8	38364.7	12863.2	14770.3	13312.7	0.0730455	0.0730455
M426T301			0.713866	6.31892	6.752e-07	426.216	300.539							10	20076.7	14331.2	14415.2	14360.3	14412.4	95369.2	103275	79621	96732.9	115324	44173	47971.5	43721.6	0.0515437	0.0515437
M113T299			0.534685	15.8704	6.75414e-07	112.999	298.538							10	3027.51	2795.63	2338.04	3204.48	2427.8	43383.6	44886.8	40550	36172.6	53914.2	16255.7	16699.8	16444.2	0.0135356	0.0135356
M498T200			0.714466	0.273959	6.75947e-07	498.258	200.484							10	47439.9	39432.9	36997.7	46694.6	45882.3	13237.7	11743.8	12689.8	8976.42	12650	26192.8	29600.4	25999.2	0.0742951	0.0742951
M604T373			0.170561	6.195	6.79631e-07	604.291	373.39							5	976.57	935.371	1140.42	763.006	824.803	6728.46	5308.08	4858.45	5539.35	6311.5	2479.52	2204.06	1614.42	0.210521	0.210521
M289T295			0.355398	0.233996	6.81502e-07	288.983	295.317							10	11668.6	11054.1	8534.99	11040	10072.3	2138.92	2766.51	2169.05	2195.88	2984.02	5544.63	6102.33	5444.37	0.0622228	0.0622228
M209T262			0.435637	5.71756	6.85633e-07	209.128	262.5							10	5935.44	5988.29	8933.11	8305.93	5548.27	36484	34473.6	42504.7	38041.1	46959.1	12713	14776.8	13284.8	0.0783997	0.0783997
M355T33_1			0.402644	0.207717	6.88398e-07	354.983	32.602							6	12206.2	13707.4	14002.7	12796.1	12608.2	3692.97	2179.12	1825.44	1115.68	4754.96	3469.86	2999.25	3717.38	0.107435	0.107435
M256T327			0.494551	14.4921	6.89888e-07	256.081	327.282							10	2363.02	1477.25	2849.46	4230.39	3159.78	44586	37399	48329.3	40836.7	32896.8	19883.5	24879.3	19390.7	0.142	0.142
M250T229			0.177807	0.272114	6.94722e-07	250.023	228.905							6	2797.89	2855.2	2191.57	2678.37	2836.61	784.236	641.117	607.771	645.594	956.628	1006.51	1628.52	1639.8	0.254338	0.254338
M326T248			0.178641	3.40086	6.95613e-07	326.146	247.516							10	3400.22	3900.34	2265.99	2494.47	2360.95	9011.55	10452.6	8964.74	9763.01	10855.2	5371.34	5327	4939.88	0.0455312	0.0455312
M242T276			0.276493	14.0221	6.95646e-07	242.1	275.948							6	977.138	799.37	658.994	783.466	1075.21	10603.4	14706.1	10312.4	12823.2	11768.5	4790.2	5345.44	3736.4	0.176749	0.176749
M565T349			0.337938	0.597051	6.95854e-07	565.463	348.703							10	11880.2	11706.1	12336.6	13028	11348.8	7276	6958.03	7658.82	6579.32	7529.8	7082.76	7582.13	7357.75	0.034071	0.034071
M187T299_1			0.481078	16.5841	7.05412e-07	187.036	298.595							10	2414.53	1956.03	1678.95	2702.09	1911.05	36637.8	35704.6	29496.3	31628.8	43362.9	11944.9	12100	11744	0.0149581	0.0149581
M156T253			0.101483	4.15574	7.10414e-07	156.112	253.319							10	403.231	770	517.003	884.275	763.078	2716.58	2972.55	2387.44	3097.57	2696.01	946.949	1669.93	1815	0.314754	0.314754
M472T34_2			0.371629	8.34782	7.11687e-07	472.268	33.761							7	4601.8	4702.34	1696.48	3189.76	1096.33	24344.4	20762.3	28602.3	28392.1	25509.5	24263.5	10490.4	11844.9	0.488715	0.488715
M690T492_1			0.0578603	2.71312	7.19014e-07	689.952	491.762							9	798.51	496.46	584.004	557.637	471.492	1536.96	1660.55	1535.68	1463.51	1693.32	1041.9	1082.66	870.124	0.112997	0.112997
M474T201			0.33726	2.61256	7.24496e-07	474.258	201.286							10	23216.2	24945.3	19352.3	19349.3	23109.5	59482.2	59041.5	48940	57192.6	62654.1	35218	31998.6	36465.5	0.066691	0.066691
M1008T510			0.173927	13.2922	7.34742e-07	1008.19	509.777							6	397.148	257.065	410.491	433.795	285.57	4215.73	4661.39	4247.04	4641.21	5948.9	1823.54	2005.04	1663.65	0.0932992	0.0932992
M429T492_1			0.30122	0.193197	7.3507e-07	428.73	492.015							10	7393.88	8865.95	6616.65	6531.27	7231.45	1436.84	1213.83	1243.05	1495.88	1689	3577.15	3390.83	3286.09	0.0431322	0.0431322
M592T490_1			0.223774	18.0805	7.43789e-07	591.794	489.526							7	524.413	363.356	603.581	367.62	219.142	6382.35	9154.59	7581.85	6492.95	7961.57	2550.16	2579.38	2889	0.0702489	0.0702489
M654T489			0.199711	2.89242	7.49505e-07	654.185	489.476							10	6876.93	5511.87	6835.82	6514.27	4837.92	16532.4	16162.6	20375.8	17686.5	17683.7	6114.98	6253.66	7193.82	0.0900107	0.0900107
M321T34_1			0.321607	5.8039	7.52045e-07	321.196	34.396							6	6352.58	1876.63	1879.62	4567.48	4362.89	19475	23257.6	24924	22731.8	20113.3	12088.6	12282.6	12374.7	0.0119238	0.0119238
M188T337			0.754418	6.65109	7.65454e-07	188.073	336.589							6	13003.4	12860.3	12488.4	30147.7	13790.4	93867.7	116456	108789	100921	127285	52363.4	56765.8	49988.6	0.0648354	0.0648354
M267T343			1.6474	0.271955	7.70774e-07	267.108	343.156							8	226371	270907	224591	216848	209996	55623.4	72444.6	45825.6	59994.4	78509.6	102226	122756	107197	0.0967299	0.0967299
M221T435			0.250846	6.75102	7.71296e-07	221.076	434.709							10	2163.47	1082.19	1928.85	1721.21	1832.44	10742.7	12718.4	10095.7	11335	14032.3	4048.74	6056.52	4261.72	0.230291	0.230291
M328T327			0.156889	2.82349	7.78776e-07	328.197	326.955							10	3373.5	3635.69	4266.89	3277.13	3312.5	9232.18	10279.6	9720.66	9508.69	11702.6	5659.47	6459.1	5837.73	0.0701333	0.0701333
M291T348			1.14706	0.158982	7.80506e-07	291.021	348.01							10	115699	122889	90002.6	100249	93229.2	16128.8	18220.1	15964	15794.5	16892.2	47927.1	50251	46512	0.0391422	0.0391422
M725T483			0.180521	11.879	7.84112e-07	725.352	483.463							6	528.993	591.934	392.539	489.101	272.116	6522.46	4770.41	5455.21	4521.7	5751.18	1823.23	1668	1573.2	0.0747701	0.0747701
M411T391			0.128564	4.00956	7.90018e-07	411.234	391.044							7	811.154	875.065	1264.25	1256.69	1306.95	4402.4	4553.41	4108.15	3884.46	5160.67	2264.37	2832.51	2178.22	0.146596	0.146596
M111T299			0.182906	3.92585	7.9424e-07	111.043	298.531							5	2261.75	2010.05	1990.21	2604.76	2268.46	7737.75	9519.6	7711.72	8728.55	10017.6	2879.34	2837.25	2934.17	0.0168547	0.0168547
M244T361			0.914989	6.68082	7.94684e-07	244.094	360.56							10	25174.8	31637.7	23006.8	19080.7	19679.3	143296	194073	143019	149093	162724	71493.7	66586.1	71025.6	0.0388566	0.0388566
M821T350_1			0.222712	0.53271	7.99503e-07	820.921	350.304							10	5292.75	5314.41	4665.13	4960.6	4666.05	2740.08	2896.21	2326.17	2643.65	2657.82	2435.4	2245.75	2219.83	0.0511631	0.0511631
M461T349_2			0.364981	14.3806	8.09086e-07	461.085	348.552							6	1934.97	1528.08	1367.8	1134.33	1207.19	20326.7	22496.8	17642	17749.8	24927.9	6038.49	5969.42	5179.75	0.0832757	0.0832757
M176T345			1.33695	10.6209	8.10459e-07	176.029	345.462							10	31514	31328.1	31649.1	21856	20006.3	249348	307381	263889	271880	355705	122678	141141	128450	0.0722332	0.0722332
M231T373			0.101948	3.12672	8.13226e-07	231.169	372.858							10	1458.69	1131.97	877.906	1252.21	1111.61	3594.47	3830.46	3145.17	3582.1	4084.07	1869.26	1756.27	1763.78	0.0351684	0.0351684
M265T392			3.15418	0.342326	8.13912e-07	265.111	391.502							5	1.00408e+06	949881	803134	788427	850430	295971	300777	293943	291737	322423	509924	532292	608757	0.0941727	0.0941727
M417T382			0.173943	3.06262	8.17415e-07	417.236	381.799							8	4689.85	3570.1	3899.69	5199.47	3422.28	13210.2	11032	14292.2	12554.1	12557	5775	7823.05	7800.37	0.164865	0.164865
M837T420			0.228853	13.2941	8.18945e-07	837.409	420.079							6	817.446	556.621	560.344	660.462	467.756	7116.56	8705.97	7457.45	7384.12	10050.7	2267.47	2057.36	2580.71	0.114412	0.114412
M473T423			0.219641	4.26011	8.21728e-07	473.233	422.798							7	2935.28	2140.67	3221.56	4114.77	2592.08	11887.5	14703.1	13709.4	12484.3	11136	3349.95	6098.61	4734.56	0.2907	0.2907
M417T349_3			0.355825	19.5933	8.31844e-07	417.122	348.81							8	1108.76	501.08	1243.27	646.609	1299.63	16813.3	20502.2	15773.7	17980.2	22965.5	4893.86	5626.58	3771.42	0.196136	0.196136
M603T35			0.6991	40.5537	8.51967e-07	603.356	35.036							8	1197.11	2988.43	1921.03	1180.61	1167.13	60022.8	74087.3	58324.9	65485.7	84933.2	34507.4	45940.5	34290.8	0.174247	0.174247
M434T395			0.240543	3.95864	8.52906e-07	434.223	394.819							10	4586.82	5776.36	3032.43	2579.65	3416.19	14053.4	16017.5	13669.4	16461.2	16562.4	7612.43	9170.68	6527.2	0.171011	0.171011
M283T361_2			0.642708	0.430057	8.53905e-07	283.122	360.674							8	38196.7	40643	37706.5	35280.2	40666	16283.1	14275.6	17541.2	13824.8	20857.8	28095.5	25468.5	28485.2	0.0599931	0.0599931
M461T393			0.114811	4.5447	8.70311e-07	461.164	393.388							6	1061.78	501.615	545.857	657.803	757.283	3210.4	3423.58	2698.26	3610.66	3074.15	1386.56	1249.4	1108.34	0.111462	0.111462
M418T455			0.178004	0.336767	8.76053e-07	417.926	455.127							8	2799.1	2351.44	3165.39	2898.22	2743.19	918.488	895.062	850.412	959.488	1076.92	2226	1846.21	1671.34	0.148116	0.148116
M455T298			0.111056	3.65455	8.83841e-07	455.087	297.582							7	1115.63	809.487	1134.38	910.799	852.211	3156.06	3786.47	3029.68	3836.49	3815.38	3599.98	3204.87	3158.22	0.0730813	0.0730813
M756T117			3.6247	0.151392	8.88038e-07	755.541	117.439							6	960189	839022	1.05863e+06	1.19551e+06	1.13099e+06	163281	105992	183800	200420	131372	422137	452436	427228	0.0373888	0.0373888
M174T238			0.344116	0.285165	8.94304e-07	174.148	237.52							10	10145	11874.1	9120.34	10523.4	8951.89	2786.72	3163.6	2650.8	3057.99	2774.44	4430.36	4219.38	4089.72	0.0404869	0.0404869
M110T420			2.79101	0.221502	8.98734e-07	110.071	419.993							8	509955	668830	643865	656529	725501	152637	126941	123875	127700	178689	443017	362003	455965	0.121153	0.121153
M312T339			0.793211	14.3671	9.26696e-07	312.155	338.932							10	8660.39	6508.57	6319.84	6050.72	6491.54	98577.7	109105	82883.7	82382.9	115978	30437.4	34354.8	32608.9	0.0604478	0.0604478
M132T190			0.288164	0.192033	9.3015e-07	132.101	189.614							5	7629.04	7117.93	6638.83	6507.6	5570.44	1175.13	1458.09	554.396	1382.58	1855.96	2947.8	2549.04	2457.97	0.0982515	0.0982515
M148T45			0.175211	3.07046	9.35718e-07	148.059	45.199							7	3850.01	4497.03	4520.73	3125.76	4371.46	11774.2	12288.8	14175.2	13352	10939.8	6736.55	7007.89	5079.31	0.166384	0.166384
M460T292_2			0.112184	3.51641	9.36247e-07	460.268	291.752							6	1257.26	1107.24	1062.12	961.896	1100.05	3471.89	3479.13	4451.26	3677.59	4220.18	1998.23	2148.59	2021.41	0.0393712	0.0393712
M779T116			6.1947	0.0287023	9.43774e-07	778.538	115.642							8	2.62968e+06	2.5293e+06	2.68362e+06	3.66134e+06	2.72151e+06	76330.2	106375	99487.3	81120.4	44990.4	1.00221e+06	1.06276e+06	1.00494e+06	0.0334203	0.0334203
M296T302			0.184172	5.75927	9.57622e-07	296.16	302.128							6	1327.54	1476.26	1068.39	1141.67	1320.96	7052.37	5984.29	8707.64	7051.93	7687.69	2960.95	3346.38	3655.54	0.104786	0.104786
M1094T169_1			0.273397	8.5243	9.58591e-07	1093.65	168.631							6	846.695	779.254	2432.93	2072.06	1987.03	15158.5	16018.3	12969.5	13905.8	11148	5884.34	5824.77	7526.05	0.150584	0.150584
M263T358			0.370605	4.80104	9.62556e-07	263.171	357.77							10	6532.71	7406.07	6074.42	5317.8	6783.83	30380.7	35754.4	26342.5	27682.1	34025	13836.3	14080.6	15467.2	0.0608264	0.0608264
M304T284			0.171172	3.99281	9.77375e-07	304.176	283.567							6	2333.81	1798.25	1742.48	2163.36	1533.6	7087.03	7111.6	6815.78	8306.1	8896.62	3332.91	3747.05	3018.29	0.108587	0.108587
M512T387			0.505962	7.0165	9.77701e-07	512.199	387.457							10	5603.41	6246.88	8768.21	8636.3	6683.58	43058.6	47852.1	61013.6	54000.2	46237.3	36477.7	40764.8	34523.5	0.0856914	0.0856914
M68T203			0.125808	3.08142	9.78615e-07	68.0488	203.274							7	1724.47	1994.84	1992.35	1881.72	2405.86	6790.82	6883.14	5681.4	5425.57	6030.95	3892.18	5682.86	3303.23	0.288708	0.288708
M1007T163			0.288362	9.01745	9.84701e-07	1006.63	163.181							8	2228.3	3011.93	870.917	1472.41	606.487	15821.7	15690.4	13068.2	16954.6	12318.5	7336.4	8041.74	8458.62	0.0713926	0.0713926
M498T377			0.246174	7.60973	9.86518e-07	498.28	376.778							10	1149.15	1429.34	1577.21	1779.87	1161.09	9199.15	12124.9	9832.38	10072.1	12775.1	3894.84	3504.97	4125.68	0.0816612	0.0816612
M73T243			0.157223	6.18389	9.89421e-07	73.0276	242.7							6	932.198	800.194	715.595	628.242	738.402	3984.66	5201.03	4454.37	4361.53	5587.67	2088.48	2393.94	2638.64	0.116122	0.116122
M569T500_2			0.530875	20.3403	9.9399e-07	568.972	500.229							9	2830.52	1781.13	2270.85	1922.05	1420.27	34233.7	40327.1	40504.6	40440.3	52469.9	14110.1	14852.3	14877.6	0.0298352	0.0298352
M328T285			0.220386	4.90847	1.00596e-06	328.186	284.868							10	2264.7	3171.97	1500.47	1814.24	2116.83	9898.24	11147.9	9383.98	10250.7	12665.5	4861.59	6387.17	4804.6	0.167759	0.167759
M397T213			0.914562	0.147135	1.0078e-06	397.165	213.048							8	57882.9	60946.1	72715.6	60101.5	77061.7	9934.13	3248.88	9437.35	14148.5	11595.5	17484.9	26063.1	19407.2	0.214511	0.214511
M461T352			0.323199	0.706875	1.0237e-06	460.924	352.412							10	11577.8	12456	12291.1	12027.4	11788.5	7970.16	8124.74	8448.83	8889.73	9078.61	8811.32	8665.05	7559.61	0.0820065	0.0820065
M356T34			0.368927	12.1069	1.0244e-06	356.185	34.402							9	1244.05	1513.73	1359.43	3528.59	1406.04	17695.4	20813.2	21993.9	22338.1	26749	15791.8	18317.2	15797.5	0.0875482	0.0875482
M243T314			0.160788	7.21497	1.02629e-06	243.036	313.827							8	587.879	645.578	596.352	708.787	760.906	4412.93	4363.54	4513.75	4525.95	5989.63	2750.47	1738.52	1870.58	0.259501	0.259501
M559T33_3			0.472486	9.2255	1.04187e-06	559.384	33.083							7	4841.6	5228.59	2637.59	5471.61	2341.75	34993.8	38687.7	31887.9	37112.1	46636.4	27981.6	28907.7	28854.2	0.018193	0.018193
M213T312			0.247482	10.9237	1.04757e-06	212.955	312.007							7	1131.23	657.627	911.863	1109.83	786.942	9185.87	12267.2	8381.18	9510.31	10877.2	3934.91	4060.24	4473.99	0.0678731	0.0678731
M641T160			0.197912	5.68381	1.06167e-06	641.377	160.241							6	1481.42	1552.82	1328.55	1325.75	1221.37	6888.37	8408.33	6642.32	8059.69	9275.87	3356.12	4037.72	4072.69	0.105697	0.105697
M300T338			0.179887	3.42473	1.06952e-06	300.202	338.39							8	4179.9	2416.21	3287.16	2423.76	3062.53	10291.7	8979.08	10872	10654.4	11839.5	4322.93	5112.15	5515.87	0.12175	0.12175
M301T504			0.135561	3.92391	1.07107e-06	300.646	504.156							7	1318.61	1199.02	1637.59	1226.44	973.239	4159.58	5387.67	4796.52	5680.11	4912.19	2556.32	2725.7	3668.23	0.200804	0.200804
M355T406			1.35022	9.96023	1.07208e-06	355.208	406.408							6	34005.3	33224.7	26747.7	31297	26112.5	281644	317807	279646	255192	373562	104721	102319	108912	0.0316805	0.0316805
M196T346			0.170955	4.5424	1.08016e-06	195.995	345.952							10	1715.11	1786.74	1071.01	1648.58	1472.39	7123.84	6711.83	5811.29	8268.84	7032.66	5159.06	7694.62	6894.75	0.196913	0.196913
M251T265			0.323165	0.294686	1.08604e-06	251.213	265.452							10	8908.21	9077.7	8651.15	8862.27	9385.56	2710.65	4293.99	1587.52	1927.8	2707	6395.95	7393.41	6963.77	0.0723248	0.0723248
M304T472			0.498727	0.36333	1.10237e-06	304.031	471.919							10	24549.2	22732.8	21140.3	23482.7	19333	8743.8	8929.01	6425.87	6990.64	9326.79	10496.8	14676.7	9258.9	0.247347	0.247347
M314T34			0.35384	7.8686	1.1082e-06	314.211	33.745							7	3629.26	2656.55	1953.1	3427.78	3757.31	25447.3	20193.1	28816.7	25704.9	21203.4	17117	16734.3	10665	0.243933	0.243933
M885T64			0.56678	28.9935	1.11442e-06	884.605	63.873							7	2021.86	1901.61	1868.38	1069.84	1575.79	48266.7	51633.7	56208.6	53102.1	35421.3	48586.3	46562.7	29325.2	0.255106	0.255106
M352T403			0.361088	0.376457	1.11935e-06	352.054	402.861							10	10194.1	11572.1	13098.4	11959.7	12240.9	4119.08	4653.22	4153.41	3788.97	5520.92	7528.09	8520.66	8066.6	0.0618134	0.0618134
M395T349			0.206758	8.35862	1.125e-06	395.141	348.635							8	1445.88	741.177	1078.67	899.761	402.955	9328.7	7275.67	6329.97	7658.78	7592.75	3185.7	3965.85	2450.78	0.236707	0.236707
M430T448			0.309678	4.334	1.12774e-06	430.229	448.498							8	7965.18	4067.02	6217.98	4068.49	4521.46	20485.5	22757.5	23137.9	22500.7	27443.4	9050.74	11941.2	9235.46	0.160593	0.160593
M782T482			0.316092	17.6056	1.13112e-06	782.379	481.582							9	1245.36	678.75	667.026	961.294	691.74	12783.7	15372.7	14437.2	13282.3	18845.4	5496.35	5585.87	6073.17	0.0542851	0.0542851
M245T396			0.123469	2.2221	1.13631e-06	245.123	395.687							5	6674.5	5079.51	6039.77	5962.72	5835.73	13205.2	13298.6	12357.7	12029	14866.5	8031.66	7768.13	7079.26	0.0644837	0.0644837
M503T243			0.448586	16.3772	1.13671e-06	503.145	243.042							10	2215.98	1990.2	1292.02	2078.97	2050.32	36480.3	29864.2	32305.9	23740.6	35280	35920.4	26539.9	20423.9	0.282516	0.282516
M310T366			0.296158	4.82053	1.14656e-06	310.114	365.776							10	3606.27	4307.16	4527.4	2871.02	5010.71	17795.8	20459	16916.5	19399.7	23394.6	19637	12232.9	10421.8	0.346329	0.346329
M489T33_1			2.09683	0.0620164	1.15213e-06	489.227	33.097							10	243646	372762	342931	325386	373639	24536.6	22052.2	15429.6	17347	23480.4	22020.9	24784.9	22780.6	0.0615612	0.0615612
M237T242			0.295993	5.90804	1.16062e-06	237.086	242.301							10	4386.19	3845.08	2968.09	1532.52	1948.63	14054.1	17713.9	16729.1	18390.5	19845.4	6067.62	6270.64	6117.94	0.017185	0.017185
M932T198			0.596512	2.89142	1.1633e-06	931.576	198.322							10	49779.8	49192.8	56303.5	64203.6	56684.8	164255	187288	146851	152177	147938	79402.4	86621.1	82374.2	0.0438177	0.0438177
M544T32			0.468706	11.8952	1.16623e-06	544.395	32.463							6	4131.44	2794.61	2973.95	3238.14	1992.75	31008.4	41073.5	32193.1	43067.6	32642.9	23220	29629.4	19353.2	0.215653	0.215653
M130T329			0.331243	4.57431	1.17065e-06	130.085	328.673							6	347.004	9470.89	6344.5	6635.26	7962.47	27074.7	30166.7	26642.1	27564.7	29258.1	11990.5	13391.2	11660	0.0744349	0.0744349
M625T433			0.890385	4.53737	1.18335e-06	625.116	433.278							10	47056.3	44924.4	35971.9	36840.3	34557.2	161070	185630	161626	177406	218793	88170.6	87719.8	89548	0.0107643	0.0107643
M1174T482_1			0.194755	11.6566	1.19644e-06	1173.57	481.582							9	672.098	362.019	699.554	400.625	460.341	5036.47	6127.86	5822.26	5682.37	7575.78	1890.82	2133.33	3418.34	0.330902	0.330902
M469T33_3			0.300532	6.9821	1.20293e-06	469.271	33.116							7	4400.09	4639.05	833.259	2009.94	724.638	20109.2	15759.6	16893.4	16484.4	18776.7	18361.4	16539.9	17542.1	0.0521884	0.0521884
M274T460			0.219211	0.280112	1.20298e-06	274.014	460.21							10	4076.1	4518.83	3990.67	3451.1	4270.26	1256.76	587.283	1257.52	1221.73	1364.93	2033.29	2428.2	2238.32	0.0884383	0.0884383
M869T348_2			0.110663	3.13005	1.20332e-06	869.146	347.803							6	1952	1904.54	901.898	1384.69	1168.88	4272.47	4482.69	4476.95	5027.56	4627.3	2686.62	3520.6	2065.34	0.264809	0.264809
M464T32_1			0.690158	13.6123	1.20353e-06	464.351	32.463							6	8545.91	7034.86	5353.48	5526.29	1927.04	68927.3	77506	76251	97280.2	66454.8	56472.5	56984.5	46621.9	0.109458	0.109458
M824T197			0.337474	8.17862	1.21246e-06	823.519	196.899							7	1900.95	2119.52	3057.34	2524.71	3358.93	22757.5	23433.9	19871.4	23695.4	16248.5	8168.42	19385.9	1863.65	0.905075	0.905075
M378T407			0.262213	10.2626	1.22851e-06	378.115	406.783							10	1443.18	1416.29	998.292	898.309	727.222	10182.9	11994.2	9989.51	10128.4	13977.9	3771.22	4903.16	3902.59	0.147674	0.147674
M917T507_1			0.195737	14.4095	1.23947e-06	917.272	507.148							6	525.156	371.662	402.585	423.591	306.647	4538.47	6400.86	5945.55	5377.84	6983.35	1302.89	1949.87	1721.8	0.197896	0.197896
M219T242			0.275545	5.7473	1.24492e-06	219.076	242.179							8	3474.87	2509.69	2464.46	2233.55	2536.72	13067.4	15045.6	13375.7	16292.2	18194.4	6794.82	5420.11	5310.72	0.141577	0.141577
M337T34_1			0.25917	3.96721	1.25756e-06	337.191	34.4045							7	4461.27	5670.82	4145.57	3531.62	4869.52	15213.2	20886.2	18125.6	19132.3	16614.2	9745.15	11024.7	12082.8	0.106892	0.106892
M125T473			1.10433	0.402503	1.27433e-06	124.999	473.096							10	110748	121161	105658	117658	104431	40116	47682.7	40357.5	37388.6	59718.9	61951.6	66058.6	63427.9	0.0326012	0.0326011
M228T361			0.282197	3.29818	1.28286e-06	228.144	361.315							10	6903.87	9334.87	9113.62	5158.95	9805.49	25084	28586.7	23570.1	25924.6	29806.5	13337.4	17132.1	19373.4	0.183646	0.183646
M248T283_1			0.403981	0.397155	1.28498e-06	248.026	282.836							10	16132.2	16713.7	13444.1	14872	13562.5	5857.22	6091.11	5217.34	5807.23	6704.32	11079.3	11687	9396.98	0.110649	0.110649
M1141T449			0.0647978	3.9401	1.29697e-06	1141.31	448.528							6	206.395	176.198	374.194	352.111	424.402	1103.85	1264.37	1330.56	1072.08	1270.49	1004.93	719.358	898.123	0.165065	0.165065
M669T442			0.0533551	2.47616	1.29875e-06	669.294	442.204							7	815.886	962.429	777.941	769.025	697.151	1978.97	1950.92	1997.78	2271.38	1761.15	1107.53	1316.01	1094.94	0.105865	0.105865
M265T298_2			0.216438	4.54641	1.29918e-06	265.076	298.003							10	2941.4	2677.89	2286.65	1353.07	2926.47	10534	9985.26	10874.6	10570.1	13436.3	7078.34	6098.77	5066.32	0.16545	0.16545
M569T236			0.197641	6.49992	1.30219e-06	569.354	236.242							6	1327.62	1373.38	943.029	960.94	1043.1	5762.01	8579.18	6979.18	7443.88	7947.71	3753	3761.57	3623.08	0.0209016	0.0209016
M660T349			0.0689422	2.32083	1.31617e-06	660.474	349.07							10	1543.23	1597.51	1579.74	1807.73	1400.29	3745.32	4100.59	3554.74	3192.65	3807.37	2792.02	2738.57	2163.46	0.135884	0.135884
M692T35			0.784578	36.8384	1.31807e-06	692.405	35.033							6	1352.51	2039.29	2090.44	3616.52	3007.63	95210.6	111079	79051.8	71889.7	88749.6	47875.9	56839.8	53130.5	0.0856038	0.0856038
M783T482_2			0.271722	13.227	1.32149e-06	783.048	481.532							10	1471.86	835.268	707.768	647.64	667.975	9645.71	12656	10310.7	10649.3	14018	4705.45	4727.08	5159.13	0.0526163	0.0526163
M720T34_2			0.476368	8.5755	1.33815e-06	720.448	33.757							7	5533.26	1142.51	8292.05	8234.67	1621.09	42002.5	48312.2	45870.7	43134.8	33554.5	22561.7	24829	12651.2	0.323589	0.323589
M1171T142_2			0.303211	0.16014	1.34011e-06	1171.33	142.253							8	6714.02	6102.81	8384.59	8152.1	7203.95	1207.6	1592.92	1388.3	1326.79	338.718	6379.65	6259.57	6425.06	0.0134557	0.0134557
M104T280			5.98	0.390144	1.34342e-06	104.107	280.256							6	3.6186e+06	3.58485e+06	3.14028e+06	2.94359e+06	3.04885e+06	1.19895e+06	1.43709e+06	1.27997e+06	1.05744e+06	1.40001e+06	2.06194e+06	1.9458e+06	2.00184e+06	0.0289929	0.0289929
M288T416			0.143646	2.30849	1.35455e-06	288.166	415.562							7	7792.3	7279.65	6564.86	7867.44	5968.62	16969.9	17720.6	16500.7	13995.9	16701.7	9763.78	8810.29	7605.23	0.123959	0.123959
M456T33_3			1.07761	32.7488	1.35848e-06	456.365	33.097							6	4486.88	3527.05	2002.06	10153.6	6641.3	172129	151918	190011	218521	145443	120903	130652	137045	0.0627541	0.0627541
M367T163			0.156346	6.40352	1.36219e-06	367.16	163.381							6	552.465	583.171	1045.62	764.546	848.109	5068.81	5645.17	3764.49	4757.97	5057.94	1988.04	2153.77	2056.89	0.0402959	0.0402959
M422T484_1			0.521255	0.139581	1.36348e-06	421.723	484.005							10	22903.4	26016.5	20052.6	20463.9	17525.2	2669.1	3542.74	2737.58	2835.27	3145.13	10247.1	9683.59	9578.11	0.0365683	0.0365683
M755T86			5.01798	0.0645734	1.36898e-06	754.537	86.092							9	1.66699e+06	2.3898e+06	1.81106e+06	1.68305e+06	1.99554e+06	46891.7	268611	161144	101464	38335.3	283102	390799	656958	0.433804	0.433804
M173T243_1			0.492462	58.3475	1.37314e-06	172.551	242.544							7	817.014	741.632	406.732	429.601	490.525	31199.1	36460.8	33766.7	25681.4	41254	25588.2	20662	15042.6	0.258264	0.258264
M853T500_1			0.330831	17.3178	1.37403e-06	852.955	500.307							10	1440.2	787.908	964.106	750.063	786.355	14115.3	17378.2	15197.1	14549.1	20649.7	5609.55	5280.24	5774.21	0.0452797	0.0452797
M852T500_2			0.480698	22.6109	1.38887e-06	852.453	499.944							10	2206.82	1286.24	1788.33	1250.19	948.849	30236.6	33578.4	30639.7	30987.5	43697.3	9818.97	9926.17	10538.7	0.038466	0.038466
M648T296			0.255623	0.489198	1.39487e-06	648.06	295.648							10	7121.21	6566.96	6206.03	6101.06	5851.3	2882.6	3014.53	3565.07	2872.41	3244.66	4051.55	4269.3	4205.27	0.0268027	0.0268027
M1145T508_2			0.28481	12.4523	1.40044e-06	1145.34	507.873							9	1509.34	810.386	1154.96	1100.63	540.675	10626.7	13611.1	11765.5	11866.5	15835.8	4362.8	4661.24	4614.73	0.0353195	0.0353195
M233T341			0.440073	0.282043	1.4013e-06	233.106	341.028							10	14007.5	16598.3	17251.5	15763.6	18810.7	4619.24	3155.34	4635.59	4606.51	6232.56	11612.2	12248.2	11675.5	0.0295772	0.0295772
M715T395			0.161575	4.24846	1.41216e-06	715.361	394.952							10	1729.42	1640.46	1607.94	1161.26	1230.8	5515.97	6444.42	6171.18	5647.72	7531.37	2647.7	3440.62	2853.55	0.138042	0.138042
M83T232			0.450885	0.206317	1.41795e-06	83.0596	231.91							6	16463.4	19130.1	15724.9	13913.6	17449	4346.8	3468.44	3919.31	4095.03	1228.93	9135.39	11376.5	7849.78	0.188789	0.188789
M525T349_5			0.116449	2.58292	1.41925e-06	525.489	349.298							10	3289.4	3014.29	2313.6	2099.98	2802.38	6740.76	7599.67	6386.28	6598.21	7595.31	4221.78	6373.97	4633.3	0.225054	0.225054
M514T200_2			0.35868	0.352154	1.42026e-06	514.23	200.367							10	10870.8	13306.8	10129	12070.3	10952.3	4315.14	4165.27	3455.35	3757.29	4495.63	4938.04	6873.15	5553.43	0.170811	0.170811
M329T243_2			0.235961	6.92366	1.42055e-06	329.16	242.763							9	1843.15	1619.55	1659.55	610.499	1695.64	8164.47	11905	9523.52	10630.5	11208	4186.65	5157.16	4001.61	0.139525	0.139525
M294T324			0.310007	10.3141	1.42233e-06	294.037	324.255							9	2864.91	1078.22	1183.02	1405.52	1090.22	13672.3	16928.8	14545.3	14111.7	19354.7	4991.43	6082.11	4850.35	0.127004	0.127004
M556T392			0.0510485	1.90551	1.43377e-06	556.218	392.181							10	2261.48	2577.02	2886.67	2860.78	2099.65	4676.48	5173.24	4760.76	4700.39	4861.66	3121.1	3410.36	2658.17	0.123864	0.123864
M508T160			2.4902	9.43879	1.44663e-06	508.339	159.785							8	138636	128435	112078	97347.1	89286.6	1.0555e+06	1.35679e+06	973756	934745	1.01951e+06	494550	488081	470517	0.0256738	0.0256738
M663T268			0.407532	0.151561	1.45387e-06	663.29	267.898							10	13714.1	15904.8	13664.2	11455.7	11163.1	1329.84	2494.71	2034.71	2082.22	2046.65	8120.7	9307.41	8358.19	0.0730527	0.0730527
M770T491_2			0.188215	9.4327	1.45876e-06	769.879	491.298							8	546	682.215	590.735	783.01	537.13	5005.4	6074.47	5619.57	5467.29	7443.37	2600.25	2539.3	2435.5	0.0329886	0.0329886
M326T430			0.197054	2.96643	1.47877e-06	326.145	429.736							10	5100.71	6044.96	4956.4	4686	5454.97	13626.7	17504.9	15279.6	17247.2	14189.6	7723.94	8317.03	6813.38	0.0994197	0.0994197
M927T348_3			0.171659	5.16203	1.48206e-06	927.09	348.363							9	1684	1671.28	1067.9	825.878	884.43	5895.74	6508.81	6753.49	5211.21	7291.97	2102.4	2412.13	2312.51	0.0694807	0.0694807
M315T390			0.199805	3.60638	1.48251e-06	315.176	390.364							7	4204.67	3909.3	3498.3	1872.72	2833.59	10372.8	13463.1	11043.3	12308.1	11663.7	7720.86	6636.59	7395.89	0.076739	0.076739
M233T348			0.775716	0.34014	1.4895e-06	233.087	348.351							10	59505.3	55733.8	44338.6	53965.1	52813.6	16830.6	19194.1	16481.8	15626.9	22465.1	30881.4	30966.4	30178.7	0.0140926	0.0140926
M471T34_2			0.349068	7.73597	1.50166e-06	471.262	34.3945							7	5077.55	1269.56	1062.52	2864.03	4309.73	24178.9	25521.7	20865.9	18150.7	24099.4	8174.43	12370.5	8953.82	0.226983	0.226983
M209T35_2			4.64245	106.15	1.50566e-06	209.153	35.017							10	48029	25658.1	36632.1	21957.3	14275.5	3.29284e+06	3.52847e+06	3.42376e+06	3.14681e+06	2.16469e+06	2.23679e+06	1.99977e+06	2.1316e+06	0.0559481	0.0559481
M601T450			0.0409083	2.02539	1.51987e-06	601.176	449.819							8	1488.06	1408.41	1631.14	1410.06	1523.25	3179.61	2885.23	2643.43	3124.79	3278.24	1120.58	1632.99	1847.4	0.243505	0.243505
M112T372			0.121928	3.52504	1.52257e-06	112.038	371.743							9	1015.84	1918.84	820.745	1475.51	1553.33	4743.8	4542.18	5067.5	4243.12	5318.15	2511.68	1792.75	2680.55	0.202483	0.202483
M301T438			0.473743	4.30073	1.52441e-06	301.15	437.546							10	13427.1	13593.5	13536.2	11827	9759.91	48103.8	57611.8	47722.6	49840.9	63984.7	26018.3	23634.8	22584.4	0.0730731	0.0730731
M640T392			0.121654	4.74556	1.53585e-06	640.304	392.181							6	808.009	700.623	589.078	1034.02	517.069	3084.31	3504.3	2995.08	4086.73	3645.2	1513.97	1271.19	1365.73	0.088448	0.088448
M469T322			0.139017	4.88436	1.57081e-06	469.169	321.825							7	1013.96	822.758	1021.66	967.44	905.118	4591.95	3587.14	4894.04	5366.09	4668.4	1598.48	1985.37	2860.71	0.301035	0.301035
M546T497			0.158643	7.57848	1.57775e-06	545.777	496.741							7	843.312	701.317	475.112	496.61	427.98	3655.11	4644.5	4045.41	4539.72	5428.81	1580.44	1561.49	1528	0.0170591	0.0170591
M407T405			0.319983	7.06829	1.58516e-06	407.166	405.002							10	3133.85	3338.98	2448.86	2516.69	1994.82	20007.5	20838.4	15501.1	16464	22138.7	7436.63	7010.7	7709.09	0.0476608	0.0476609
M770T491_3			0.14458	6.55529	1.59804e-06	770.129	491.484							6	475.739	755.677	540.587	662.934	555.002	3284.02	4312.23	3942.62	3403.33	4657.72	1053.95	1600.08	1494.57	0.209488	0.209488
M918T199			0.395636	11.5648	1.61119e-06	917.559	199.017							10	3059.17	1763.91	2212.2	2651.24	1944.06	25916.7	29139.1	32298.5	26697.4	20454.2	9398.48	11763.5	12465.1	0.143343	0.143343
M299T396_1			0.0911606	3.14038	1.61429e-06	299.085	396.155							6	954.377	1109.92	1171.83	1036.58	566.672	3053.54	3275.73	2660.45	2861.23	3346.52	2092.58	1344.91	1201.52	0.309416	0.309416
M764T508_4			0.314685	17.7898	1.61635e-06	764.227	507.667							10	1100.33	852.971	783.898	968.278	422.305	11391.8	16297.8	14352.7	13582.8	17807.3	3780.01	3816.14	4108.82	0.0462154	0.0462154
M170T324			0.534424	8.30476	1.61957e-06	170.062	323.585							6	3394.44	7177.68	6919.44	6383.26	6132.28	42760.7	55547.6	41931.4	49455.6	59506.6	19970.4	15198.9	16795.7	0.140221	0.140221
M956T35_1			0.349771	8.23403	1.62486e-06	955.584	34.727							6	2309.12	3639.86	2973.67	1633.65	2774.22	16725.4	23479.1	24082.9	25015.3	20461.2	12257.3	11693.9	11494	0.0334984	0.0334984
M292T154			0.0950706	3.1033	1.62732e-06	292.152	153.929							7	1396.62	893.017	733.467	1401.36	1339.59	3462.79	3272.62	3867.23	3358.13	3926.84	1047.33	1805.21	1860.86	0.289267	0.289267
M277T396			0.288654	5.08997	1.62786e-06	277.102	396.169							10	4644.89	4346.41	894.238	4342.2	3845.56	17252.7	19409	15699.6	18230	21401.2	8178.48	7802.67	8871.69	0.0654621	0.0654621
M255T443			0.18162	3.73839	1.63469e-06	254.63	443.055							10	3172.62	3260.8	2155.32	2203.5	1668.7	9378.81	10242.8	7639.55	9357.64	9964.98	4869.87	5488.69	5273.11	0.0602851	0.0602851
M340T337			0.262843	8.29734	1.6493e-06	340.09	337.346							6	1028.44	1621.45	1736.26	1639.79	1276.17	10862.1	12708.5	9764.74	12540.5	14712.2	2709.56	3215.81	3577.22	0.137597	0.137597
M401T455			0.462139	0.259168	1.6624e-06	400.9	454.87							10	15503.5	20847.6	18144.2	16225.6	19491.5	3288.3	4741.2	4392.59	5172.33	5785.73	9265.43	10805.3	10770	0.0855049	0.0855049
M351T435			0.139724	3.37493	1.67801e-06	350.684	434.727							10	2552.9	2499.26	2202.88	1310.95	1117.41	6583.09	7284.16	5951.95	6415.08	6446.57	3608.26	2602.91	2892.56	0.170535	0.170535
M335T34			0.391251	8.52391	1.68363e-06	335.212	34.396							8	3691.64	4917.94	4387.51	660.032	2072.74	24489.3	32946.1	24232.5	23934.6	28477.5	15233.5	17655.8	16997.5	0.0753193	0.0753193
M156T279_2			0.27256	9.25598	1.70811e-06	156.064	279.028							9	1522.57	817.16	1532.36	881.391	2099.63	11557.8	12350.2	10944.9	12547.6	16031.7	4472.71	5368.76	4763.22	0.0939068	0.0939068
M415T455			0.348492	0.294966	1.71439e-06	414.888	454.85							10	10611.8	11154.9	10497.2	11183.4	8816.3	2409.12	3919.9	2318.85	2529.06	4239.04	7010.07	5566.49	7744.21	0.16357	0.16357
M628T474			0.166531	9.0938	1.71472e-06	628.065	473.72							8	876.375	85.4148	857.194	519.444	304.597	4357.11	4557.99	4704.12	4393.81	6022.1	2247.78	2013.66	2102.26	0.055725	0.055725
M129T298			0.378642	15.1847	1.7249e-06	129.054	298.407							8	950.831	2046.24	1479.85	1785.38	952.174	18954.1	23114.3	19784.4	19862.7	27834	7651.22	8310.48	8023.01	0.0413426	0.0413426
M251T352			0.892252	0.790102	1.73832e-06	250.948	351.632							10	102128	101764	97308.1	96634.8	95126.4	77293.5	74690.4	79673.6	79343.8	78488.4	70159.8	71381.7	67003.3	0.0325012	0.0325012
M665T35			0.404686	15.7347	1.74043e-06	665.394	34.98							8	1644.67	1946.46	1857.49	729.197	1764.11	21735.7	27996.8	20059.6	24973.9	30197.6	8350.54	9060.9	11088.8	0.149578	0.149578
M851T33_1			0.193634	4.97655	1.75145e-06	850.589	33.111							6	1421.48	1844.18	1480.38	1920.84	1935.15	8312.56	8112.59	7330.23	10592.9	8460.22	10035.4	7387.6	6576.68	0.226107	0.226107
M244T405			0.0763023	3.57914	1.75553e-06	244.02	404.942							8	406.464	632.096	525.066	527.367	296.053	1499.92	1874.39	1677.76	1574.79	1916.73	723.827	645.981	909.283	0.178053	0.178053
M273T431			0.296875	3.37099	1.76546e-06	273.119	431.273							10	8822.52	8589.08	6150.55	6880.47	10325.7	23917.9	27399.8	26533.7	27134.9	32443.2	21014.5	16825.6	16065.1	0.148329	0.148329
M977T193			0.244653	2.44745	1.80108e-06	976.639	193.083							10	18858.7	20505.2	14557.1	16161.9	15148	45939	41149.1	37376.6	45042.9	39090.6	27187.4	20270	24280	0.145251	0.145251
M142T342			0.185109	4.54846	1.80875e-06	142.096	341.964							8	2323.6	1274.61	1710	2112.16	2265.43	9351.94	6818.99	9328.64	9794.44	8761.4	3901.82	4540.23	4213.68	0.0756723	0.0756723
M497T393			0.105332	3.35556	1.81378e-06	497.27	392.604							10	1222.37	902.087	907.104	1221.26	1052.52	3234.86	3361.05	3168.43	3949.56	4088.5	1553.54	1418.78	1672.09	0.0818666	0.0818666
M272T294			0.278233	4.31681	1.84779e-06	272.124	293.797							10	5506.54	4778.06	2602.47	4607.31	3967.24	16206.2	20693	16971.8	17346.8	21427.9	7797.65	7903.78	7760.83	0.00949041	0.00949041
M719T242_2			0.151527	4.73046	1.85179e-06	719.313	241.74							9	1215.92	1305.19	1247.09	1007.54	1041.24	4578.23	5053.61	6516.89	6069.92	5298.34	2708.27	1286.68	1432.43	0.432299	0.432299
M939T243			0.405368	12.7843	1.87656e-06	939.387	243.3							10	2453.11	2669.25	1471.16	1854.24	1669.18	24408.2	28833.3	23427.9	20954.8	31714.1	19646	16558.8	14433.7	0.15527	0.15527
M909T32			0.220494	0.186311	1.8996e-06	909.264	31.82							7	4435.48	4346.23	4144.25	3005.62	3763.16	604.479	750.021	788.447	718.946	807.462	809.807	808.401	627.328	0.140212	0.140212
M863T346_2			0.0711321	2.45318	1.90647e-06	862.613	346.416							8	1266.8	1346.58	1197.22	1278.95	1031.27	2882.79	2976.18	3280.56	2572.05	3303.89	1223.48	1341.2	1498.94	0.102034	0.102034
M286T360			0.176221	3.83731	1.9089e-06	286.187	360.351							10	1831.29	2505.22	2183.01	2529.51	1853.8	6896.79	8007.44	8341.6	8710.98	9880.71	4512.37	4515.49	4393.89	0.0154951	0.0154951
M446T394			0.183282	4.5033	1.91164e-06	446.187	394.239							10	2583.44	1869.01	1347.83	1466.39	1444.92	7402.63	8349.5	7880.42	6472.19	9126.22	3923.94	4968.44	2634.05	0.304348	0.304348
M304T451_2			0.103877	2.08799	1.91353e-06	304.161	451.038							9	9690.21	6324.6	8135.88	10167.7	8053.1	17850.8	17062.3	16956.6	17802.1	18799.2	9870.01	12133.8	10846.4	0.103693	0.103693
M770T491_1			0.204619	11.2983	1.9164e-06	769.628	491.484							10	737.51	587.433	551.002	619.713	475.822	5578.68	6660.37	6547.8	6215.44	8570.48	2149.7	2467.31	2745.18	0.121416	0.121416
M965T496_2			0.448203	21.2618	1.91729e-06	965.486	495.561							10	1858.01	1361.13	1496.9	1195.78	999.183	23082.9	32309	25475	30284.9	35788.4	11956.3	9431.42	11071.7	0.118406	0.118406
M1007T33_1			0.307923	12.1648	1.9268e-06	1006.61	32.905							6	1266.27	1640.44	1339.17	1130.74	1294.84	17166.3	16570.8	18206.7	17741.6	11471.3	9682.49	6550.28	7970.84	0.194395	0.194395
M499T234			0.18458	5.53471	1.94952e-06	499.106	233.678							6	1568.81	966.462	1274.75	1087.75	1616.12	6995.83	6053.89	7045.55	7027.77	8929.37	3318.68	3130.56	3118.08	0.0352402	0.0352402
M282T34			0.574978	10.4216	1.9525e-06	282.185	33.746							6	8598.39	838.959	6681.67	4153.98	5767.34	45531.9	62149.1	54564.4	45810.2	63327.5	32866.1	41661.2	44350	0.15158	0.15158
M714T240			0.287828	3.59021	1.95383e-06	714.312	239.86							10	8137.91	8147.64	5314.83	6334.17	5556.7	21114.3	22507.4	26321.8	22436.8	27860.2	13633.2	13595.4	10337	0.151113	0.151113
M532T454			0.172091	0.239607	1.9628e-06	531.863	454.279							6	2167.09	2898.19	2737.82	2154.48	2402.86	589.009	640.944	503.302	520.899	707.492	1231.14	1285.15	1380.33	0.0581547	0.0581547
M217T374			0.166893	3.70801	1.97707e-06	217.154	374.15							10	2942.45	2279.68	1418.97	2240.46	1717.03	7676.59	8248.78	7786.42	6587.49	9000.38	3713.82	3270.79	3750.78	0.0746399	0.0746399
M320T266			0.0997872	2.79964	1.98635e-06	320.124	265.765							6	2148.55	1521.92	1288.21	1361.6	1293.2	4045.84	4417.58	3915.05	4136.16	4800.38	2138.63	2645.68	2476.23	0.106659	0.106659
M262T244_1			0.331057	7.88035	1.98979e-06	262.097	244.18							10	3442.1	2564.26	3800.56	1129.53	1426.81	17709.4	22569.7	17592.8	16828.7	22726.3	9050.66	8082.55	8592.72	0.0564752	0.0564752
M398T296			0.432194	0.476489	2.00156e-06	398.032	296.057							10	19428	20161.2	17450.7	16373.3	16737.3	8552.64	7893.63	8857.38	8482.36	9169.78	10850.3	11808.1	11025.8	0.0454149	0.0454149
M1001T36			0.50848	13.6242	2.00748e-06	1000.62	35.686							6	3864.19	2992.16	3054.41	2055.35	2991.73	30442.5	48585.3	40798.4	45327.5	38634.6	14722.1	16754	16664.3	0.0715461	0.0715461
M344T534			0.0595111	1.98274	2.00956e-06	344.236	533.805							10	3686.84	3441.93	4330.77	2864.86	3583.86	7291.17	7482.47	6497.33	6977.65	7258.74	1011.48	3455.69	4844.94	0.625242	0.625242
M281T314			0.240463	7.94618	2.013e-06	280.993	313.827							10	1322.16	1599	1289.32	1295.13	969.432	10367.4	11291.4	8107.64	9347.29	12338.2	4218.25	4053.45	3853.58	0.0451821	0.0451821
M171T460			0.160083	8.69303	2.01422e-06	171.028	459.517							6	586.453	329.325	746.562	548.704	372.589	3924.25	4858.3	5223.67	3551.46	4901.93	2078.94	1804.18	2023.68	0.0738129	0.0738129
M335T372			0.24121	4.20456	2.01584e-06	335.144	371.963							7	4622.45	3078.17	3436.96	2742.32	2965.3	12800.2	14499.2	13170.8	13092.9	17263.6	6916.61	6869.38	7162.85	0.0225668	0.0225668
M198T280			0.703268	36.6115	2.02805e-06	198.159	279.618							10	2144.87	3204.78	1134.88	1527.9	1541.49	63062.3	84884.3	61474	58165.8	82197.1	24663.6	25625.8	24333.6	0.0269909	0.0269909
M438T449			0.542167	6.15952	2.0281e-06	438.219	449.165							10	9689.94	9537.85	7730.61	9472.17	9995.9	53815.8	56165.1	51391.2	51982.2	72610.6	21665.8	22242.2	21058.4	0.0273358	0.0273358
M829T449			0.171018	9.35144	2.03168e-06	829.404	449.181							6	354.953	396.908	616.903	638.837	709.748	5026.8	6419.46	4483.65	4328.91	5152.3	2362	1860.68	2063	0.120373	0.120373
M279T306			0.455257	5.48352	2.04865e-06	279.11	305.866							10	8593.69	8439.53	7507.44	8344.88	6044.91	41173.1	42399.3	37233.8	39123	53546.8	19860	21350.8	19251.7	0.0535892	0.0535892
M190T230			0.744479	0.407467	2.08247e-06	190.012	230.419							10	59455.9	53174.4	46376.6	46726.2	49526.8	21186.5	18624.7	20413.3	21309.6	22475.9	29591	31582.4	30303.7	0.0330896	0.0330896
M272T49			0.160464	4.69832	2.09357e-06	272.062	49							10	1763.63	1683.97	1202.19	494.52	1095.33	5318.21	6229.93	5457.38	5405.4	6904.91	2599.98	3061.7	2357.37	0.133858	0.133858
M827T173_1			0.29664	5.36087	2.09569e-06	826.519	172.569							8	1213.26	6174.63	3476.88	3973	3475.11	17267.9	22612.6	18597.1	21732.8	17962.5	9261.05	5764.2	11148.1	0.313117	0.313117
M229T423			0.566947	7.78604	2.09614e-06	229.118	423.119							8	5054.4	3654.72	12229.3	5397.42	11386	52284.9	58306.5	50455.2	60263.5	72394	27818.8	21145.9	21378.5	0.16152	0.16152
M1145T508_1			0.204553	14.406	2.11206e-06	1145.09	507.837							7	416.812	336.208	570.397	547.265	376.301	5222.87	6246.41	6049.4	6598.36	8253.07	2207.15	2371.87	2007.18	0.0831855	0.0831855
M309T345			0.311153	6.12514	2.11715e-06	309.04	344.52							10	5380.84	3411.47	2659.45	1998.34	2033.79	17131.9	21104.7	15833.4	18765.8	22005.2	9841.99	9746.73	10029.3	0.0145596	0.0145596
M775T200			0.356229	14.1116	2.12275e-06	775.483	199.673							6	1433.26	1731.41	1769.14	1495.89	671.838	18003.2	23251.6	15106.2	22743.1	21109.9	8507.99	13841.8	5427.09	0.459808	0.459808
M826T172			0.356574	16.2795	2.12349e-06	825.511	171.811							6	797.621	472.627	2332.76	1149.53	1477.94	16828.7	21338.9	21249.9	25077.3	16934.5	13617.2	10871.2	10753.3	0.137947	0.137947
M373T241_2			0.142886	3.38301	2.12781e-06	373.244	241.127							9	2286.67	2443.73	1007.64	1805.23	2552.36	6947.9	6773.5	7010.48	5837.37	7584.39	2306.3	3206.22	2814.73	0.16256	0.16256
M596T390			0.0567249	1.95646	2.13693e-06	596.314	389.658							10	3318.97	3490.23	2823.5	2356.46	2572.55	5719.73	5747.49	5428.13	5639.32	5954.68	2737.35	2460.43	2849.79	0.0747	0.0747
M600T33_3			0.637278	28.5482	2.14124e-06	600.392	33.111							6	2856.21	2286.16	1934.38	694.385	3006.97	53825.4	66864.4	71141	69767.3	46097.5	37405	37829.3	50335.6	0.175506	0.175506
M420T36_2			0.279989	9.21382	2.15406e-06	420.381	35.699							6	2657.11	1171.95	1028.69	1747.2	589.536	11520.4	14618.6	11540.3	12450.9	16158.4	10001.7	7083.89	5596.08	0.296426	0.296426
M206T308_1			0.192743	3.99207	2.17423e-06	205.961	308.327							10	3179.36	3196.56	1680.96	2737.94	1794.37	11362	10052.3	9579.12	8318.67	10944.8	7507.51	7518.17	7987.98	0.0357666	0.0357666
M204T224			0.410094	6.96307	2.1841e-06	204.086	223.676							6	5447.85	4282.63	4153.61	4638.19	4340.75	33290.2	28756.3	31937.2	25902.6	39310.5	12384.9	15274.3	14982.9	0.111914	0.111914
M724T496_1			0.480212	28.2981	2.18618e-06	724.115	495.697							9	1343.2	1102.19	1214.07	1069.87	1063.67	23924.6	38247.6	31114	32531.8	38112.7	11160.9	7819.57	8143.58	0.203811	0.203811
M81T343			0.493108	0.379826	2.22854e-06	81.0441	342.704							7	22508.4	24692.6	19402.1	23912.7	19664.6	8987.82	7621.64	7802.92	7901.56	9535.37	12622.5	13640.8	12636.2	0.0450371	0.0450371
M645T32_2			0.282284	6.29136	2.2323e-06	645.427	32.466							6	844.598	2589.29	2735.17	2735.94	4996.19	18071.7	15234	21227.4	16755.5	16168.8	8313.39	19385.4	17515.9	0.393252	0.393252
M917T508_3			0.25424	16.7655	2.27279e-06	917.071	507.721							7	844.526	323.346	626.218	621.504	465.867	7370.47	11024.8	9177.43	9113.5	11622.9	2788.97	2917.66	3034.21	0.042104	0.042104
M450T33			0.377553	8.68566	2.29481e-06	450.301	33.112							8	2623.99	2776.84	2478.21	2988.36	3233.55	22328.5	28275.4	23421.3	19440.7	29010.2	18106.7	14676.3	15643.4	0.109575	0.109575
M551T508_2			0.257502	20.8317	2.29643e-06	550.714	507.873							7	658.469	309.159	464.634	495.344	396.61	7353.23	10230.7	9360.91	9339.66	12132.8	2991.6	3153.79	3324.04	0.052665	0.052665
M363T34_2			0.672377	27.2942	2.29871e-06	363.207	34.4035							7	4987.54	1607.99	743.029	2429.2	2943.86	76909.6	71328.7	73513.8	77640.2	47561.4	58057.7	48010.3	52322.9	0.0954688	0.0954688
M337T454			0.350709	0.295056	2.29994e-06	336.893	454.327							10	11587.2	12545.7	9736.47	9226.69	10018.9	2878.24	3413.23	3079.94	2976.99	3323.44	6635.09	6218.87	5526.62	0.0913897	0.0913897
M188T283			0.41448	0.394572	2.31386e-06	188.004	282.675							10	16432	18133.7	13944.4	16057.1	14333.6	6179.61	6923.9	5700.61	5590.84	6737.09	10751.8	11412.6	10296.7	0.0518553	0.0518553
M252T408			0.366825	7.44763	2.31534e-06	252.072	408.208							10	2833.06	2933.33	3701.29	3789.03	3043.56	20920	29221.8	21620	21781.8	27854.8	9443.85	10999.4	10299.5	0.0760268	0.0760268
M771T507_4			0.184602	8.28216	2.32327e-06	771.198	507.148							6	868.622	719.232	632.297	669.896	655.876	4789.9	6082.25	5332.33	5796.31	7367.12	1823.45	1526.1	1388.09	0.140884	0.140884
M459T351_2			0.1041	2.83189	2.33635e-06	459.129	350.53							10	1628.31	1712.37	1811.57	2121.17	1471.67	5514.96	4412.45	4320.66	5139	5378.04	2942.24	3072.11	3093.45	0.0269569	0.0269569
M218T34			0.198382	6.86874	2.33809e-06	218.154	34.411							6	1052.45	1402.55	877.1	1066.84	1036.46	6555.65	8064.03	6016.83	8977.36	7720.48	3497.02	3597.06	4568.93	0.152303	0.152303
M160T241			1.136	95.2035	2.34162e-06	160.111	240.734							5	2492.26	2055.14	1546.62	1864.67	1466.49	155674	166229	145015	215527	214865	32585	42372.9	34945.7	0.139426	0.139426
M847T196			0.30986	5.60051	2.34606e-06	846.518	196.054							8	2914.99	3516.44	3903.47	4226.77	4041.88	20185.2	24653	18393	23591.2	17367.1	16450.7	14108.3	14514.1	0.0833166	0.0833166
M416T451			0.106699	3.41987	2.34708e-06	416.139	451.036							7	1132.92	966.257	1354.16	880.739	905.912	2960.03	3317.21	3842.05	3774.62	4026.17	1176.63	1252.26	1588.1	0.163567	0.163567
M435T349			0.340905	8.50858	2.352e-06	435.069	348.703							10	3230.73	2978.95	1909.84	1737.37	1908.84	18643.1	20973.3	17395.8	17798.6	25298.9	6543.73	8093.2	6817.68	0.115629	0.115629
M526T487_1			0.27027	16.5947	2.35977e-06	525.605	487.303							9	998.617	598.577	704.011	651.406	365.309	9623.55	12885.5	9849.18	9347.58	13354.1	3893.32	3656.13	3798.69	0.0315639	0.0315639
M508T35_1			0.894234	17.2513	2.3642e-06	508.305	35.033							6	10043.8	8912.07	10198.5	5272.48	560.605	105123	136778	96450.9	118432	146794	60202.2	58352.5	56959.8	0.0278023	0.0278023
M471T297			0.181291	6.02509	2.39003e-06	471.062	297.33							10	1370.42	1038.69	952.702	976.564	1042.96	5847.03	8039.93	5881.58	5684.14	6970.37	6054.1	6597.81	5131.73	0.125027	0.125027
M122T392			1.62982	0.357564	2.40172e-06	122.07	391.757							7	232478	276267	214469	209981	258624	90357.4	78489.6	88150.5	81735.6	87419	136335	146768	126069	0.0758811	0.0758811
M328T259			0.242998	5.6579	2.41342e-06	328.186	258.67							9	2450.63	2818.25	1156.69	2157.2	2337.47	10437.1	10471.1	12880.6	13568.3	14428.5	4263.83	4765.26	4341.8	0.0605398	0.0605398
M373T157			0.351165	13.9993	2.44486e-06	373.189	157.415							6	743.714	1793.61	1510.88	1562.17	1164.23	14849	20970.6	17533.1	18042.8	23444.3	9434.3	8877.29	8456.12	0.0549909	0.0549909
M266T201			0.599718	10.8359	2.46096e-06	266.123	200.573							10	6699.61	5333.5	4449.35	4688.38	5945.93	57117	67013.8	54066.2	45332.9	70303.4	35226.1	28087.8	24583.6	0.185114	0.185114
M783T482_1			0.333894	15.5638	2.47447e-06	782.713	481.633							10	1425.65	1332.67	697.016	858.48	1098.18	13698.5	19402.6	15285.8	15251.4	20592.9	6628.62	7041.02	7132.06	0.0386894	0.0386894
M524T349_2			0.3483	0.600506	2.50816e-06	524.461	348.703							10	13087.8	12232.4	13478.4	13932.6	11717.8	7777.26	7554.51	8375.18	7463.86	7531.18	9094.88	8006.73	8273.45	0.0670517	0.0670517
M397T76			1.04111	146.473	2.51265e-06	397.309	76.3035							5	1210.18	1380.91	893.865	794.47	871.111	186714	142636	127264	123075	174724	91687.8	56484.1	52212	0.324332	0.324332
M464T348_2			0.20454	7.29767	2.53863e-06	464.096	347.933							8	1011.91	903.204	750.799	1197.13	1387.36	7122.89	7850	6440.81	7218.21	9683.76	2891.23	2889.56	2265.28	0.134568	0.134568
M359T461			0.630681	11.3237	2.54231e-06	359.199	460.544							8	6351.38	5330.76	7988.22	4816.64	3894.19	57904.4	64024.6	56276.7	59811	83364.3	22511.5	22075.3	22418.8	0.0102875	0.0102875
M128T302			0.180978	2.80254	2.54965e-06	128.106	302.128							10	5581.55	6827.06	3588.18	6011.5	4870.52	15625.6	16524.9	13547.9	13637.7	15992.8	7703.24	8410.6	9002.02	0.0776701	0.0776701
M321T327			0.100724	2.67725	2.55594e-06	321.155	326.919							9	1585.62	2350.74	2425.63	2283.67	2042.04	6475.2	5910.72	5731.15	4827.42	5669.17	3388.59	4263.75	2863.87	0.20175	0.20175
M352T405			0.210371	5.87918	2.55841e-06	352.197	404.613							9	1727.6	1324.92	956.653	2578.27	1155.49	9171.51	9402.4	7700.57	8199.89	11047.8	2987.49	3686.34	5172.06	0.282543	0.282543
M436T412			1.36425	6.45562	2.56465e-06	436.24	412.387							10	67619.3	68048.1	46102.5	48082.1	41898.3	312935	391485	313164	308991	427743	135742	125898	130943	0.0376185	0.0376185
M901T500_2			0.144464	7.81398	2.58394e-06	901.44	499.713							6	534.589	480.673	576.21	468.236	346.477	3221.07	3846.41	3043.13	4488.06	4203.21	1474.89	1482.17	1482.1	0.00282546	0.00282546
M749T346_3			0.137076	5.23244	2.63489e-06	748.64	345.774							7	1087.42	867.587	590.882	771.844	516.992	3792.78	4611.41	3218.4	3894.12	4548.25	1159.88	1357.54	1341.4	0.0853285	0.0853285
M917T508_1			0.335416	22.8857	2.6392e-06	916.67	507.873							9	970.546	513.295	773.752	677.162	623.02	12686	17344.5	15598.3	15093.7	20699.6	4461.82	4895.41	4675.79	0.0463477	0.0463477
M1171T142_1			0.282753	0.299272	2.6488e-06	1170.82	142							8	7538.03	7104.88	6026.68	7600.66	6310.78	2314.55	2844.21	2113.23	1833.65	1243.5	4573.44	5104.25	5270.24	0.0730472	0.0730472
M189T460			0.2185	9.48537	2.65071e-06	189.038	459.501							8	964.337	812.491	1401.12	608.23	427.653	6280.38	9060.91	8676.97	6877.24	9074.22	3428.12	3511.85	3164.91	0.0537496	0.0537496
M171T334			0.137439	3.33423	2.65312e-06	171.075	334.163							10	1864.31	2108.51	2193.95	1527.68	1515.5	4950.26	5835.19	6539.77	6830.05	6552.75	8192.62	8435.99	3581.2	0.406046	0.406046
M457T349			0.133528	3.51056	2.6743e-06	457.128	349.298							10	1459.29	1701.66	1360.22	1358.9	1845.13	5185.63	6158.41	4344.16	5501.91	5929.65	2849.13	3127.47	3305.04	0.0742774	0.0742774
M206T473_1			1.11093	0.480775	2.68087e-06	206.054	473.127							10	127939	121358	112814	128071	110478	55336	69041.3	53506.4	47115	63783.5	80986.8	78759	79182.8	0.0148536	0.0148536
M356T255			0.196795	4.54806	2.69376e-06	356.1	254.948							10	3687.63	1875.85	2328.99	1113.9	1655.12	8862.45	9622.39	11556.9	9076.29	9371.06	6803.3	8263.53	6555.21	0.128071	0.128071
M294T33_2			0.73031	0.246253	2.71657e-06	294.206	32.905							10	43050.3	45424.6	43932.5	53429.1	36961.8	15013.2	10463.8	9722.2	8075.73	11589.8	10423.3	12102	7289.39	0.245789	0.245789
M621T34			0.581313	31.3103	2.73066e-06	621.367	34.402							9	1002.75	1095.97	1697.99	2163.01	1734.88	41696.5	58292.6	44986.4	38848	57096.8	22764.6	23573.9	22236.1	0.0294769	0.0294769
M104T294			4.92931	0.235638	2.7418e-06	104.107	293.893							8	2.33064e+06	2.33094e+06	1.91519e+06	1.82549e+06	1.71035e+06	465986	468540	500672	385873	561848	1.03354e+06	1.11336e+06	1.07475e+06	0.0371692	0.0371692
M473T427			0.446164	0.274994	2.74539e-06	473.119	427.388							10	18195.8	20033.7	15480.5	16601.7	14538.7	4131.23	5236.24	3747.4	4262.35	5956.12	8328.55	8108.27	8235.68	0.013447	0.013447
M333T403_2			0.474536	7.94145	2.75406e-06	333.14	402.998							10	5005.47	6551.17	3654.32	5027.37	4792.85	35326.9	40486.2	33021.7	39734.9	50214.2	15167.5	14556.2	14466.7	0.0258927	0.0258927
M690T238			0.0546463	2.27367	2.75883e-06	690.308	238.162							6	931.903	1105.19	876.599	896.917	817.884	1797.18	2193.67	2041.03	2165.93	2325.84	879.639	1132.21	1036.34	0.125487	0.125487
M978T478			0.236875	16.5534	2.76366e-06	978.471	478.418							9	722.3	397.952	403.29	747.856	336.701	8519.88	7850.35	7414.99	8072.44	11315.3	3619.26	2851.43	3409.86	0.120514	0.120514
M561T210			0.327914	14.6905	2.77328e-06	561.346	209.741							6	1467.46	999.645	1105.88	1314.06	730.497	12012	18796.5	14968.8	18211.3	18536.1	6540.2	8019.65	11686	0.302813	0.302813
M372T443			0.948103	4.95063	2.77493e-06	372.224	442.521							10	48442.5	39788.2	37219.8	38947.4	31503.5	165545	212053	166693	192449	233096	88950.5	84677.7	81616.6	0.0432946	0.0432946
M313T437			0.418119	10.4108	2.77644e-06	313.186	436.972							10	3813.99	2452.69	4071.51	1548.9	2745.51	29603.6	35953.9	30622.1	33832.7	22324.6	13982.3	15242.4	15846.5	0.0633114	0.0633114
M241T303			1.40498	8.09877	2.77787e-06	241.154	303.338							10	43808.7	42807.1	45045.7	44644.4	45490.3	450324	307695	314048	391485	332724	155459	150039	139351	0.0552743	0.0552743
M156T440			2.41168	0.260026	2.79643e-06	156.076	440.024							9	427884	440275	525384	515314	551634	115027	128647	201468	109577	85073.4	399667	377470	390261	0.0286325	0.0286325
M348T346			0.101649	0.400664	2.80523e-06	348.48	345.508							6	846.24	1064.31	952.245	935.68	954.649	331.161	402.28	383.35	496.408	291.207	772.62	967.142	739.642	0.148751	0.148751
M802T152			0.61548	0.264079	2.81136e-06	801.582	152.014							10	29112.5	33119.3	34006.5	29858.9	34149.6	9552.11	13783.3	8412.69	7572.33	2997.43	23914.3	22114.6	21659.6	0.0528427	0.0528427
M573T33_1			0.643877	20.4682	2.83479e-06	573.367	33.113							6	1208.12	4793.52	1930.31	3077.87	4002.82	53300.6	73647.4	50312.7	56716.8	73303.8	39943.1	39388.2	37544.5	0.0322307	0.0322307
M338T299			0.191005	5.52126	2.89456e-06	338.112	299.305							8	1624.61	2107.97	595.7	1348.17	1404.35	9323.92	6783.87	6968.65	7365.1	8653.42	6353.96	6179.22	5764.94	0.0495979	0.0495979
M296T368			0.1822	4.84142	2.90069e-06	296.171	368.266							10	1748.51	963.27	1767.77	2145.84	1507.76	9070.62	6558.83	6834.35	8766.67	8145.59	4075.96	4629.54	4869.94	0.0899761	0.0899761
M406T370			0.37448	7.61048	2.91971e-06	406.182	370.084							10	3630.19	5403.05	1882.9	3085.01	2432.89	21586.4	25596.3	22742.9	23483.9	31661.6	10967.1	11451.4	9662.96	0.0865006	0.0865006
M969T32_1			0.392679	6.06303	2.93366e-06	968.634	32.466							6	5884.82	7387.36	4591.57	1693.73	6122.99	25151.2	32960.5	29086.9	37452	31050.9	13364.3	16148.7	14216.1	0.097878	0.097878
M940T434_2			0.194961	5.44343	2.96534e-06	940.144	433.928							10	1861.29	1827.52	1115.17	1323.31	991.748	6720.77	8503.31	7317.52	6812.6	9397.79	3936.7	3126.81	3262.1	0.126049	0.126049
M916T508_2			0.327348	29.2646	2.96554e-06	916.471	507.721							7	689.848	443.084	512.708	585.356	364.526	11433.2	16375.6	14564.2	14398.7	19185.3	4068.3	4193.04	4380.37	0.0372757	0.0372757
M174T230			1.53438	0.464288	2.96913e-06	174.038	230.483							10	254083	231280	197980	233391	209709	106695	93414.8	98999.7	109105	114781	168162	179612	162084	0.0523671	0.0523671
M379T314			0.200847	6.67635	2.96969e-06	378.97	313.827							10	1071.56	1157.93	688.394	1416.93	1408.27	7082.25	8658.58	6177.43	7228.24	9196.27	3235.39	3436.03	2843.23	0.0950677	0.0950677
M281T450_1			0.074643	1.75319	3.00091e-06	281.11	449.797							10	6498.5	7198.65	8247.29	8390.06	6559.89	13797.9	12444	12713	13303.7	12424.2	11130.2	10216.6	10727.3	0.0428244	0.0428244
M122T379			1.95809	0.474017	3.00126e-06	122.071	378.618							6	367927	355467	438370	347621	350433	179151	180688	172714	172626	176405	228173	268896	298249	0.132745	0.132745
M461T371			0.181072	4.18317	3.00855e-06	461.195	371.182							10	2291.17	2104.78	1727.96	1772.87	1622.9	7262.79	8345.34	7610.41	6840.96	9762.93	4058.25	4223.65	4842.44	0.0944888	0.0944888
M499T454			0.169994	0.313299	3.01685e-06	498.876	454.375							8	2102.54	3010.91	2445.81	2408.08	2669.19	810.06	772.794	806.121	758.758	811.283	1338.53	1687.11	1567.64	0.115693	0.115693
M694T402			0.0644212	2.6338	3.04504e-06	694.287	401.568							9	997.587	1023.56	865.392	651.494	837.486	2284.59	2644.81	2332.58	2282.32	1979.96	1600.19	1465.68	1444.23	0.0562306	0.0562306
M1184T141_1			0.325915	0.168304	3.0588e-06	1183.83	141.495							7	7052.83	8212.9	9770.21	9956.72	7484.3	1730.83	1238.06	915.822	1945.2	1319.14	4757.64	4699.26	5804.73	0.122282	0.122282
M184T473_1			0.598136	0.363181	3.07791e-06	183.501	473.16							10	38827.8	30952.8	31745.7	30450.6	29108.8	11627.9	13697	11603.7	10384.6	11190	16312.9	16665	13987.3	0.0929418	0.0929418
M1010T421			0.888995	28.6252	3.08749e-06	1010.48	420.613							10	4889.24	4210.84	3710.16	3771.9	3135.23	95773.2	125445	98876.4	99869	144450	32600.7	31552.4	32772.9	0.0204458	0.0204458
M349T35_1			0.214853	4.20658	3.12884e-06	349.191	35.025							6	4487.58	3588.21	2814.16	2602.96	706.056	10813.8	12925.8	12556.9	10687.8	12744.8	6915.51	837.977	8659.1	0.750488	0.750488
M555T349_1			0.186315	3.58295	3.13609e-06	554.51	348.977							10	3508.37	3802.59	1841.71	2601.11	2341.53	9391.92	11015	8842.35	9629.13	11624.4	5248.55	4440.48	4730.69	0.0851633	0.0851633
M433T308			0.0777094	3.88798	3.1597e-06	432.975	308.244							6	605.985	499.32	417.653	224.411	343.539	1435.56	1574.22	1728.91	1495.1	1895.62	488.223	668.803	713.122	0.191104	0.191104
M612T391			0.273631	8.43508	3.18609e-06	612.31	390.98							10	1887.84	2033.44	1443.39	1190.38	1229.43	12575.4	12208.9	10437.8	14012	16428.8	5439.04	5610.93	4640.6	0.0989984	0.0989984
M755T144			6.673	0.202665	3.20465e-06	754.537	143.952							10	3.13737e+06	3.03164e+06	3.86676e+06	4.13466e+06	4.07633e+06	792856	910769	805095	839443	349820	2.57217e+06	2.77853e+06	2.66747e+06	0.0386423	0.0386423
M242T34_1			0.484202	19.0842	3.21235e-06	242.211	33.737							10	2501.71	1945.46	2496.97	1106.89	1186.92	35234.7	39143.8	27319.2	30814.5	43787.3	18576.2	19032.8	15582.9	0.10569	0.10569
M729T123			1.32991	0.359343	3.22676e-06	728.521	122.861							8	139053	142146	163386	176718	175624	57461.9	63549.8	54064.4	67199.8	44094.9	81129.2	94423.7	83192.9	0.0829534	0.0829534
M445T378			0.112307	4.25686	3.22686e-06	445.18	377.995							6	718.463	849.884	835.932	532.512	963.073	3245.8	3544.62	3956.45	2680.38	3173.91	2091.16	1582.63	1634.93	0.158076	0.158076
M455T237			0.212008	0.381388	3.25174e-06	455.058	236.639							6	4068.62	3729.24	3974.76	4866.41	3902.79	1658.04	1725.96	1738.37	1170.25	1541.78	2160.62	2055.86	2117.67	0.0249421	0.0249421
M188T159			0.251009	0.254604	3.26015e-06	188.053	158.654							10	6254.95	6019.18	4531.76	4731	5022.8	1360.97	1308.33	1444.65	1322.48	1325.77	2535.7	2033.29	2607.41	0.130776	0.130776
M304T311			0.11127	2.99148	3.2607e-06	303.938	310.978							10	2213	1701.47	1387.38	1311.54	1354.84	5027.68	4993.26	4425.28	4086.35	5304.2	2845.74	3346.42	2835.73	0.0970329	0.0970329
M515T394			0.169876	4.62623	3.27009e-06	515.292	394.108							9	1748.27	1654.37	1229.85	1453.64	1265.56	8282.73	7146.59	5611.45	6116.59	6853.27	2713.86	3327.26	3126.02	0.102328	0.102328
M312T35_1			0.438482	3.02919	3.29917e-06	312.113	35.033							9	32712.7	29821.5	20898.9	18588.6	24732.4	69296.3	84675.6	82834.8	80508.2	66647.6	56351.5	60999	63319.8	0.0589194	0.0589194
M658T388			0.31066	4.55175	3.30683e-06	658.352	387.838							10	6042.91	5588.09	3266.82	5280.05	4854.14	24789.7	21886.2	17974.9	22430.2	26858.4	8285.35	11847.5	8490.17	0.209631	0.209631
M156T203			0.150917	3.05183	3.31151e-06	156.076	203.124							8	3541.91	2935.38	1978.94	2657.98	2437.5	7854.7	9055.94	7094.99	7982.65	9369.29	4261.61	4568.23	4398.52	0.0348348	0.0348348
M797T152			0.907016	0.228455	3.32505e-06	796.546	151.873							6	56644	68635.4	69947.5	72178.8	74407.1	3674.1	20870.6	19431.6	22241	11871.5	30583.1	25554.5	44720.3	0.295576	0.295576
M339T448			0.511565	0.347221	3.32515e-06	339.096	447.765							10	20320.1	22934	22234.8	25444.6	26501.8	7451.58	10395.4	7699.06	5954.21	9275.75	18457.4	19213.8	17330.6	0.0516865	0.0516865
M730T488			0.0820748	3.83196	3.37642e-06	730.068	488.205							6	632.867	519.554	486.858	412.903	354.523	1803.05	2177.49	1526.74	1731.62	1983.5	729.324	783.537	772.441	0.0375961	0.0375961
M234T148			0.374111	13.6573	3.38218e-06	234.184	148.103							7	1189.44	1680.99	2164.71	1570.74	1770.32	18888.6	25099.1	29068.2	21376.6	19964	10609.3	10828.8	11353	0.0349606	0.0349606
M606T454			0.530539	0.155784	3.4315e-06	605.894	454.191							10	25263.7	27394	20864.6	19024	19903.4	2817.17	4482.52	2650.14	2989.08	4578.93	9316.68	8239.92	8410.42	0.0668652	0.0668652
M698T350_1			0.258474	0.611741	3.43522e-06	697.918	350.437							10	6735.72	6803.96	7181.32	7372.83	7589.74	4506.49	4036.42	4412.04	3921.22	4952.92	3937.86	4692.64	3807.18	0.115291	0.115291
M389T32_4			0.229207	6.47762	3.43935e-06	389.108	32.2495							7	1551.16	1587.47	473.725	1512.09	3273.89	12098.2	11911.8	8861.36	11908.6	9621.26	10028.1	3334.11	6789.91	0.498348	0.498348
M302T349			0.236821	4.65964	3.44e-06	302.059	348.851							10	2715.76	3769.99	2039.92	2305.84	2764.05	10411.3	14978.5	11641.2	12193.2	14126.4	5577.9	6398.02	5640.27	0.0777507	0.0777507
M555T357			0.122981	3.75541	3.45255e-06	555.228	356.621							10	1128.37	1013.04	977.407	1031.7	1349.67	3528.49	4914.62	4016.8	3671.27	4524.28	2378.46	2517.3	2378.87	0.0330091	0.0330091
M456T390			0.270922	4.05846	3.45477e-06	456.233	390.339							10	6733.01	6444.69	3292.51	3677.51	3071.19	16274.9	20611.4	16985.1	19138.6	21223	8662.21	9114.96	9085.88	0.0283012	0.0283012
M526T487_2			0.247289	17.549	3.45921e-06	525.939	487.302							8	632.234	482.905	747.491	363.643	387.662	8084.3	9665.72	8606.27	7607.2	11908.4	2964.79	3165.96	3432.03	0.0735256	0.0735256
M241T297			0.14509	3.55608	3.47812e-06	241.079	296.987							10	1932.2	2182.85	1342.37	1639.32	1597.92	6406.48	6048.13	5611.21	5382.15	7470.97	2562.32	3156.8	2097.45	0.203796	0.203796
M902T199			0.265397	4.83158	3.4877e-06	901.528	199.184							6	3844.61	3473.57	3526.58	3409.35	2845.12	14236.2	19723.4	16855.1	18162	13639.7	10053	12536.2	11516.1	0.109796	0.109796
M172T263			0.179547	5.45494	3.50789e-06	172.096	262.779							6	1521.75	1262.18	1331.4	547.056	1588.04	6503.63	6336.29	5696.28	7157	8402.53	1748.58	2427.63	1079.1	0.384908	0.384908
M946T195_2			0.612287	4.58885	3.54775e-06	945.59	194.813							10	21884.1	20996.8	16287.8	15766.9	17237.1	73665.4	88858.2	75991.6	79295	105156	41448.5	46553.8	36176.2	0.12536	0.12536
M129T361			0.118444	2.25234	3.55456e-06	129.065	361.336							10	8189.35	7303.58	6695.89	5635.66	6871.09	16345.1	16021.9	14708.1	17405.2	13666	11364	12796.5	10231.3	0.112137	0.112137
M202T33_1			0.297668	6.78472	3.60993e-06	202.122	33.113							8	671.385	7567.48	533.4	4535.58	526.05	19164.7	18556.3	18603.8	18825	18709.3	11665.8	12173	12231.5	0.0258736	0.0258736
M335T155			0.556043	0.239392	3.6235e-06	335.257	154.988							10	26765.5	23819.6	20688.2	30450.6	28265.5	5911.2	7338.69	5569.87	7169.7	5128.98	16964.6	16209.7	13753.6	0.107328	0.107328
M436T33_2			0.439515	9.41239	3.65444e-06	436.32	33.097							6	1247.01	4358.95	3857.93	3351.71	4676.52	31285.5	38437.1	29301.3	26295.6	39323.1	21070.4	23281.8	28029.7	0.147379	0.147379
M852T500_1			0.516965	21.3412	3.67006e-06	851.952	500.151							10	2688.77	1567.14	1992.4	1626.18	1334.09	33249.5	38623.9	36161.2	36254.7	52232.9	11605.4	11384.4	11474.5	0.00967246	0.00967246
M74T218			3.17186	0.683479	3.67556e-06	74.0967	218.213							8	1.13846e+06	1.15926e+06	1.14958e+06	1.04626e+06	1.18025e+06	833528	709123	810402	779533	745348	911699	894276	855204	0.0326142	0.0326142
M194T283			0.273231	0.429005	3.70441e-06	194.021	282.689							10	7332	7347.98	7727.16	6676.62	5948.53	2468.24	3015.69	2806.32	3324.29	3414.48	4236.13	4345.65	3939.01	0.0504136	0.0504136
M221T326			0.40595	4.94078	3.7269e-06	221.095	325.649							10	6133.13	7139.27	6781.88	8275.38	8428.92	31294.1	43479.6	31289.2	34247.3	41306	17252.1	18276.1	17696.3	0.0289439	0.0289439
M674T35_1			0.56667	17.4667	3.735e-06	674.393	35.036							8	1054.02	5643.75	4975.93	967.068	1336.67	43449.5	56116.8	37543.1	47773.2	59256.4	23791.8	19602.2	27029.2	0.158627	0.158627
M753T145			2.74128	0.0868904	3.75092e-06	752.521	144.969							10	461453	486936	592001	712956	641481	52671.9	59574.1	57252.1	54368.2	27666.3	367856	394311	382958	0.0347692	0.0347692
M189T348			0.456776	0.468105	3.75237e-06	189.123	348.276							7	20681.6	17495.1	20189.7	20139.4	21844.1	11090.4	8928.57	10448.3	7427.68	9079.35	13161.4	12092.3	8295.08	0.22869	0.22869
M86T169			0.392621	0.244903	3.75857e-06	86.0704	169.3							8	11665.5	13406	12384.9	13177.2	13448.5	1537.7	1633.92	5870.54	2918.21	3733.51	7361.22	6954.02	5790.4	0.121637	0.121637
M246T369			0.248923	3.3936	3.76518e-06	246.144	368.755							10	5296.59	6705.63	5340.93	4897.19	5691.89	18397.6	20381.4	16997.2	16334.5	22680.2	10168	11335.9	9784.09	0.0774955	0.0774955
M99T255			0.269087	0.621819	3.78183e-06	99.0907	254.807							10	7483.84	8365.55	7890.35	7691.8	7532.1	5144.49	5199.05	4592.55	5161.76	4130.49	6145.98	3995.68	5725.14	0.215467	0.215467
M864T242			0.1707	4.21734	3.78195e-06	864.365	241.576							9	2064.65	1711.11	1637.17	1745.75	1516.54	7306.97	7367.49	7879.62	5539.81	8492.47	5138.19	4034.72	4775.98	0.120973	0.120973
M844T348_3			0.0905497	2.80653	3.82771e-06	844.46	348.257							7	1611.17	1376.14	1116.06	1270.05	998.99	3187.27	3196.6	3915.3	3538.6	4046.57	1927.46	1413.31	712.694	0.451292	0.451292
M286T260			0.0912762	2.43534	3.84541e-06	286.175	259.997							8	2241.6	2223.65	1967.13	2033.54	1996.84	5351.88	4806.66	4892.75	4448.04	5981.04	3103.24	2820.24	2264.91	0.156248	0.156248
M513T421			0.147581	4.9045	3.85711e-06	513.094	421.248							8	988.345	767.924	655.849	1416.43	1387.45	4177.01	4552.06	5239.65	5937.76	5675.4	1703.14	642.137	1563.59	0.442474	0.442474
M458T421			0.457542	3.16654	3.85824e-06	458.235	421.202							6	24269.9	24178.8	20068.1	21492.9	18521	62706.9	70167.2	64201.7	62513.5	84077.1	31276.8	33994.3	34535.2	0.0524859	0.0524858
M399T421			0.202844	3.52298	3.87449e-06	399.198	420.741							8	3351.68	4256.24	3939.79	2192.2	3276.12	10387.1	13313.1	11541.3	10822.8	13882.8	6063.23	5471.07	6061.96	0.0582254	0.0582254
M411T433			0.317353	5.70831	3.87465e-06	411.16	433.429							10	4004.2	3759.23	4319.73	3054.92	2549.5	17607.6	23413.4	17460.2	18394.9	24090.1	10274.3	8503.69	10125.4	0.101937	0.101937
M251T456			0.724534	0.336495	3.95494e-06	250.987	455.858							7	40328.2	45113.6	47402	45714.9	53286.8	14938.3	14281.3	15559.8	22222.1	11013.4	38121.7	35119	31780.6	0.0906108	0.0906108
M604T350			0.385543	0.534196	3.96135e-06	603.932	350.304							10	15419.8	16169.5	14009.1	15350.1	13874.5	7101.03	7877.21	7710.64	7568.98	9712.31	7447.29	8312.89	8221.78	0.0594999	0.0594999
M358T418			0.213968	3.15842	4.01875e-06	358.172	418.209							9	6063.08	6049.96	4268.01	4294.99	3676.6	14300.4	16384.8	14648.6	13540.2	18041.9	7557.69	7482.44	8900.67	0.0999942	0.0999942
M434T454			0.187876	0.242004	4.02112e-06	433.887	454.312							7	2973.05	2961.1	3217.61	2476.63	3101.47	423.166	824.366	463.71	574.381	1279.07	1279.85	1285.15	1742.66	0.185034	0.185034
M259T324			0.27196	4.85777	4.046e-06	259.051	324.301							8	2699.86	3417.53	4043.28	2420.98	4495.51	14123.9	18975.4	14097	16443.8	19316.8	5588.68	6183.15	5128.37	0.0938701	0.0938701
M275T219			0.131989	3.13987	4.06314e-06	275.16	218.624							9	2211.14	1830.42	2079	3036.2	1390.99	6432.02	6713.15	5856.37	6397.55	7719.51	3268.49	4647.81	3300.28	0.210582	0.210582
M349T34			0.771804	0.20994	4.08704e-06	349.134	34.335							10	52318	57584.6	39534.5	47334.8	45884.9	13850.9	4304.02	9440.2	10380.6	12967.6	12671.1	15372.9	15929.7	0.11891	0.11891
M209T371			0.150685	3.27006	4.09722e-06	209.091	371.062							8	2040.21	2833	2880.62	1776.89	1940.56	6345.07	8660.39	6873.34	7588.65	8044.28	3808.44	4072.4	3511.2	0.0739374	0.0739374
M805T114			1.32499	0.30175	4.10565e-06	804.549	114.203							7	147390	147897	145154	184044	140486	44973.3	63497.4	41513.3	29192	51654.6	95435	91081.5	85391.9	0.0555667	0.0555667
M481T452			0.136605	0.425644	4.11429e-06	481.077	452.205							7	1944.09	1966.64	1556.57	1660.06	1620.7	797.111	835.991	669.942	691.937	728.578	769.096	840.789	934.183	0.0976162	0.0976162
M751T145_1			0.888934	0.125569	4.13672e-06	750.504	145.192							10	47086.5	56360	74821.5	69312.4	62364.4	9971.64	7681.64	8229.97	8076.8	4959.28	36739.3	51142	38583.3	0.185922	0.185922
M965T496_1			0.425595	24.5373	4.14183e-06	965.152	495.561							10	1418.8	876.7	1358.55	978.328	720.001	21099.4	29049.3	21463.1	26607.6	33113.4	9004.62	6951.89	7640	0.132831	0.132831
M134T338			0.0955633	3.02364	4.15328e-06	134.08	337.936							10	1335.53	1291.66	1215.73	1132.8	1085.06	3257.41	4137.02	3780.76	4091.15	3059.28	1953.46	2150.08	2047.14	0.0479685	0.0479685
M188T243_2			1.35167	100.546	4.15531e-06	188.091	243.154							10	3455.67	3322.48	2351.3	1499.51	1774.6	215981	270249	209933	222519	328451	59575.5	65285	62965.7	0.0458631	0.0458631
M159T390			0.560904	2.02417	4.15785e-06	159.076	389.897							10	170004	177098	138867	161569	156381	297732	337006	314763	305297	372470	188691	194602	185834	0.0235722	0.0235722
M111T155			1.75296	0.356461	4.22808e-06	111.055	154.567							9	278126	293212	261522	280391	263646	91733.5	147098	55657.5	86033.3	110288	188459	155729	156632	0.111667	0.111667
M428T34_1			0.517032	17.9024	4.26575e-06	428.242	33.7495							9	1396.37	1326.56	1485.12	1631.54	5468.4	35273.1	49028	33778	35874.5	48486.3	21707.8	22278.2	25994.4	0.0997892	0.0997892
M272T163			0.568268	0.173951	4.26716e-06	272.11	163.482							9	30876.3	29753.6	23292.4	20962.2	25455.4	4243.36	4441.58	5660.94	2626.16	5700.7	14867.1	14733.4	12828.7	0.0806222	0.0806222
M578T241_2			0.111642	2.76356	4.30405e-06	578.195	240.72							10	2637.38	2731.81	1980.88	1696.58	1354.32	5157.52	5461.79	5916.12	5864.64	6343.67	3756.84	3932.38	3682.98	0.0337954	0.0337954
M778T142_2			0.591901	0.141888	4.31298e-06	778.082	141.765							6	22683.9	23320.3	33844.4	28960.4	29921.2	4831.24	4262.62	4285.11	4531.09	1774.14	20624.6	17072.1	18141.8	0.0979169	0.0979169
M572T348_2			0.150841	4.51868	4.38184e-06	572.116	348.294							6	570.417	1207.61	1357.15	2004.88	1089.5	5046.56	6022.79	5091.81	5251.49	6736.7	1767.41	1982.07	1257.37	0.223043	0.223043
M180T359			0.135142	2.99955	4.38963e-06	180.101	358.809							9	3067.54	1847.81	2227.22	2378.64	4088.71	8616.84	8701.33	7199.63	7688.22	8617.67	2831.41	4918.81	4133.29	0.266156	0.266156
M395T35			1.06452	0.301828	4.39904e-06	395.33	34.99							10	114299	93692.6	106858	88179.5	84676.4	35828.7	22509.3	33257	31938.5	23669.8	29286.6	36052.8	30480.2	0.113073	0.113073
M318T435			0.10273	3.59472	4.40376e-06	317.668	434.548							10	1099	1101.07	568.008	839.536	848.766	3049.75	2637.04	3211.56	3334.29	3786.8	1586.04	1830.77	1917.3	0.0966291	0.0966291
M257T455			0.42232	0.350345	4.40596e-06	256.927	454.969							10	17662.6	18023.8	15653.9	12793.2	15723.7	5699.78	5948.38	5161.03	5125.4	6042.97	9233.92	8821.44	9400.9	0.0325908	0.0325908
M917T508_2			0.304358	25.7295	4.4092e-06	916.871	507.721							9	878.908	447.855	517.926	383.936	353.318	10633.7	14533.1	12025.5	12024.4	17215.6	3821.34	4052.7	3865.01	0.0314139	0.0314139
M905T446			0.166072	0.490183	4.41867e-06	905.15	446.403							9	2425.79	2890.21	2567.32	2674.17	3024.96	1273.71	1382.51	1381.21	1111.28	1509.17	2463.34	2309	2130.19	0.0724634	0.0724634
M160T254			0.475779	10.5474	4.42804e-06	160.096	253.897							9	3753.8	4173.63	3035.69	3390.21	3320.14	34858	36730.1	30678.9	35176	48966.7	15163.1	15477.2	14914.7	0.0185651	0.0185651
M312T402			0.2183	3.94268	4.43936e-06	312.165	402.324							6	3576.7	3723.3	2278.03	3057.72	2759.13	10169.7	13117.2	11138.5	11622.1	14649.7	4553.7	8277.33	4020.81	0.412838	0.412838
M721T28			0.982632	22.585	4.47986e-06	721.456	28.378							6	2328.18	6751.44	6988	7622.61	8431.05	110494	183052	145037	160431	126447	79882.6	81681.1	77765.8	0.0245663	0.0245663
M293T371			0.578344	8.95711	4.48231e-06	293.145	371.461							7	7318.24	6552.63	5531.32	5398.57	6757.5	47324.2	60143	49090.7	53452.2	72660.9	17319.2	17709.9	15587	0.0669669	0.0669669
M176T301			0.145096	4.06008	4.48687e-06	176.138	301.086							10	1860.08	988.213	1977.87	1207.42	1033.93	6704.51	5297.33	4802.36	5643.3	6247.14	2187.79	2316.17	2188.88	0.0330836	0.0330836
M365T335			0.156353	3.74406	4.52677e-06	365.158	335.418							9	1249.97	2367.09	3135.16	956.437	2781.85	8655.6	8115.16	7130.6	7104.98	8270.7	2922.54	3847.43	2581.18	0.210184	0.210184
M265T443			0.120206	4.26862	4.55632e-06	264.637	443.173							9	733.342	1255.66	872.427	692.816	659.79	3181.23	3932.64	2916.99	3917.69	4039.53	1563.85	1683.91	1536.48	0.0491751	0.0491751
M280T334			0.268039	4.74231	4.57048e-06	280.138	334.061							6	4004.76	4733.69	4635.73	4093.31	415.012	15475.7	16720.4	16130.5	15866.9	20610.9	6210.45	8439.93	6785.73	0.161983	0.161983
M553T348			0.0560936	2.12594	4.57279e-06	553.01	348.269							10	1916.94	1848.89	1411.23	1766.11	1254.62	3356.86	3892.94	3480.89	3246.48	3450.82	544.825	1924.56	1680.75	0.532297	0.532297
M215T337			0.353564	6.04486	4.58913e-06	215.138	337.438							6	5008.86	3858.35	2477.35	4282.99	4613.44	21666	24854	22289.9	22100.7	31443.4	12051.2	12070.9	8838.38	0.16935	0.16935
M1052T34_2			0.352983	12.9991	4.61216e-06	1051.65	33.625							6	1459.82	2039.43	1354.24	1150.78	1543.48	16780.7	18977.3	16987.5	19431.9	25936.3	10905.8	6543.4	9730.2	0.249139	0.249139
M516T455			0.169734	0.333165	4.64864e-06	515.903	454.891							6	2949.1	2410.47	2588.21	2125.21	2691.33	836.583	1001.85	731.05	647.221	1035.92	1857.13	1935.73	1549.17	0.114736	0.114736
M660T400			0.186343	3.30828	4.68368e-06	660.262	399.681							10	4095.74	3609.25	3538.2	2982.63	2454.97	10456.3	11763.1	9238.75	10625.4	13101.2	4839.73	5116.49	4505.09	0.0635123	0.0635123
M961T193			0.768098	4.75818	4.68798e-06	960.611	193.095							10	25122.3	30404.1	38103.4	21316.3	38217.2	151466	171598	132480	158849	114386	82225.8	65477.8	76801.9	0.114191	0.114191
M575T351			0.280913	0.561402	4.69909e-06	574.91	351.043							10	7941.27	7604.54	8941.51	8625.06	7604.8	4235.49	4527.59	4577.4	4257.22	5261.01	4293.55	4842.09	4779.55	0.0647382	0.0647382
M1005T191			0.0826779	1.9647	4.70319e-06	1004.67	190.583							10	15946.8	14651.7	16163.1	15923	14117.3	32982.1	28116.1	28662.2	33684.9	27447.1	19764.1	23393.5	19185.3	0.109763	0.109763
M471T33_1			0.399751	12.411	4.7585e-06	471.355	32.786							6	2721.9	1592.32	2070.67	3232.61	1190.64	23482.5	32235.8	28618.6	29925.5	19877.1	20430.5	23457.9	17436.6	0.147283	0.147283
M579T35			1.34608	86.5087	4.76233e-06	579.356	34.963							6	4236.27	2967.52	2561.84	489.462	4024.54	195897	275241	208688	236221	319266	117544	110110	105420	0.055066	0.055066
M1065T169			0.272065	5.068	4.76288e-06	1065.17	169.093							9	4217.18	3117.18	3193.46	2873.51	3227.68	14828.6	19822.3	19867.2	15387.7	14370.1	8932.73	6715.86	7986.11	0.141195	0.141195
M457T33_1			0.317396	3.77716	4.76577e-06	457.331	33.116							10	9113.95	7888.75	7179.24	6584.43	5210.2	22917.9	25576.4	27608.2	26404.3	33382.6	15165.6	14351.9	16190.8	0.0604777	0.0604777
M236T46			0.0825901	2.26322	4.76966e-06	236.058	45.799							10	3143.65	3524.03	2708.51	3052.01	2487.72	6615.17	7570.02	6950.63	6892.25	5729.9	4521.29	4922.44	4505.25	0.0508364	0.0508364
M764T508_3			0.349847	28.1432	4.7718e-06	764.06	507.774							10	736.676	642.104	720.9	472.174	523.306	13692.5	19816.5	15674	15727.4	22197.2	4108.43	4469.53	4784.62	0.0759635	0.0759635
M549T33			0.255001	6.65882	4.78241e-06	549.363	32.8215							7	2821.85	1277.32	3364.51	839.3	1565.54	16141	13249	11479.7	13837.7	11005.3	10546.4	10242.4	10251.6	0.0167111	0.0167111
M803T152			0.735952	0.31148	4.83609e-06	802.593	151.873							10	40566.3	44579.6	51670.7	45465.7	53469.6	18036.1	15788.8	14715	17230.6	7661.42	36738.4	38472.3	35345.7	0.0425059	0.0425059
M228T303			0.13254	2.71338	4.83823e-06	228.083	302.995							6	4446.01	1964.51	3550.74	3570.35	3657.69	9313.52	8564.04	8836.94	9230.03	10696.6	3186.61	4045.25	3775.05	0.119663	0.119663
M391T201			0.0987346	3.78264	4.85434e-06	391.223	201.054							8	637.069	952.023	673.522	560.854	816.5	2427.04	2802.97	2308.23	3258.32	2972.13	1988.53	1670.48	1290.48	0.211832	0.211832
M262T475			2.58664	0.481566	4.89002e-06	262.051	474.974							10	649762	614912	651210	664268	666172	359717	348631	352542	302284	200144	496868	489843	581236	0.0973102	0.0973102
M642T508_2			0.332966	27.5887	4.91193e-06	642.498	507.667							9	825.162	569.25	640.417	434.94	421.738	11940.7	14998.4	16483.8	15568.1	20781.9	4210.14	4567.65	4747.67	0.0606863	0.0606863
M274T443			0.132302	3.68862	4.92213e-06	273.642	443.096							10	1438.35	1407.93	1103.12	1132.75	1361.24	3732.74	5112.79	4386.59	5001.61	5533.48	2492.39	2184.55	2135.51	0.0851872	0.0851872
M223T295			0.244464	5.25944	4.98165e-06	223.143	295.337							10	2250.27	2465.4	1954.99	2498.57	2768.56	11299.5	14198	11156.2	10740.3	15392.1	5763.93	5616.75	5857.21	0.021099	0.021099
M248T215			0.244482	0.235145	4.99977e-06	248.15	214.882							10	4478.78	6132.2	4719.81	4610.95	4825.19	1307.7	683.654	924.754	1127.47	1780.25	3699.85	3874.93	3763.38	0.0234511	0.0234511
M251T35_2			0.234093	3.81802	5.03803e-06	251.182	34.6545							6	4590.34	4017.94	3922.25	2599.51	5465.67	15839.9	13231.9	14064.7	16780.6	18717.5	10910.8	7052.79	5579.12	0.350844	0.350844
M395T348_1			0.374542	0.219921	5.04705e-06	395.006	348.269							10	12682.3	12223.9	12956	10501.7	9170.3	2918.84	1711.23	2523.71	3899.49	1599.71	3878.45	5094.17	4448.6	0.13596	0.13596
M692T508_2			0.31795	5.18498	5.07417e-06	691.649	507.667							10	5487.6	4787.76	4076.3	2913.07	3075.76	17434.6	24083.9	19476.6	19223.7	25246.1	9031.64	9023.85	9328.51	0.0190283	0.0190283
M665T266			0.414675	0.251019	5.07627e-06	665.303	266.068							10	16079.6	15959.3	16235.4	12658.6	11756.5	2401.92	4281.09	3942.62	3940.92	3679.87	7846.31	12257.4	9717.92	0.222721	0.222721
M754T145			1.82298	0.105459	5.10087e-06	753.524	144.572							10	206072	215142	265326	311153	299101	26462.8	37494.7	25304.4	33019.3	14477.2	163982	216626	164056	0.167293	0.167293
M770T39_1			1.16581	0.421994	5.10246e-06	769.555	39.0155							9	134161	120402	140175	132305	108806	43872.4	54481.5	55788.1	47307.4	66875.7	87471.9	90481.6	74301.7	0.102339	0.102339
M367T362			0.584984	6.29441	5.13098e-06	367.143	362.241							10	12048.3	11701.1	9323.14	8964.58	10620.5	63257.3	77264.2	52830.1	58800.5	79297.2	29624	30090.2	29839.1	0.00781694	0.00781694
M879T33			0.257272	5.34295	5.1428e-06	878.58	32.602							7	2008.84	2890.97	2449.91	3396.18	2818.22	17740.4	14843.7	11045.8	14991.9	13850.5	7639.85	7291.48	7788.06	0.0336621	0.0336621
M331T335			0.173979	3.89176	5.1432e-06	331.197	335.113							7	3062.94	3690.05	801.52	996.196	2993.76	8288.34	9001.54	9510.99	8857.18	9270.24	4940.22	3439	3905.77	0.187616	0.187616
M934T34_3			0.198812	8.70597	5.18458e-06	933.691	34.413							7	876.857	1078.8	694.243	526.49	791.481	5413.5	6337.41	6361.55	8449.81	7981.89	3372.04	3509.96	4983.11	0.22579	0.22579
M468T430			0.270092	0.449636	5.19565e-06	468.094	429.509							10	6271.89	7113.36	6709.46	8004.85	6817.02	3461.43	3772.42	2931.05	2988.7	2546.16	5316.37	4332.66	4424.93	0.115804	0.115804
M568T71_2			4.59537	1714.28	5.20362e-06	568.414	71.39							8	3455.96	1964.44	1482.53	499.005	765.819	2.10685e+06	3.27591e+06	2.77748e+06	2.35588e+06	3.48568e+06	1.02487e+06	1.1176e+06	1.0635e+06	0.043586	0.043586
M677T345_2			0.146473	3.20413	5.21551e-06	677.083	345.272							10	2598.22	2738.5	1838.6	1895.09	1974.44	6631.52	7619.28	6027.3	6722.33	8388.75	4918.68	4945.12	4257.7	0.0827403	0.0827403
M145T423			0.258959	6.35617	5.23187e-06	145.06	422.682							8	1588.11	1605.28	3297.29	2533.39	1366.38	12336.8	14447.7	10868.9	12027.4	16362.7	4699.9	5306.89	5004.68	0.0606534	0.0606534
M122T441			0.936423	0.36247	5.30078e-06	122.07	440.607							6	82760.5	93695	70364.1	75938.2	72799	29803	33491.6	27053.1	21045.3	31984.5	32255.3	43991.4	41772.9	0.158487	0.158487
M865T507_1			0.247228	10.4478	5.30184e-06	864.562	507.102							10	910.233	1197.15	1025.36	868.234	764.357	8531.59	10621.7	9640.25	8147.75	12845.8	3287.3	3890.74	3486.68	0.0864861	0.0864861
M517T349_2			0.356731	8.9644	5.38027e-06	517.073	348.567							10	2586.67	2893.61	2442.78	2326.67	1832.93	19583.4	24009.1	17822	19324.9	27574.2	7745.58	9189.71	7971.52	0.0935654	0.0935654
M350T336			0.306561	10.2088	5.38129e-06	350.111	336.281							10	1642.05	1644.77	371.067	1477.93	2432.78	12446.9	16407.4	14157.5	14389.1	19865.4	5888.3	4902.33	4371.08	0.152334	0.152334
M282T359			0.436811	9.74046	5.38847e-06	282.106	358.536							10	4145.22	2184.11	3526.87	4104.02	2390.48	27725.4	36136.5	26408.9	28917.1	40075.6	11482.2	13063.3	12268	0.0644243	0.0644243
M132T267_2			0.269244	2.25258	5.44527e-06	132.137	267.277							10	26351.7	35333.3	36511.1	44952.2	41214	76273.2	76152.5	84106.7	91237.8	87520.5	44952	48054.5	44161.8	0.0450024	0.0450024
M1124T241			0.179426	4.52842	5.45057e-06	1123.61	240.927							10	1825.07	1723.11	1515.83	2243.75	1218.98	6863.57	9605.92	6532.11	7539.9	8071.16	4301.82	3040.01	4388.33	0.19302	0.19302
M176T378			0.234807	3.55034	5.48117e-06	176.127	377.794							9	3814.45	5010.46	4534.08	4233.98	4565.35	13627	16919.1	16004.5	13246.9	18872.1	7779.75	7794.13	7652.75	0.0100501	0.0100501
M375T350_2			0.11567	2.34527	5.48502e-06	375.125	349.904							10	4287.36	4789.14	4086.26	3943.24	3804.24	10089	8487.27	9388.22	9542.62	11532.9	5696.25	5631.54	5278.92	0.0405753	0.0405753
M309T337			0.76939	5.48441	5.4961e-06	309.137	336.651							7	15928.8	37166.3	14498.2	37169.1	11576.5	118137	128997	123865	109973	157078	54465.9	66860	62414.5	0.10252	0.10252
M759T454_2			0.148892	6.4727	5.54321e-06	759.423	453.527							10	757.388	801.154	607.299	607.092	499.538	3203.94	5107.5	3807.62	4684.45	4378.21	1736.42	1898.25	2055.7	0.0841653	0.0841653
M345T34_1			0.297643	7.95941	5.55648e-06	345.202	34.411							6	1630.25	1981.33	839.913	1116.08	5146.03	15647	20843.3	18360.6	16399.6	14023.4	8955.04	13014.6	8594.64	0.240912	0.240912
M655T33_2			0.290599	6.32641	5.61573e-06	655.409	33.096							6	2582.61	2136.65	3367.4	2529.01	2773.43	14925.6	20519.8	13589.6	19557	16112.9	16309.6	16242.7	11765.5	0.1763	0.1763
M569T71			2.80619	1220.9	5.64476e-06	569.417	70.548							7	1580.65	629.224	843.676	436.327	797.573	785977	1.12402e+06	1.06659e+06	896184	1.36175e+06	398190	434862	411133	0.0448451	0.0448451
M753T315_2			0.0673757	2.76489	5.65211e-06	752.866	314.765							8	918.58	775.196	624.495	1302.16	1269.97	2811.12	2698.03	2393.48	2958.63	2660.15	1485.15	1120.63	988.718	0.214608	0.214608
M574T508_1			0.223073	17.6851	5.68486e-06	573.546	507.774							6	569.149	305.983	356.721	453.331	409.101	5839.68	8298.06	6565.05	6821.9	9512.87	3051.66	2888.71	2627.16	0.0749871	0.0749871
M1152T507_6			0.20314	8.46125	5.75348e-06	1152.41	507.213							10	801.021	1117.92	989.956	678.96	593.512	5926.78	8273.12	6630.11	5896.54	8653.06	2872.52	2839.73	2914.73	0.0130749	0.0130749
M491T454			0.396723	0.18538	5.78551e-06	490.891	454.191							10	14704.2	15480.3	11817.2	11267.5	10800	1969.42	2845.54	1848.16	1983.49	3230.53	5611.59	5126.83	5203.17	0.0490507	0.0490507
M199T348			0.206643	0.259774	5.79766e-06	198.973	348.257							9	3345.33	4424.16	3522.03	3730.38	3101.87	541.16	1041.07	1060.29	1241.69	823.869	1702.86	1978.19	2092.68	0.104108	0.104108
M583T166			0.0855356	3.00894	5.82714e-06	583.435	165.918							8	675.921	1007.86	1862.15	1157.56	1400.88	3815.08	3863.24	3711.54	3782.64	3195.22	1225.93	2900.4	3061.82	0.424266	0.424266
M289T429			0.157348	2.32539	5.85933e-06	289.114	428.91							10	8111.54	6969.93	5926.36	9181.93	7041.24	14985.2	17813.8	17435.2	16699.6	19642.7	10316.2	11436.5	10863.3	0.0515296	0.0515296
M199T293			0.219649	4.82507	5.86553e-06	199.107	293.203							10	2951.25	2134.89	2465.28	2584.78	1556.73	14054.4	10083.8	9812.44	12261	10207.4	5483.41	5671.73	5964.4	0.0424726	0.0424726
M431T323			0.2011	3.67176	5.88263e-06	431.213	322.895							10	4310.82	2886.72	2639.43	3537.92	2115.71	9278.54	11812.5	10508	11930.4	13348.4	5571.36	6447.94	6685.64	0.0941252	0.0941252
M646T160			0.150258	3.57172	5.8953e-06	646.356	160.311							9	2593.06	2372.06	1789.58	2013.61	1251.45	6321.6	5934.16	7910.16	8044	7577.88	3213.43	3751.09	2424.03	0.213291	0.213291
M288T451			0.155052	4.94011	5.89547e-06	287.645	451.337							9	1469.29	1284.95	746.842	1358.26	752.05	5501.17	4712.87	6012.55	4729.14	6765.14	2402.26	2338.1	3259.95	0.193009	0.193009
M302T321			0.329074	2.88119	5.9078e-06	302.171	321.465							10	15691.5	16572.8	16301.8	12360.1	12138.4	37240.6	45803	36835.2	41292	49341.6	23838.7	29783.1	22913.1	0.146132	0.146132
M771T507_1			0.322821	37.573	5.91082e-06	770.598	507.102							8	569.454	352.59	445.04	333.992	234.67	10589.1	15481.8	13925.3	13839.7	18895.9	3351.41	3421.95	3459.11	0.0160387	0.0160387
M1065T170			0.212042	1.60361	5.95407e-06	1064.67	170.044							10	25237.5	28235.6	24100.4	22180.1	24605.5	43357.1	39907	37011	38820.9	40327.1	19872.2	20277.1	22928	0.0789402	0.0789402
M214T454			0.638895	0.205289	5.96389e-06	213.987	454.191							10	38501.6	40443.1	30601.6	29999.6	28616.4	4938.81	8472.07	5939.05	6135.89	9036.09	14625.4	15350.5	14989.4	0.0241856	0.0241856
M1074T168_2			0.269386	12.7901	5.96722e-06	1074.17	167.687							7	1127.74	1293.14	963.155	706.521	650.151	11004.9	14216	15033.9	10849.2	9530.28	4738.99	5287.83	6668.66	0.178662	0.178662
M307T254			0.536702	3.04903	5.97595e-06	307.122	254.249							10	40702.1	41326.5	30128.9	30939.4	28973.1	101483	123979	93154.2	92120.3	113910	60412.2	60773.4	57465.3	0.0304732	0.0304732
M386T494_2			0.191915	5.02883	5.99959e-06	386.225	494.365							9	1697.99	2217.58	1384.38	1331.94	1189.13	6547.37	8728.09	6919.32	7518.02	9617.79	3323.5	3447.49	3029.96	0.0656346	0.0656346
M340T349			0.616611	5.83565	6.02113e-06	340.035	348.81							10	15553.5	15469.2	11721.2	10829.4	10294.8	62249.1	79480.1	67778.4	68387.8	94816.5	34735.4	40375.9	34064.4	0.0952539	0.0952539
M546T496			0.115534	4.67523	6.04026e-06	546.278	496.334							6	667.965	648.262	584.52	679.926	780.03	3594.85	3393.02	2338.52	2896.5	3489.18	1304.1	1140.66	1213.76	0.0671368	0.0671368
M865T36			0.333074	7.10744	6.04124e-06	864.518	35.7045							6	5866.65	2454.33	2035.89	2250.27	2151.68	22922.4	23431.7	18398.9	16164.1	23980.4	15020.3	14167.1	12239.6	0.103157	0.103157
M290T282_2			0.260668	5.64294	6.06126e-06	290.218	281.526							10	3003.29	2321.4	2245.39	2393.01	2222.15	12632.7	16308.1	12399.9	11124.7	16295.1	5567.51	5398.71	5178.87	0.0362117	0.0362117
M375T275			0.15988	9.8284	6.11327e-06	375.144	275.338							6	273.874	116.264	294.578	755.82	785.382	3226.22	5100.27	5055.54	4006.45	4488.73	2902.46	3162.53	2558.77	0.105352	0.105352
M1152T507_4			0.268716	7.86267	6.12642e-06	1152.08	507.102							10	2338.57	1666.47	1683.5	1227.77	1129.11	10426.6	15203.4	11447.6	11073	15107.8	5311.7	5311	4991.38	0.0354937	0.0354937
M333T300			0.332742	8.50666	6.14713e-06	333.165	299.994							10	2846.72	2064.75	2170.04	1997.01	2268.92	18402.9	19899	15016.7	18239.4	24970.9	7220.83	7331.83	6477.17	0.0662941	0.0662941
M303T126			0.233233	3.58051	6.19872e-06	303.121	125.827							10	6822.24	7144.49	2884.46	3293.94	3677.91	16064.5	15023.7	17069.6	17757.4	19383.4	11291.6	9285.49	10955.1	0.102213	0.102213
M280T392			0.0962433	3.64791	6.20769e-06	279.659	391.649							8	936.941	420.462	631.63	1224.61	816.263	2574.28	2807.87	2712.76	3295.69	3310.12	1480.56	1182.06	2655.1	0.43932	0.43932
[truncated: 12,242 more rows]
